# Supplementary material for: Bionic 3D printed corals
Source: Nat Commun. 2020 Apr 9;11:1748. doi: 10.1038/s41467-020-15486-4 (PMC7145811; doi:10.1038/s41467-020-15486-4)
Supplement: Supplementary file 10 — Supplementary data 7 [file 41467_2020_15486_MOESM10_ESM.txt]

solid "clean_pav15"
  facet normal -0.915654599667 0.285834342241 0.282622396946
    outer loop
      vertex 1136.19995117 2123.33007813 -1084.54003906
      vertex 1146.07995605 2123.33007813 -1052.89001465
      vertex 1136.19995117 2134 -1073.98999023
    endloop
  endfacet
  facet normal 0.414585232735 0.647100031376 0.639828562737
    outer loop
      vertex 1136.19995117 2123.33007813 -1084.54003906
      vertex 1136.19995117 2134 -1073.98999023
      vertex 1126.31994629 2134 -1067.66003418
    endloop
  endfacet
  facet normal 0.676406383514 0.633446872234 0.375791817904
    outer loop
      vertex 1126.31994629 2123.33007813 -1073.98999023
      vertex 1136.19995117 2123.33007813 -1084.54003906
      vertex 1126.31994629 2134 -1067.66003418
    endloop
  endfacet
  facet normal 0.180650532246 0.845893800259 0.501825749874
    outer loop
      vertex 1116.43994141 2134 -1065.55004883
      vertex 1126.31994629 2123.33007813 -1073.98999023
      vertex 1126.31994629 2134 -1067.66003418
    endloop
  endfacet
  facet normal 0.205052793026 0.960157096386 -0.189872950315
    outer loop
      vertex 1126.31994629 2134 -1067.66003418
      vertex 1116.43994141 2144.66992188 -1067.66003418
      vertex 1116.43994141 2134 -1065.55004883
    endloop
  endfacet
  facet normal -0.782576203346 0.610727787018 -0.120772622526
    outer loop
      vertex 1116.43994141 2144.66992188 -1067.66003418
      vertex 1106.56005859 2144.66992188 -1080.31994629
      vertex 1116.43994141 2134 -1065.55004883
    endloop
  endfacet
  facet normal 0.204796358943 0.479460954666 -0.853332102299
    outer loop
      vertex 1106.56005859 2134 -1061.32995605
      vertex 1116.43994141 2134 -1065.55004883
      vertex 1106.56005859 2144.66992188 -1080.31994629
    endloop
  endfacet
  facet normal 0.8056422472 0.290184408426 -0.516462624073
    outer loop
      vertex 1106.56005859 2144.66992188 -1080.31994629
      vertex 1096.68005371 2144.66992188 -1052.89001465
      vertex 1106.56005859 2134 -1061.32995605
    endloop
  endfacet
  facet normal 0.789349615574 0.528017818928 -0.313248038292
    outer loop
      vertex 1106.56005859 2134 -1061.32995605
      vertex 1096.68005371 2144.66992188 -1052.89001465
      vertex 1096.68005371 2134 -1046.56005859
    endloop
  endfacet
  facet normal 0.826202988625 0.552670001984 -0.109290905297
    outer loop
      vertex 1106.56005859 2134 -1061.32995605
      vertex 1096.68005371 2134 -1046.56005859
      vertex 1106.56005859 2123.33007813 -1059.2199707
    endloop
  endfacet
  facet normal -0.386459708214 0.904784977436 -0.17892190814
    outer loop
      vertex 1106.56005859 2134 -1061.32995605
      vertex 1106.56005859 2123.33007813 -1059.2199707
      vertex 1116.43994141 2123.33007813 -1055
    endloop
  endfacet
  facet normal -0.317649364471 0.743685245514 0.588244080544
    outer loop
      vertex 1106.56005859 2123.33007813 -1059.2199707
      vertex 1116.43994141 2112.65991211 -1063.43994141
      vertex 1116.43994141 2123.33007813 -1055
    endloop
  endfacet
  facet normal -0 0.784305870533 0.620374381542
    outer loop
      vertex 1116.43994141 2112.65991211 -1063.43994141
      vertex 1126.31994629 2112.65991211 -1063.43994141
      vertex 1116.43994141 2123.33007813 -1055
    endloop
  endfacet
  facet normal 0.807052254677 0.419888734818 -0.415162742138
    outer loop
      vertex 1116.43994141 2123.33007813 -1055
      vertex 1126.31994629 2112.65991211 -1063.43994141
      vertex 1126.31994629 2123.33007813 -1073.98999023
    endloop
  endfacet
  facet normal 0.60474139452 0.566333472729 -0.559959173203
    outer loop
      vertex 1126.31994629 2112.65991211 -1063.43994141
      vertex 1136.19995117 2112.65991211 -1073.98999023
      vertex 1126.31994629 2123.33007813 -1073.98999023
    endloop
  endfacet
  facet normal 0.566894054413 0.530889868736 -0.629910349846
    outer loop
      vertex 1136.19995117 2101.98999023 -1061.32995605
      vertex 1136.19995117 2112.65991211 -1073.98999023
      vertex 1126.31994629 2112.65991211 -1063.43994141
    endloop
  endfacet
  facet normal 0 0.981003046036 -0.193992257118
    outer loop
      vertex 1126.31994629 2101.98999023 -1061.32995605
      vertex 1136.19995117 2101.98999023 -1061.32995605
      vertex 1126.31994629 2112.65991211 -1063.43994141
    endloop
  endfacet
  facet normal -1.08328241382e-16 0.644449830055 0.764646589756
    outer loop
      vertex 1136.19995117 2091.32006836 -1073.98999023
      vertex 1136.19995117 2101.98999023 -1061.32995605
      vertex 1126.31994629 2101.98999023 -1061.32995605
    endloop
  endfacet
  facet normal 0.85562235117 0.445158541203 -0.264091312885
    outer loop
      vertex 1136.19995117 2091.32006836 -1073.98999023
      vertex 1126.31994629 2101.98999023 -1061.32995605
      vertex 1126.31994629 2091.32006836 -1055
    endloop
  endfacet
  facet normal 0.655237257481 0.340903282166 -0.674128353596
    outer loop
      vertex 1126.31994629 2091.32006836 -1055
      vertex 1136.19995117 2080.64990234 -1052.89001465
      vertex 1136.19995117 2091.32006836 -1073.98999023
    endloop
  endfacet
  facet normal 0.610593140125 0.357384413481 -0.706719458103
    outer loop
      vertex 1136.19995117 2091.32006836 -1073.98999023
      vertex 1136.19995117 2080.64990234 -1052.89001465
      vertex 1146.07995605 2080.64990234 -1069.77001953
    endloop
  endfacet
  facet normal -0.676405966282 0.633445978165 0.37579408288
    outer loop
      vertex 1146.07995605 2091.32006836 -1063.43994141
      vertex 1136.19995117 2091.32006836 -1073.98999023
      vertex 1146.07995605 2080.64990234 -1069.77001953
    endloop
  endfacet
  facet normal -0.789351940155 0.528015077114 0.313246846199
    outer loop
      vertex 1146.07995605 2091.32006836 -1063.43994141
      vertex 1146.07995605 2080.64990234 -1069.77001953
      vertex 1155.95996094 2080.64990234 -1055
    endloop
  endfacet
  facet normal 0.351279377937 0.548275649548 -0.758944451809
    outer loop
      vertex 1146.07995605 2091.32006836 -1063.43994141
      vertex 1155.95996094 2080.64990234 -1055
      vertex 1155.95996094 2091.32006836 -1069.77001953
    endloop
  endfacet
  facet normal 0.532143652439 0.830568015575 -0.164255693555
    outer loop
      vertex 1146.07995605 2101.98999023 -1065.55004883
      vertex 1146.07995605 2091.32006836 -1063.43994141
      vertex 1155.95996094 2091.32006836 -1069.77001953
    endloop
  endfacet
  facet normal 0.752071082592 0.352155208588 -0.557113826275
    outer loop
      vertex 1146.07995605 2101.98999023 -1065.55004883
      vertex 1155.95996094 2091.32006836 -1069.77001953
      vertex 1155.95996094 2101.98999023 -1086.65002441
    endloop
  endfacet
  facet normal 0.905633807182 0.424060553312 0
    outer loop
      vertex 1146.07995605 2101.98999023 -1065.55004883
      vertex 1155.95996094 2101.98999023 -1086.65002441
      vertex 1146.07995605 2112.65991211 -1065.55004883
    endloop
  endfacet
  facet normal -0.649519979954 0.760344564915 0
    outer loop
      vertex 1146.07995605 2101.98999023 -1065.55004883
      vertex 1146.07995605 2112.65991211 -1065.55004883
      vertex 1136.19995117 2112.65991211 -1073.98999023
    endloop
  endfacet
  facet normal -0.519170403481 0.607754051685 -0.600913584232
    outer loop
      vertex 1136.19995117 2112.65991211 -1073.98999023
      vertex 1146.07995605 2112.65991211 -1065.55004883
      vertex 1136.19995117 2123.33007813 -1084.54003906
    endloop
  endfacet
  facet normal -0.163632750511 0.383095175028 0.909099757671
    outer loop
      vertex 1146.07995605 2112.65991211 -1065.55004883
      vertex 1155.95996094 2101.98999023 -1086.65002441
      vertex 1155.95996094 2112.65991211 -1061.32995605
    endloop
  endfacet
  facet normal -0.265397250652 0.621345102787 0.737220823765
    outer loop
      vertex 1146.07995605 2123.33007813 -1052.89001465
      vertex 1146.07995605 2112.65991211 -1065.55004883
      vertex 1155.95996094 2112.65991211 -1061.32995605
    endloop
  endfacet
  facet normal -0.463494479656 0.434057980776 0.772506654263
    outer loop
      vertex 1146.07995605 2123.33007813 -1052.89001465
      vertex 1155.95996094 2112.65991211 -1061.32995605
      vertex 1155.95996094 2123.33007813 -1042.33996582
    endloop
  endfacet
  facet normal -0.676405310631 0.633446872234 -0.375793755054
    outer loop
      vertex 1155.95996094 2123.33007813 -1042.33996582
      vertex 1146.07995605 2134 -1059.2199707
      vertex 1146.07995605 2123.33007813 -1052.89001465
    endloop
  endfacet
  facet normal 0.10404445231 0.487186789513 -0.867077708244
    outer loop
      vertex 1146.07995605 2134 -1059.2199707
      vertex 1155.95996094 2123.33007813 -1042.33996582
      vertex 1155.95996094 2134 -1061.32995605
    endloop
  endfacet
  facet normal 0.18064931035 0.845888018608 -0.501835882664
    outer loop
      vertex 1146.07995605 2144.66992188 -1065.55004883
      vertex 1146.07995605 2134 -1059.2199707
      vertex 1155.95996094 2134 -1061.32995605
    endloop
  endfacet
  facet normal -0.752071201801 0.352153092623 0.557114958763
    outer loop
      vertex 1146.07995605 2144.66992188 -1065.55004883
      vertex 1155.95996094 2134 -1061.32995605
      vertex 1155.95996094 2144.66992188 -1044.44995117
    endloop
  endfacet
  facet normal -0.905634880066 0.424058377743 0
    outer loop
      vertex 1146.07995605 2155.34008789 -1065.55004883
      vertex 1146.07995605 2144.66992188 -1065.55004883
      vertex 1155.95996094 2144.66992188 -1044.44995117
    endloop
  endfacet
  facet normal -0.917359113693 0.390498995781 0.0772189572453
    outer loop
      vertex 1146.07995605 2155.34008789 -1065.55004883
      vertex 1155.95996094 2144.66992188 -1044.44995117
      vertex 1155.95996094 2155.34008789 -1042.33996582
    endloop
  endfacet
  facet normal -0.896229565144 0.38150459528 0.226333379745
    outer loop
      vertex 1146.07995605 2155.34008789 -1065.55004883
      vertex 1155.95996094 2155.34008789 -1042.33996582
      vertex 1146.07995605 2166.01000977 -1059.2199707
    endloop
  endfacet
  facet normal -0.910654187202 0.355341285467 0.210811585188
    outer loop
      vertex 1146.07995605 2166.01000977 -1059.2199707
      vertex 1136.19995117 2166.01000977 -1084.54003906
      vertex 1146.07995605 2155.34008789 -1065.55004883
    endloop
  endfacet
  facet normal -0.740555465221 0.57794123888 -0.342872411013
    outer loop
      vertex 1146.07995605 2155.34008789 -1065.55004883
      vertex 1136.19995117 2166.01000977 -1084.54003906
      vertex 1136.19995117 2155.34008789 -1078.20996094
    endloop
  endfacet
  facet normal 0.344820708036 0.807290375233 -0.478937238455
    outer loop
      vertex 1136.19995117 2166.01000977 -1084.54003906
      vertex 1126.31994629 2166.01000977 -1080.31994629
      vertex 1136.19995117 2155.34008789 -1078.20996094
    endloop
  endfacet
  facet normal 0.624104261398 0.417477220297 -0.660459399223
    outer loop
      vertex 1126.31994629 2166.01000977 -1080.31994629
      vertex 1126.31994629 2155.34008789 -1063.43994141
      vertex 1136.19995117 2155.34008789 -1078.20996094
    endloop
  endfacet
  facet normal 0.760854125023 0.508952260017 0.402577519417
    outer loop
      vertex 1136.19995117 2155.34008789 -1078.20996094
      vertex 1126.31994629 2155.34008789 -1063.43994141
      vertex 1136.19995117 2144.66992188 -1086.65002441
    endloop
  endfacet
  facet normal -0.858618617058 0.402045458555 0.318015038967
    outer loop
      vertex 1136.19995117 2144.66992188 -1086.65002441
      vertex 1146.07995605 2144.66992188 -1065.55004883
      vertex 1136.19995117 2155.34008789 -1078.20996094
    endloop
  endfacet
  facet normal -0.153021931648 0.358264416456 0.920994520187
    outer loop
      vertex 1136.19995117 2144.66992188 -1086.65002441
      vertex 1126.31994629 2155.34008789 -1063.43994141
      vertex 1126.31994629 2144.66992188 -1090.86999512
    endloop
  endfacet
  facet normal -0.265386015177 0.621338129044 -0.73723077774
    outer loop
      vertex 1136.19995117 2134 -1073.98999023
      vertex 1136.19995117 2144.66992188 -1086.65002441
      vertex 1126.31994629 2144.66992188 -1090.86999512
    endloop
  endfacet
  facet normal -0.69380825758 0.464104443789 -0.550669670105
    outer loop
      vertex 1146.07995605 2134 -1059.2199707
      vertex 1136.19995117 2144.66992188 -1086.65002441
      vertex 1136.19995117 2134 -1073.98999023
    endloop
  endfacet
  facet normal -0.612196743488 0.2866576612 0.736914157867
    outer loop
      vertex 1126.31994629 2144.66992188 -1090.86999512
      vertex 1126.31994629 2155.34008789 -1063.43994141
      vertex 1116.43994141 2155.34008789 -1084.54003906
    endloop
  endfacet
  facet normal 0.78213596344 0.332939654589 -0.526701569557
    outer loop
      vertex 1126.31994629 2144.66992188 -1090.86999512
      vertex 1116.43994141 2155.34008789 -1084.54003906
      vertex 1116.43994141 2144.66992188 -1067.66003418
    endloop
  endfacet
  facet normal 0.323887526989 0.505518853664 -0.799717187881
    outer loop
      vertex 1116.43994141 2155.34008789 -1084.54003906
      vertex 1106.56005859 2155.34008789 -1078.20996094
      vertex 1116.43994141 2144.66992188 -1067.66003418
    endloop
  endfacet
  facet normal 0.41459774971 0.647098004818 0.639822542667
    outer loop
      vertex 1116.43994141 2155.34008789 -1084.54003906
      vertex 1106.56005859 2166.01000977 -1067.66003418
      vertex 1106.56005859 2155.34008789 -1078.20996094
    endloop
  endfacet
  facet normal 0.414593726397 0.64709931612 0.639823794365
    outer loop
      vertex 1096.68005371 2166.01000977 -1061.32995605
      vertex 1106.56005859 2155.34008789 -1078.20996094
      vertex 1106.56005859 2166.01000977 -1067.66003418
    endloop
  endfacet
  facet normal 0.226246312261 0.353126019239 -0.907807588577
    outer loop
      vertex 1096.68005371 2176.67993164 -1088.76000977
      vertex 1096.68005371 2166.01000977 -1061.32995605
      vertex 1106.56005859 2166.01000977 -1067.66003418
    endloop
  endfacet
  facet normal -0.78935277462 0.528015196323 -0.31324455142
    outer loop
      vertex 1096.68005371 2176.67993164 -1088.76000977
      vertex 1106.56005859 2166.01000977 -1067.66003418
      vertex 1106.56005859 2176.67993164 -1073.98999023
    endloop
  endfacet
  facet normal -0.452819645405 0.302900910378 0.838573455811
    outer loop
      vertex 1096.68005371 2176.67993164 -1088.76000977
      vertex 1106.56005859 2176.67993164 -1073.98999023
      vertex 1096.68005371 2187.35009766 -1059.2199707
    endloop
  endfacet
  facet normal -0.452818542719 0.302901089191 0.838573932648
    outer loop
      vertex 1096.68005371 2176.67993164 -1088.76000977
      vertex 1096.68005371 2187.35009766 -1059.2199707
      vertex 1086.80004883 2187.35009766 -1073.98999023
    endloop
  endfacet
  facet normal 0.878268718719 0.41124689579 -0.243967354298
    outer loop
      vertex 1086.80004883 2176.67993164 -1067.66003418
      vertex 1096.68005371 2176.67993164 -1088.76000977
      vertex 1086.80004883 2187.35009766 -1073.98999023
    endloop
  endfacet
  facet normal 0.344814956188 0.80730175972 -0.478922218084
    outer loop
      vertex 1076.92004395 2187.35009766 -1069.77001953
      vertex 1086.80004883 2176.67993164 -1067.66003418
      vertex 1086.80004883 2187.35009766 -1073.98999023
    endloop
  endfacet
  facet normal 0.36913344264 0.864237725735 0.341809421778
    outer loop
      vertex 1086.80004883 2187.35009766 -1073.98999023
      vertex 1076.92004395 2198.02001953 -1065.55004883
      vertex 1076.92004395 2187.35009766 -1069.77001953
    endloop
  endfacet
  facet normal -0.369135886431 0.864236831665 0.34180906415
    outer loop
      vertex 1076.92004395 2187.35009766 -1069.77001953
      vertex 1076.92004395 2198.02001953 -1065.55004883
      vertex 1067.04003906 2198.02001953 -1069.77001953
    endloop
  endfacet
  facet normal 0.604736804962 0.56632900238 -0.559968650341
    outer loop
      vertex 1076.92004395 2187.35009766 -1069.77001953
      vertex 1067.04003906 2198.02001953 -1069.77001953
      vertex 1067.04003906 2187.35009766 -1059.2199707
    endloop
  endfacet
  facet normal 0.530187666416 0.496514648199 -0.687294840813
    outer loop
      vertex 1076.92004395 2187.35009766 -1069.77001953
      vertex 1067.04003906 2187.35009766 -1059.2199707
      vertex 1076.92004395 2176.67993164 -1055
    endloop
  endfacet
  facet normal 0.590821444988 0.395213961601 -0.703374683857
    outer loop
      vertex 1067.04003906 2176.67993164 -1040.22998047
      vertex 1076.92004395 2176.67993164 -1055
      vertex 1067.04003906 2187.35009766 -1059.2199707
    endloop
  endfacet
  facet normal 0.641803503036 0.375652581453 -0.668560743332
    outer loop
      vertex 1057.16003418 2187.35009766 -1042.33996582
      vertex 1067.04003906 2176.67993164 -1040.22998047
      vertex 1067.04003906 2187.35009766 -1059.2199707
    endloop
  endfacet
  facet normal 0.826710760593 0.483880251646 -0.287070035934
    outer loop
      vertex 1057.16003418 2198.02001953 -1048.67004395
      vertex 1057.16003418 2187.35009766 -1042.33996582
      vertex 1067.04003906 2187.35009766 -1059.2199707
    endloop
  endfacet
  facet normal 0.592076599598 0.693088173866 -0.411186128855
    outer loop
      vertex 1047.2800293 2198.02001953 -1040.22998047
      vertex 1057.16003418 2187.35009766 -1042.33996582
      vertex 1057.16003418 2198.02001953 -1048.67004395
    endloop
  endfacet
  facet normal 0.592077255249 0.693088889122 -0.41118401289
    outer loop
      vertex 1047.2800293 2208.68994141 -1046.56005859
      vertex 1047.2800293 2198.02001953 -1040.22998047
      vertex 1057.16003418 2198.02001953 -1048.67004395
    endloop
  endfacet
  facet normal 0.70727545023 0.413977563381 -0.573047995567
    outer loop
      vertex 1057.16003418 2208.68994141 -1063.43994141
      vertex 1047.2800293 2208.68994141 -1046.56005859
      vertex 1057.16003418 2198.02001953 -1048.67004395
    endloop
  endfacet
  facet normal 0.781016349792 0.365708619356 -0.506231784821
    outer loop
      vertex 1057.16003418 2208.68994141 -1063.43994141
      vertex 1057.16003418 2198.02001953 -1048.67004395
      vertex 1067.04003906 2198.02001953 -1069.77001953
    endloop
  endfacet
  facet normal -0.290612906218 0.68040060997 0.672754943371
    outer loop
      vertex 1067.04003906 2208.68994141 -1059.2199707
      vertex 1057.16003418 2208.68994141 -1063.43994141
      vertex 1067.04003906 2198.02001953 -1069.77001953
    endloop
  endfacet
  facet normal -0.386452615261 0.904786407948 -0.178930029273
    outer loop
      vertex 1057.16003418 2208.68994141 -1063.43994141
      vertex 1067.04003906 2208.68994141 -1059.2199707
      vertex 1057.16003418 2219.36010742 -1065.55004883
    endloop
  endfacet
  facet normal 0.723326683044 0.67738711834 -0.133959680796
    outer loop
      vertex 1057.16003418 2208.68994141 -1063.43994141
      vertex 1057.16003418 2219.36010742 -1065.55004883
      vertex 1047.2800293 2219.36010742 -1055
    endloop
  endfacet
  facet normal 0.38164049387 0.595678448677 -0.706765711308
    outer loop
      vertex 1057.16003418 2219.36010742 -1065.55004883
      vertex 1067.04003906 2208.68994141 -1059.2199707
      vertex 1067.04003906 2219.36010742 -1071.88000488
    endloop
  endfacet
  facet normal 0.636746406555 0.496923446655 -0.589594006538
    outer loop
      vertex 1067.04003906 2219.36010742 -1071.88000488
      vertex 1067.04003906 2208.68994141 -1059.2199707
      vertex 1076.92004395 2208.68994141 -1071.88000488
    endloop
  endfacet
  facet normal 0.369136929512 0.86423933506 -0.341801613569
    outer loop
      vertex 1076.92004395 2219.36010742 -1076.09997559
      vertex 1067.04003906 2219.36010742 -1071.88000488
      vertex 1076.92004395 2208.68994141 -1071.88000488
    endloop
  endfacet
  facet normal 0.872697114944 0.454041898251 -0.179570928216
    outer loop
      vertex 1086.80004883 2208.68994141 -1090.86999512
      vertex 1076.92004395 2219.36010742 -1076.09997559
      vertex 1076.92004395 2208.68994141 -1071.88000488
    endloop
  endfacet
  facet normal 0.626039683819 0.325712382793 -0.708509504795
    outer loop
      vertex 1076.92004395 2208.68994141 -1071.88000488
      vertex 1086.80004883 2198.02001953 -1067.66003418
      vertex 1086.80004883 2208.68994141 -1090.86999512
    endloop
  endfacet
  facet normal 0.471880346537 0.368263244629 -0.801068723202
    outer loop
      vertex 1086.80004883 2208.68994141 -1090.86999512
      vertex 1086.80004883 2198.02001953 -1067.66003418
      vertex 1096.68005371 2198.02001953 -1080.31994629
    endloop
  endfacet
  facet normal 1.00940737653e-16 0.71109187603 -0.703099131584
    outer loop
      vertex 1096.68005371 2198.02001953 -1080.31994629
      vertex 1096.68005371 2208.68994141 -1090.86999512
      vertex 1086.80004883 2208.68994141 -1090.86999512
    endloop
  endfacet
  facet normal -0 0.929915487766 0.367773294449
    outer loop
      vertex 1086.80004883 2208.68994141 -1090.86999512
      vertex 1096.68005371 2208.68994141 -1090.86999512
      vertex 1086.80004883 2219.36010742 -1086.65002441
    endloop
  endfacet
  facet normal 0.747570633888 0.388941973448 -0.538388609886
    outer loop
      vertex 1096.68005371 2208.68994141 -1090.86999512
      vertex 1096.68005371 2219.36010742 -1105.64001465
      vertex 1086.80004883 2219.36010742 -1086.65002441
    endloop
  endfacet
  facet normal 0.658688545227 0.440611034632 -0.609910905361
    outer loop
      vertex 1096.68005371 2208.68994141 -1090.86999512
      vertex 1106.56005859 2208.68994141 -1105.64001465
      vertex 1096.68005371 2219.36010742 -1105.64001465
    endloop
  endfacet
  facet normal -0.693937003613 0.324933826923 0.642549157143
    outer loop
      vertex 1106.56005859 2208.68994141 -1105.64001465
      vertex 1106.56005859 2219.36010742 -1084.54003906
      vertex 1096.68005371 2219.36010742 -1105.64001465
    endloop
  endfacet
  facet normal -0.434110999107 0.406534969807 0.803913533688
    outer loop
      vertex 1116.43994141 2208.68994141 -1095.08996582
      vertex 1106.56005859 2219.36010742 -1084.54003906
      vertex 1106.56005859 2208.68994141 -1105.64001465
    endloop
  endfacet
  facet normal -0.723331511021 0.677383303642 -0.133953049779
    outer loop
      vertex 1106.56005859 2208.68994141 -1105.64001465
      vertex 1116.43994141 2198.02001953 -1092.97998047
      vertex 1116.43994141 2208.68994141 -1095.08996582
    endloop
  endfacet
  facet normal -0.91735804081 0.390500992537 -0.0772218629718
    outer loop
      vertex 1126.31994629 2198.02001953 -1069.77001953
      vertex 1116.43994141 2208.68994141 -1095.08996582
      vertex 1116.43994141 2198.02001953 -1092.97998047
    endloop
  endfacet
  facet normal -0.727428138256 0.309651643038 0.612343192101
    outer loop
      vertex 1126.31994629 2198.02001953 -1069.77001953
      vertex 1116.43994141 2198.02001953 -1092.97998047
      vertex 1126.31994629 2187.35009766 -1090.86999512
    endloop
  endfacet
  facet normal -0.500578999519 0.390657097101 0.772533297539
    outer loop
      vertex 1126.31994629 2198.02001953 -1069.77001953
      vertex 1126.31994629 2187.35009766 -1090.86999512
      vertex 1136.19995117 2187.35009766 -1078.20996094
    endloop
  endfacet
  facet normal 0.180647283792 0.845891773701 0.501830279827
    outer loop
      vertex 1136.19995117 2187.35009766 -1078.20996094
      vertex 1136.19995117 2198.02001953 -1071.88000488
      vertex 1126.31994629 2198.02001953 -1069.77001953
    endloop
  endfacet
  facet normal 0.150138989091 0.703034818172 -0.695126116276
    outer loop
      vertex 1126.31994629 2208.68994141 -1080.31994629
      vertex 1126.31994629 2198.02001953 -1069.77001953
      vertex 1136.19995117 2198.02001953 -1071.88000488
    endloop
  endfacet
  facet normal 0 0.784299075603 -0.620382905006
    outer loop
      vertex 1136.19995117 2208.68994141 -1080.31994629
      vertex 1126.31994629 2208.68994141 -1080.31994629
      vertex 1136.19995117 2198.02001953 -1071.88000488
    endloop
  endfacet
  facet normal -0.642061889172 0.601285099983 -0.47561827302
    outer loop
      vertex 1136.19995117 2208.68994141 -1080.31994629
      vertex 1136.19995117 2198.02001953 -1071.88000488
      vertex 1146.07995605 2198.02001953 -1061.32995605
    endloop
  endfacet
  facet normal -0.910654485226 0.355342775583 0.2108078897
    outer loop
      vertex 1146.07995605 2198.02001953 -1061.32995605
      vertex 1146.07995605 2208.68994141 -1055
      vertex 1136.19995117 2208.68994141 -1080.31994629
    endloop
  endfacet
  facet normal -0.931589603424 0.363511770964 0
    outer loop
      vertex 1136.19995117 2208.68994141 -1080.31994629
      vertex 1146.07995605 2208.68994141 -1055
      vertex 1136.19995117 2219.36010742 -1080.31994629
    endloop
  endfacet
  facet normal 0 1 0
    outer loop
      vertex 1136.19995117 2208.68994141 -1080.31994629
      vertex 1136.19995117 2219.36010742 -1080.31994629
      vertex 1126.31994629 2219.36010742 -1080.31994629
    endloop
  endfacet
  facet normal -0.940986335278 0.314724504948 0.124471701682
    outer loop
      vertex 1146.07995605 2208.68994141 -1055
      vertex 1146.07995605 2219.36010742 -1050.7800293
      vertex 1136.19995117 2219.36010742 -1080.31994629
    endloop
  endfacet
  facet normal -0.194790065289 0.912101984024 0.360731005669
    outer loop
      vertex 1155.95996094 2208.68994141 -1052.89001465
      vertex 1146.07995605 2219.36010742 -1050.7800293
      vertex 1146.07995605 2208.68994141 -1055
    endloop
  endfacet
  facet normal -0.180650293827 0.84589266777 0.501827716827
    outer loop
      vertex 1155.95996094 2208.68994141 -1052.89001465
      vertex 1146.07995605 2208.68994141 -1055
      vertex 1155.95996094 2198.02001953 -1059.2199707
    endloop
  endfacet
  facet normal -0.878267467022 0.411246329546 0.243972793221
    outer loop
      vertex 1165.83996582 2198.02001953 -1038.11999512
      vertex 1155.95996094 2208.68994141 -1052.89001465
      vertex 1155.95996094 2198.02001953 -1059.2199707
    endloop
  endfacet
  facet normal -0.90246617794 0.422577321529 -0.0835654959083
    outer loop
      vertex 1155.95996094 2198.02001953 -1059.2199707
      vertex 1165.83996582 2187.35009766 -1036.01000977
      vertex 1165.83996582 2198.02001953 -1038.11999512
    endloop
  endfacet
  facet normal -0.917358517647 0.390499830246 -0.0772221088409
    outer loop
      vertex 1175.7199707 2187.35009766 -1012.79998779
      vertex 1165.83996582 2198.02001953 -1038.11999512
      vertex 1165.83996582 2187.35009766 -1036.01000977
    endloop
  endfacet
  facet normal -0.64838129282 0.276001989841 0.709524214268
    outer loop
      vertex 1165.83996582 2187.35009766 -1036.01000977
      vertex 1175.7199707 2176.67993164 -1040.22998047
      vertex 1175.7199707 2187.35009766 -1012.79998779
    endloop
  endfacet
  facet normal -0.680651962757 0.265594094992 0.682768404484
    outer loop
      vertex 1175.7199707 2187.35009766 -1012.79998779
      vertex 1175.7199707 2176.67993164 -1040.22998047
      vertex 1185.59997559 2176.67993164 -1014.90997314
    endloop
  endfacet
  facet normal 0.208852261305 0.977947175503 -0
    outer loop
      vertex 1185.59997559 2187.35009766 -1014.90997314
      vertex 1175.7199707 2187.35009766 -1012.79998779
      vertex 1185.59997559 2176.67993164 -1014.90997314
    endloop
  endfacet
  facet normal -0.863035559654 0.505143165588 0
    outer loop
      vertex 1195.47998047 2176.67993164 -998.030029297
      vertex 1185.59997559 2187.35009766 -1014.90997314
      vertex 1185.59997559 2176.67993164 -1014.90997314
    endloop
  endfacet
  facet normal -0.707275032997 0.413975059986 -0.573050320148
    outer loop
      vertex 1195.47998047 2166.01000977 -983.260009766
      vertex 1195.47998047 2176.67993164 -998.030029297
      vertex 1185.59997559 2176.67993164 -1014.90997314
    endloop
  endfacet
  facet normal -0.878891944885 0.374126195908 -0.29593667388
    outer loop
      vertex 1195.47998047 2166.01000977 -983.260009766
      vertex 1185.59997559 2176.67993164 -1014.90997314
      vertex 1185.59997559 2166.01000977 -1006.4699707
    endloop
  endfacet
  facet normal -0.920105755329 0.391670048237 0
    outer loop
      vertex 1195.47998047 2155.34008789 -983.260009766
      vertex 1195.47998047 2166.01000977 -983.260009766
      vertex 1185.59997559 2166.01000977 -1006.4699707
    endloop
  endfacet
  facet normal -0.919533252716 0.253275364637 0.300516545773
    outer loop
      vertex 1185.59997559 2155.34008789 -1019.13000488
      vertex 1195.47998047 2155.34008789 -983.260009766
      vertex 1185.59997559 2166.01000977 -1006.4699707
    endloop
  endfacet
  facet normal -0.808999657631 0.378811538219 0.449467867613
    outer loop
      vertex 1175.7199707 2166.01000977 -1027.56994629
      vertex 1185.59997559 2155.34008789 -1019.13000488
      vertex 1185.59997559 2166.01000977 -1006.4699707
    endloop
  endfacet
  facet normal -0.809000849724 0.378812134266 -0.449465185404
    outer loop
      vertex 1175.7199707 2176.67993164 -1040.22998047
      vertex 1175.7199707 2166.01000977 -1027.56994629
      vertex 1185.59997559 2166.01000977 -1006.4699707
    endloop
  endfacet
  facet normal -0.566894590855 0.530891180038 -0.629908800125
    outer loop
      vertex 1165.83996582 2176.67993164 -1050.7800293
      vertex 1175.7199707 2166.01000977 -1027.56994629
      vertex 1175.7199707 2176.67993164 -1040.22998047
    endloop
  endfacet
  facet normal 0 0.417689830065 -0.908589661121
    outer loop
      vertex 1165.83996582 2176.67993164 -1050.7800293
      vertex 1165.83996582 2166.01000977 -1027.56994629
      vertex 1175.7199707 2166.01000977 -1027.56994629
    endloop
  endfacet
  facet normal 0 0.784298419952 -0.620383799076
    outer loop
      vertex 1165.83996582 2166.01000977 -1027.56994629
      vertex 1175.7199707 2155.34008789 -1019.13000488
      vertex 1175.7199707 2166.01000977 -1027.56994629
    endloop
  endfacet
  facet normal -0.723325848579 0.677387535572 0.133962020278
    outer loop
      vertex 1165.83996582 2166.01000977 -1027.56994629
      vertex 1165.83996582 2155.34008789 -1029.68005371
      vertex 1175.7199707 2155.34008789 -1019.13000488
    endloop
  endfacet
  facet normal -0.723326981068 0.677388548851 -0.133950784802
    outer loop
      vertex 1165.83996582 2155.34008789 -1029.68005371
      vertex 1175.7199707 2144.66992188 -1017.02001953
      vertex 1175.7199707 2155.34008789 -1019.13000488
    endloop
  endfacet
  facet normal 0.205053180456 0.960158109665 -0.189867287874
    outer loop
      vertex 1175.7199707 2155.34008789 -1019.13000488
      vertex 1175.7199707 2144.66992188 -1017.02001953
      vertex 1185.59997559 2144.66992188 -1019.13000488
    endloop
  endfacet
  facet normal 0 1 0
    outer loop
      vertex 1175.7199707 2155.34008789 -1019.13000488
      vertex 1185.59997559 2144.66992188 -1019.13000488
      vertex 1185.59997559 2155.34008789 -1019.13000488
    endloop
  endfacet
  facet normal -0.788346350193 0.615231633186 0
    outer loop
      vertex 1185.59997559 2155.34008789 -1019.13000488
      vertex 1185.59997559 2144.66992188 -1019.13000488
      vertex 1195.47998047 2144.66992188 -1006.4699707
    endloop
  endfacet
  facet normal -0.445493757725 0.347666800022 -0.825023114681
    outer loop
      vertex 1195.47998047 2134 -981.150024414
      vertex 1195.47998047 2144.66992188 -1006.4699707
      vertex 1185.59997559 2144.66992188 -1019.13000488
    endloop
  endfacet
  facet normal -0.278707385063 0.32625874877 -0.903259336948
    outer loop
      vertex 1185.59997559 2134 -989.590026855
      vertex 1195.47998047 2134 -981.150024414
      vertex 1185.59997559 2144.66992188 -1019.13000488
    endloop
  endfacet
  facet normal -0.33606159687 0.393398374319 0.855745494366
    outer loop
      vertex 1185.59997559 2134 -989.590026855
      vertex 1195.47998047 2123.33007813 -1004.35998535
      vertex 1195.47998047 2134 -981.150024414
    endloop
  endfacet
  facet normal -0.834826886654 0.229944303632 0.50018966198
    outer loop
      vertex 1195.47998047 2123.33007813 -1004.35998535
      vertex 1205.35998535 2123.33007813 -968.489990234
      vertex 1195.47998047 2134 -981.150024414
    endloop
  endfacet
  facet normal 0.29943588376 0.467369824648 -0.831807434559
    outer loop
      vertex 1195.47998047 2134 -981.150024414
      vertex 1205.35998535 2123.33007813 -968.489990234
      vertex 1205.35998535 2134 -987.479980469
    endloop
  endfacet
  facet normal 0.299439162016 0.467369318008 -0.831806540489
    outer loop
      vertex 1205.35998535 2123.33007813 -968.489990234
      vertex 1215.23999023 2123.33007813 -974.820007324
      vertex 1205.35998535 2134 -987.479980469
    endloop
  endfacet
  facet normal -0.788344442844 0.615234136581 0
    outer loop
      vertex 1215.23999023 2123.33007813 -974.820007324
      vertex 1215.23999023 2134 -974.820007324
      vertex 1205.35998535 2134 -987.479980469
    endloop
  endfacet
  facet normal -0.708859443665 0.553203046322 0.437589645386
    outer loop
      vertex 1205.35998535 2144.66992188 -979.039978027
      vertex 1205.35998535 2134 -987.479980469
      vertex 1215.23999023 2134 -974.820007324
    endloop
  endfacet
  facet normal -0.622006416321 0.728130757809 0.287981957197
    outer loop
      vertex 1215.23999023 2144.66992188 -970.599975586
      vertex 1205.35998535 2144.66992188 -979.039978027
      vertex 1215.23999023 2134 -974.820007324
    endloop
  endfacet
  facet normal -0.940985918045 0.314723998308 0.12447603792
    outer loop
      vertex 1225.11999512 2134 -945.280029297
      vertex 1215.23999023 2144.66992188 -970.599975586
      vertex 1215.23999023 2134 -974.820007324
    endloop
  endfacet
  facet normal -0.940986037254 0.314724028111 -0.12447527796
    outer loop
      vertex 1225.11999512 2123.33007813 -941.059997559
      vertex 1225.11999512 2134 -945.280029297
      vertex 1215.23999023 2134 -974.820007324
    endloop
  endfacet
  facet normal -0.622006058693 0.728131651878 -0.287980496883
    outer loop
      vertex 1225.11999512 2134 -945.280029297
      vertex 1225.11999512 2123.33007813 -941.059997559
      vertex 1235 2123.33007813 -932.619995117
    endloop
  endfacet
  facet normal -0.82620459795 0.552667737007 0.109290450811
    outer loop
      vertex 1225.11999512 2134 -945.280029297
      vertex 1235 2123.33007813 -932.619995117
      vertex 1235 2134 -930.510009766
    endloop
  endfacet
  facet normal -0.826204538345 0.552667677402 -0.109291113913
    outer loop
      vertex 1225.11999512 2144.66992188 -947.390014648
      vertex 1225.11999512 2134 -945.280029297
      vertex 1235 2134 -930.510009766
    endloop
  endfacet
  facet normal -0.895312309265 0.34935605526 0.276344448328
    outer loop
      vertex 1235 2134 -930.510009766
      vertex 1235 2144.66992188 -922.070007324
      vertex 1225.11999512 2144.66992188 -947.390014648
    endloop
  endfacet
  facet normal -0.910655200481 0.355342954397 0.210804432631
    outer loop
      vertex 1225.11999512 2144.66992188 -947.390014648
      vertex 1235 2144.66992188 -922.070007324
      vertex 1225.11999512 2155.34008789 -941.059997559
    endloop
  endfacet
  facet normal -0 0.860046386719 0.510215818882
    outer loop
      vertex 1215.23999023 2155.34008789 -941.059997559
      vertex 1225.11999512 2144.66992188 -947.390014648
      vertex 1225.11999512 2155.34008789 -941.059997559
    endloop
  endfacet
  facet normal 0 0.417688429356 -0.908590316772
    outer loop
      vertex 1215.23999023 2166.01000977 -964.270019531
      vertex 1215.23999023 2155.34008789 -941.059997559
      vertex 1225.11999512 2155.34008789 -941.059997559
    endloop
  endfacet
  facet normal -0.902466714382 0.422576218843 -0.0835652798414
    outer loop
      vertex 1225.11999512 2166.01000977 -943.16998291
      vertex 1215.23999023 2166.01000977 -964.270019531
      vertex 1225.11999512 2155.34008789 -941.059997559
    endloop
  endfacet
  facet normal -0.205052629113 0.960157096386 -0.189872950315
    outer loop
      vertex 1235 2155.34008789 -938.950012207
      vertex 1225.11999512 2166.01000977 -943.16998291
      vertex 1225.11999512 2155.34008789 -941.059997559
    endloop
  endfacet
  facet normal 0.53017950058 0.496511399746 -0.687303483486
    outer loop
      vertex 1235 2166.01000977 -953.719970703
      vertex 1225.11999512 2166.01000977 -943.16998291
      vertex 1235 2155.34008789 -938.950012207
    endloop
  endfacet
  facet normal 0.530180752277 0.496510952711 -0.68730288744
    outer loop
      vertex 1244.88000488 2155.34008789 -949.5
      vertex 1235 2166.01000977 -953.719970703
      vertex 1235 2155.34008789 -938.950012207
    endloop
  endfacet
  facet normal 0.642063736916 0.601288676262 -0.475611239672
    outer loop
      vertex 1244.88000488 2155.34008789 -949.5
      vertex 1235 2155.34008789 -938.950012207
      vertex 1244.88000488 2144.66992188 -941.059997559
    endloop
  endfacet
  facet normal 0.31764921546 0.743684828281 -0.58824467659
    outer loop
      vertex 1244.88000488 2155.34008789 -949.5
      vertex 1244.88000488 2144.66992188 -941.059997559
      vertex 1254.76000977 2144.66992188 -945.280029297
    endloop
  endfacet
  facet normal -0.205051660538 0.960158407688 -0.18986736238
    outer loop
      vertex 1244.88000488 2155.34008789 -949.5
      vertex 1254.76000977 2144.66992188 -945.280029297
      vertex 1254.76000977 2155.34008789 -947.390014648
    endloop
  endfacet
  facet normal -0.0680649355054 0.318715423346 0.945403456688
    outer loop
      vertex 1244.88000488 2155.34008789 -949.5
      vertex 1254.76000977 2155.34008789 -947.390014648
      vertex 1244.88000488 2166.01000977 -917.849975586
    endloop
  endfacet
  facet normal 0.939897358418 0.22005173564 -0.261094301939
    outer loop
      vertex 1254.76000977 2166.01000977 -960.049987793
      vertex 1244.88000488 2166.01000977 -917.849975586
      vertex 1254.76000977 2155.34008789 -947.390014648
    endloop
  endfacet
  facet normal -0.94955354929 0.202102407813 -0.239797204733
    outer loop
      vertex 1254.76000977 2166.01000977 -960.049987793
      vertex 1254.76000977 2155.34008789 -947.390014648
      vertex 1264.64001465 2155.34008789 -900.969970703
    endloop
  endfacet
  facet normal -0.986723959446 0.159320935607 0.0315060280263
    outer loop
      vertex 1254.76000977 2166.01000977 -960.049987793
      vertex 1264.64001465 2155.34008789 -900.969970703
      vertex 1264.64001465 2166.01000977 -898.859985352
    endloop
  endfacet
  facet normal -0.740157842636 0.119509235024 0.661728024483
    outer loop
      vertex 1264.64001465 2166.01000977 -898.859985352
      vertex 1254.76000977 2176.67993164 -900.969970703
      vertex 1254.76000977 2166.01000977 -960.049987793
    endloop
  endfacet
  facet normal -0.772007107735 0.112965464592 0.625494837761
    outer loop
      vertex 1254.76000977 2176.67993164 -900.969970703
      vertex 1244.88000488 2176.67993164 -968.489990234
      vertex 1254.76000977 2166.01000977 -960.049987793
    endloop
  endfacet
  facet normal -0.951242864132 0.13919249177 0.275249749422
    outer loop
      vertex 1244.88000488 2176.67993164 -968.489990234
      vertex 1254.76000977 2176.67993164 -900.969970703
      vertex 1244.88000488 2187.35009766 -947.390014648
    endloop
  endfacet
  facet normal 0.0959306359291 0.44919359684 0.888269364834
    outer loop
      vertex 1235 2187.35009766 -945.280029297
      vertex 1244.88000488 2176.67993164 -968.489990234
      vertex 1244.88000488 2187.35009766 -947.390014648
    endloop
  endfacet
  facet normal 0.165194526315 0.773520588875 0.611863255501
    outer loop
      vertex 1235 2187.35009766 -945.280029297
      vertex 1244.88000488 2187.35009766 -947.390014648
      vertex 1235 2198.02001953 -936.840026855
    endloop
  endfacet
  facet normal 0.448992878199 0.700796246529 0.554337501526
    outer loop
      vertex 1235 2198.02001953 -936.840026855
      vertex 1225.11999512 2198.02001953 -930.510009766
      vertex 1235 2187.35009766 -945.280029297
    endloop
  endfacet
  facet normal -0.204788386822 0.479461789131 0.85333353281
    outer loop
      vertex 1225.11999512 2187.35009766 -949.5
      vertex 1235 2187.35009766 -945.280029297
      vertex 1225.11999512 2198.02001953 -930.510009766
    endloop
  endfacet
  facet normal -0.590814709663 0.395209223032 0.703383028507
    outer loop
      vertex 1225.11999512 2187.35009766 -949.5
      vertex 1225.11999512 2198.02001953 -930.510009766
      vertex 1215.23999023 2198.02001953 -945.280029297
    endloop
  endfacet
  facet normal 0.392792999744 0.919626891613 -0
    outer loop
      vertex 1215.23999023 2198.02001953 -945.280029297
      vertex 1215.23999023 2187.35009766 -945.280029297
      vertex 1225.11999512 2187.35009766 -949.5
    endloop
  endfacet
  facet normal 0.222498580813 0.520924985409 -0.824094355106
    outer loop
      vertex 1215.23999023 2187.35009766 -945.280029297
      vertex 1225.11999512 2176.67993164 -932.619995117
      vertex 1225.11999512 2187.35009766 -949.5
    endloop
  endfacet
  facet normal 0.624110758305 0.417482405901 -0.660449981689
    outer loop
      vertex 1225.11999512 2187.35009766 -949.5
      vertex 1225.11999512 2176.67993164 -932.619995117
      vertex 1235 2176.67993164 -947.390014648
    endloop
  endfacet
  facet normal 0.789351940155 0.528016090393 0.313245117664
    outer loop
      vertex 1225.11999512 2176.67993164 -932.619995117
      vertex 1235 2166.01000977 -953.719970703
      vertex 1235 2176.67993164 -947.390014648
    endloop
  endfacet
  facet normal -0.952351748943 0.262314975262 0.155618146062
    outer loop
      vertex 1244.88000488 2166.01000977 -917.849975586
      vertex 1235 2176.67993164 -947.390014648
      vertex 1235 2166.01000977 -953.719970703
    endloop
  endfacet
  facet normal 0.402978301048 0.188693463802 -0.895546376705
    outer loop
      vertex 1244.88000488 2166.01000977 -917.849975586
      vertex 1244.88000488 2176.67993164 -968.489990234
      vertex 1235 2176.67993164 -947.390014648
    endloop
  endfacet
  facet normal -0.843318402767 0.263253718615 0.46852055192
    outer loop
      vertex 1215.23999023 2187.35009766 -945.280029297
      vertex 1215.23999023 2176.67993164 -964.270019531
      vertex 1225.11999512 2176.67993164 -932.619995117
    endloop
  endfacet
  facet normal -0.915654957294 0.285834610462 0.28262090683
    outer loop
      vertex 1215.23999023 2176.67993164 -964.270019531
      vertex 1225.11999512 2166.01000977 -943.16998291
      vertex 1225.11999512 2176.67993164 -932.619995117
    endloop
  endfacet
  facet normal -0.955601453781 0.144341036677 0.256888061762
    outer loop
      vertex 1205.35998535 2187.35009766 -1010.69000244
      vertex 1215.23999023 2176.67993164 -964.270019531
      vertex 1215.23999023 2187.35009766 -945.280029297
    endloop
  endfacet
  facet normal -0.9482883811 0.143236413598 0.283253461123
    outer loop
      vertex 1205.35998535 2187.35009766 -1010.69000244
      vertex 1215.23999023 2187.35009766 -945.280029297
      vertex 1205.35998535 2198.02001953 -989.590026855
    endloop
  endfacet
  facet normal -0.0959278717637 0.449184894562 0.888274013996
    outer loop
      vertex 1205.35998535 2187.35009766 -1010.69000244
      vertex 1205.35998535 2198.02001953 -989.590026855
      vertex 1195.47998047 2198.02001953 -991.700012207
    endloop
  endfacet
  facet normal 0.902465939522 0.422577887774 -0.0835649594665
    outer loop
      vertex 1205.35998535 2187.35009766 -1010.69000244
      vertex 1195.47998047 2198.02001953 -991.700012207
      vertex 1195.47998047 2187.35009766 -989.590026855
    endloop
  endfacet
  facet normal 0.638370037079 0.298915505409 -0.709318816662
    outer loop
      vertex 1205.35998535 2176.67993164 -985.369995117
      vertex 1205.35998535 2187.35009766 -1010.69000244
      vertex 1195.47998047 2187.35009766 -989.590026855
    endloop
  endfacet
  facet normal -0.708864033222 0.553204655647 0.437580138445
    outer loop
      vertex 1205.35998535 2176.67993164 -985.369995117
      vertex 1195.47998047 2187.35009766 -989.590026855
      vertex 1195.47998047 2176.67993164 -998.030029297
    endloop
  endfacet
  facet normal -0.564933717251 0.440879970789 0.697477459908
    outer loop
      vertex 1205.35998535 2176.67993164 -985.369995117
      vertex 1195.47998047 2176.67993164 -998.030029297
      vertex 1205.35998535 2166.01000977 -1002.25
    endloop
  endfacet
  facet normal -0.899101555347 0.233889639378 0.370016247034
    outer loop
      vertex 1205.35998535 2166.01000977 -1002.25
      vertex 1215.23999023 2166.01000977 -964.270019531
      vertex 1205.35998535 2176.67993164 -985.369995117
    endloop
  endfacet
  facet normal -0.905633985996 0.424060255289 0
    outer loop
      vertex 1215.23999023 2166.01000977 -964.270019531
      vertex 1215.23999023 2176.67993164 -964.270019531
      vertex 1205.35998535 2176.67993164 -985.369995117
    endloop
  endfacet
  facet normal -0.205053016543 0.960157334805 -0.189871519804
    outer loop
      vertex 1195.47998047 2198.02001953 -991.700012207
      vertex 1185.59997559 2198.02001953 -993.809997559
      vertex 1195.47998047 2187.35009766 -989.590026855
    endloop
  endfacet
  facet normal -0.756427586079 0.29516273737 0.583691895008
    outer loop
      vertex 1185.59997559 2187.35009766 -1014.90997314
      vertex 1195.47998047 2187.35009766 -989.590026855
      vertex 1185.59997559 2198.02001953 -993.809997559
    endloop
  endfacet
  facet normal -0.803394496441 0.268704891205 0.53137087822
    outer loop
      vertex 1185.59997559 2198.02001953 -993.809997559
      vertex 1175.7199707 2198.02001953 -1023.34997559
      vertex 1185.59997559 2187.35009766 -1014.90997314
    endloop
  endfacet
  facet normal -0.847629189491 0.283499717712 0.448500454426
    outer loop
      vertex 1185.59997559 2198.02001953 -993.809997559
      vertex 1175.7199707 2208.68994141 -1006.4699707
      vertex 1175.7199707 2198.02001953 -1023.34997559
    endloop
  endfacet
  facet normal -0.624105811119 0.417478710413 0.660457015038
    outer loop
      vertex 1165.83996582 2208.68994141 -1021.23999023
      vertex 1175.7199707 2198.02001953 -1023.34997559
      vertex 1175.7199707 2208.68994141 -1006.4699707
    endloop
  endfacet
  facet normal -0.728376328945 0.487227708101 -0.481743782759
    outer loop
      vertex 1165.83996582 2208.68994141 -1021.23999023
      vertex 1175.7199707 2208.68994141 -1006.4699707
      vertex 1165.83996582 2219.36010742 -1031.79003906
    endloop
  endfacet
  facet normal -0.876682460308 0.342087209225 -0.338236898184
    outer loop
      vertex 1155.95996094 2219.36010742 -1057.10998535
      vertex 1165.83996582 2208.68994141 -1021.23999023
      vertex 1165.83996582 2219.36010742 -1031.79003906
    endloop
  endfacet
  facet normal -0.948010504246 0.295935094357 -0.117040596902
    outer loop
      vertex 1165.83996582 2208.68994141 -1021.23999023
      vertex 1155.95996094 2219.36010742 -1057.10998535
      vertex 1155.95996094 2208.68994141 -1052.89001465
    endloop
  endfacet
  facet normal -0.917358458042 0.390499800444 -0.0772226080298
    outer loop
      vertex 1165.83996582 2219.36010742 -1031.79003906
      vertex 1175.7199707 2208.68994141 -1006.4699707
      vertex 1175.7199707 2219.36010742 -1008.58001709
    endloop
  endfacet
  facet normal 0 0.981002271175 -0.19399638474
    outer loop
      vertex 1175.7199707 2219.36010742 -1008.58001709
      vertex 1175.7199707 2208.68994141 -1006.4699707
      vertex 1185.59997559 2208.68994141 -1006.4699707
    endloop
  endfacet
  facet normal -0.642063975334 0.60128891468 0.475610643625
    outer loop
      vertex 1175.7199707 2219.36010742 -1008.58001709
      vertex 1185.59997559 2208.68994141 -1006.4699707
      vertex 1185.59997559 2219.36010742 -998.030029297
    endloop
  endfacet
  facet normal -0.708863854408 0.553206443787 0.437578141689
    outer loop
      vertex 1195.47998047 2208.68994141 -993.809997559
      vertex 1185.59997559 2219.36010742 -998.030029297
      vertex 1185.59997559 2208.68994141 -1006.4699707
    endloop
  endfacet
  facet normal -0.78257393837 0.61073076725 -0.120772458613
    outer loop
      vertex 1195.47998047 2198.02001953 -991.700012207
      vertex 1195.47998047 2208.68994141 -993.809997559
      vertex 1185.59997559 2208.68994141 -1006.4699707
    endloop
  endfacet
  facet normal -0.676407158375 0.633447110653 0.375789910555
    outer loop
      vertex 1195.47998047 2208.68994141 -993.809997559
      vertex 1195.47998047 2219.36010742 -987.479980469
      vertex 1185.59997559 2219.36010742 -998.030029297
    endloop
  endfacet
  facet normal -0.97071647644 0.206607043743 0.122568778694
    outer loop
      vertex 1195.47998047 2208.68994141 -993.809997559
      vertex 1205.35998535 2208.68994141 -947.390014648
      vertex 1195.47998047 2219.36010742 -987.479980469
    endloop
  endfacet
  facet normal -0.972682833672 0.227728307247 0.0450326092541
    outer loop
      vertex 1205.35998535 2208.68994141 -947.390014648
      vertex 1205.35998535 2219.36010742 -945.280029297
      vertex 1195.47998047 2219.36010742 -987.479980469
    endloop
  endfacet
  facet normal -0.642304003239 0.751890003681 0.148684054613
    outer loop
      vertex 1205.35998535 2208.68994141 -947.390014648
      vertex 1215.23999023 2208.68994141 -938.950012207
      vertex 1205.35998535 2219.36010742 -945.280029297
    endloop
  endfacet
  facet normal 0.63348031044 0.247187927365 -0.733212649822
    outer loop
      vertex 1215.23999023 2208.68994141 -938.950012207
      vertex 1215.23999023 2219.36010742 -970.599975586
      vertex 1205.35998535 2219.36010742 -945.280029297
    endloop
  endfacet
  facet normal 0 0.319463789463 -0.947598457336
    outer loop
      vertex 1215.23999023 2208.68994141 -938.950012207
      vertex 1225.11999512 2208.68994141 -938.950012207
      vertex 1215.23999023 2219.36010742 -970.599975586
    endloop
  endfacet
  facet normal 0 0.319463789463 -0.947598457336
    outer loop
      vertex 1215.23999023 2219.36010742 -970.599975586
      vertex 1225.11999512 2208.68994141 -938.950012207
      vertex 1225.11999512 2219.36010742 -970.599975586
    endloop
  endfacet
  facet normal 0.0680669471622 0.318722873926 -0.945400774479
    outer loop
      vertex 1225.11999512 2208.68994141 -938.950012207
      vertex 1235 2208.68994141 -941.059997559
      vertex 1225.11999512 2219.36010742 -970.599975586
    endloop
  endfacet
  facet normal 0.0680684447289 0.318722397089 -0.945400834084
    outer loop
      vertex 1225.11999512 2219.36010742 -970.599975586
      vertex 1235 2208.68994141 -941.059997559
      vertex 1235 2219.36010742 -972.710021973
    endloop
  endfacet
  facet normal 0.32285875082 0.30235517025 -0.896852016449
    outer loop
      vertex 1235 2208.68994141 -941.059997559
      vertex 1244.88000488 2208.68994141 -951.609985352
      vertex 1235 2219.36010742 -972.710021973
    endloop
  endfacet
  facet normal -0.871924102306 0.177510887384 0.456331312656
    outer loop
      vertex 1244.88000488 2208.68994141 -951.609985352
      vertex 1244.88000488 2219.36010742 -924.179992676
      vertex 1235 2219.36010742 -972.710021973
    endloop
  endfacet
  facet normal -0.796252965927 0.219319164753 0.56380879879
    outer loop
      vertex 1254.76000977 2208.68994141 -915.739990234
      vertex 1244.88000488 2219.36010742 -924.179992676
      vertex 1244.88000488 2208.68994141 -951.609985352
    endloop
  endfacet
  facet normal -0.958823382854 0.264097422361 0.104452140629
    outer loop
      vertex 1254.76000977 2208.68994141 -915.739990234
      vertex 1244.88000488 2208.68994141 -951.609985352
      vertex 1254.76000977 2198.02001953 -919.960021973
    endloop
  endfacet
  facet normal -0.511829197407 0.798874437809 0.315959721804
    outer loop
      vertex 1254.76000977 2208.68994141 -915.739990234
      vertex 1254.76000977 2198.02001953 -919.960021973
      vertex 1264.64001465 2198.02001953 -913.630004883
    endloop
  endfacet
  facet normal -0.386454045773 0.904787302017 0.178922355175
    outer loop
      vertex 1254.76000977 2208.68994141 -915.739990234
      vertex 1264.64001465 2198.02001953 -913.630004883
      vertex 1264.64001465 2208.68994141 -911.520019531
    endloop
  endfacet
  facet normal -0.290616869926 0.680408060551 -0.672745645046
    outer loop
      vertex 1254.76000977 2208.68994141 -915.739990234
      vertex 1264.64001465 2208.68994141 -911.520019531
      vertex 1254.76000977 2219.36010742 -926.289978027
    endloop
  endfacet
  facet normal -0.782573640347 0.61073154211 -0.120770379901
    outer loop
      vertex 1254.76000977 2219.36010742 -926.289978027
      vertex 1264.64001465 2208.68994141 -911.520019531
      vertex 1264.64001465 2219.36010742 -913.630004883
    endloop
  endfacet
  facet normal 0.917358338833 0.390500545502 -0.0772203430533
    outer loop
      vertex 1274.52001953 2208.68994141 -934.729980469
      vertex 1264.64001465 2219.36010742 -913.630004883
      vertex 1264.64001465 2208.68994141 -911.520019531
    endloop
  endfacet
  facet normal 0.600239276886 0.255509495735 -0.757910072803
    outer loop
      vertex 1274.52001953 2198.02001953 -903.08001709
      vertex 1274.52001953 2208.68994141 -934.729980469
      vertex 1264.64001465 2208.68994141 -911.520019531
    endloop
  endfacet
  facet normal 0.135195359588 0.316525608301 -0.93890029192
    outer loop
      vertex 1274.52001953 2208.68994141 -934.729980469
      vertex 1274.52001953 2198.02001953 -903.08001709
      vertex 1284.40002441 2198.02001953 -907.299987793
    endloop
  endfacet
  facet normal -0.878267049789 0.41124612093 -0.243974581361
    outer loop
      vertex 1284.40002441 2198.02001953 -907.299987793
      vertex 1284.40002441 2208.68994141 -913.630004883
      vertex 1274.52001953 2208.68994141 -934.729980469
    endloop
  endfacet
  facet normal -0.612193107605 0.286657750607 0.7369171381
    outer loop
      vertex 1274.52001953 2208.68994141 -934.729980469
      vertex 1284.40002441 2208.68994141 -913.630004883
      vertex 1274.52001953 2219.36010742 -907.299987793
    endloop
  endfacet
  facet normal -0.447389543056 0.523720920086 0.724954485893
    outer loop
      vertex 1284.40002441 2208.68994141 -913.630004883
      vertex 1284.40002441 2219.36010742 -898.859985352
      vertex 1274.52001953 2219.36010742 -907.299987793
    endloop
  endfacet
  facet normal -0.351275205612 0.548276722431 0.758945524693
    outer loop
      vertex 1294.2800293 2208.68994141 -907.299987793
      vertex 1284.40002441 2219.36010742 -898.859985352
      vertex 1284.40002441 2208.68994141 -913.630004883
    endloop
  endfacet
  facet normal -0.448993593454 0.700797319412 -0.554335474968
    outer loop
      vertex 1294.2800293 2198.02001953 -898.859985352
      vertex 1294.2800293 2208.68994141 -907.299987793
      vertex 1284.40002441 2208.68994141 -913.630004883
    endloop
  endfacet
  facet normal 0.16519485414 0.773522078991 -0.611861288548
    outer loop
      vertex 1304.16003418 2198.02001953 -900.969970703
      vertex 1294.2800293 2208.68994141 -907.299987793
      vertex 1294.2800293 2198.02001953 -898.859985352
    endloop
  endfacet
  facet normal 0.194789648056 0.91209924221 -0.360738128424
    outer loop
      vertex 1304.16003418 2187.35009766 -896.75
      vertex 1304.16003418 2198.02001953 -900.969970703
      vertex 1294.2800293 2198.02001953 -898.859985352
    endloop
  endfacet
  facet normal -0.208851486444 0.977947354317 0
    outer loop
      vertex 1294.2800293 2198.02001953 -898.859985352
      vertex 1294.2800293 2187.35009766 -898.859985352
      vertex 1304.16003418 2187.35009766 -896.75
    endloop
  endfacet
  facet normal -0.180650308728 0.845895290375 0.501823246479
    outer loop
      vertex 1304.16003418 2176.67993164 -903.08001709
      vertex 1304.16003418 2187.35009766 -896.75
      vertex 1294.2800293 2187.35009766 -898.859985352
    endloop
  endfacet
  facet normal 0.532139718533 0.83057308197 -0.164242759347
    outer loop
      vertex 1294.2800293 2176.67993164 -896.75
      vertex 1304.16003418 2176.67993164 -903.08001709
      vertex 1294.2800293 2187.35009766 -898.859985352
    endloop
  endfacet
  facet normal -0.642303049564 0.751890897751 -0.148683652282
    outer loop
      vertex 1284.40002441 2187.35009766 -907.299987793
      vertex 1294.2800293 2176.67993164 -896.75
      vertex 1294.2800293 2187.35009766 -898.859985352
    endloop
  endfacet
  facet normal -0.649522602558 0.760342240334 0
    outer loop
      vertex 1284.40002441 2187.35009766 -907.299987793
      vertex 1294.2800293 2187.35009766 -898.859985352
      vertex 1284.40002441 2198.02001953 -907.299987793
    endloop
  endfacet
  facet normal 0.136345624924 0.638439655304 -0.757498979568
    outer loop
      vertex 1284.40002441 2187.35009766 -907.299987793
      vertex 1284.40002441 2176.67993164 -894.640014648
      vertex 1294.2800293 2176.67993164 -896.75
    endloop
  endfacet
  facet normal 0.20505194366 0.960157632828 0.189871147275
    outer loop
      vertex 1284.40002441 2176.67993164 -894.640014648
      vertex 1294.2800293 2166.01000977 -898.859985352
      vertex 1294.2800293 2176.67993164 -896.75
    endloop
  endfacet
  facet normal -0.205052271485 0.960157573223 0.189871132374
    outer loop
      vertex 1304.16003418 2166.01000977 -896.75
      vertex 1294.2800293 2176.67993164 -896.75
      vertex 1294.2800293 2166.01000977 -898.859985352
    endloop
  endfacet
  facet normal -0.194788962603 0.912099599838 -0.36073756218
    outer loop
      vertex 1294.2800293 2166.01000977 -898.859985352
      vertex 1304.16003418 2155.34008789 -892.530029297
      vertex 1304.16003418 2166.01000977 -896.75
    endloop
  endfacet
  facet normal 0.62200397253 0.728134095669 -0.287978768349
    outer loop
      vertex 1304.16003418 2166.01000977 -896.75
      vertex 1304.16003418 2155.34008789 -892.530029297
      vertex 1314.04003906 2155.34008789 -900.969970703
    endloop
  endfacet
  facet normal 0.205051869154 0.9601572752 0.189872980118
    outer loop
      vertex 1314.04003906 2166.01000977 -898.859985352
      vertex 1304.16003418 2166.01000977 -896.75
      vertex 1314.04003906 2155.34008789 -900.969970703
    endloop
  endfacet
  facet normal -0.723325252533 0.67738956213 0.13395512104
    outer loop
      vertex 1314.04003906 2155.34008789 -900.969970703
      vertex 1323.92004395 2155.34008789 -890.41998291
      vertex 1314.04003906 2166.01000977 -898.859985352
    endloop
  endfacet
  facet normal -0.36913433671 0.8642359972 -0.341812729836
    outer loop
      vertex 1314.04003906 2166.01000977 -898.859985352
      vertex 1323.92004395 2155.34008789 -890.41998291
      vertex 1323.92004395 2166.01000977 -894.640014648
    endloop
  endfacet
  facet normal -0.386454582214 0.904787063599 -0.178922310472
    outer loop
      vertex 1323.92004395 2166.01000977 -894.640014648
      vertex 1314.04003906 2176.67993164 -900.969970703
      vertex 1314.04003906 2166.01000977 -898.859985352
    endloop
  endfacet
  facet normal -0.205057278275 0.96015638113 -0.189871639013
    outer loop
      vertex 1314.04003906 2176.67993164 -900.969970703
      vertex 1304.16003418 2176.67993164 -903.08001709
      vertex 1314.04003906 2166.01000977 -898.859985352
    endloop
  endfacet
  facet normal -0.539462208748 0.842009782791 0
    outer loop
      vertex 1323.92004395 2166.01000977 -894.640014648
      vertex 1323.92004395 2176.67993164 -894.640014648
      vertex 1314.04003906 2176.67993164 -900.969970703
    endloop
  endfacet
  facet normal -0.539462208748 0.842009782791 0
    outer loop
      vertex 1314.04003906 2176.67993164 -900.969970703
      vertex 1323.92004395 2176.67993164 -894.640014648
      vertex 1314.04003906 2187.35009766 -900.969970703
    endloop
  endfacet
  facet normal 0.392793089151 0.919626891613 0
    outer loop
      vertex 1314.04003906 2176.67993164 -900.969970703
      vertex 1314.04003906 2187.35009766 -900.969970703
      vertex 1304.16003418 2187.35009766 -896.75
    endloop
  endfacet
  facet normal 0.165199816227 0.773527264595 -0.611853420734
    outer loop
      vertex 1323.92004395 2176.67993164 -894.640014648
      vertex 1323.92004395 2187.35009766 -903.08001709
      vertex 1314.04003906 2187.35009766 -900.969970703
    endloop
  endfacet
  facet normal 0.165198221803 0.773519814014 -0.611863255501
    outer loop
      vertex 1314.04003906 2187.35009766 -900.969970703
      vertex 1323.92004395 2187.35009766 -903.08001709
      vertex 1314.04003906 2198.02001953 -909.409973145
    endloop
  endfacet
  facet normal 0.556607246399 0.651573896408 -0.51540261507
    outer loop
      vertex 1304.16003418 2198.02001953 -900.969970703
      vertex 1314.04003906 2187.35009766 -900.969970703
      vertex 1314.04003906 2198.02001953 -909.409973145
    endloop
  endfacet
  facet normal 0.592074632645 0.693092644215 -0.41118144989
    outer loop
      vertex 1304.16003418 2208.68994141 -907.299987793
      vertex 1304.16003418 2198.02001953 -900.969970703
      vertex 1314.04003906 2198.02001953 -909.409973145
    endloop
  endfacet
  facet normal -0.194788753986 0.91210013628 0.360736250877
    outer loop
      vertex 1304.16003418 2208.68994141 -907.299987793
      vertex 1314.04003906 2198.02001953 -909.409973145
      vertex 1314.04003906 2208.68994141 -905.190002441
    endloop
  endfacet
  facet normal -0.194789230824 0.912102341652 0.360730469227
    outer loop
      vertex 1304.16003418 2208.68994141 -907.299987793
      vertex 1314.04003906 2208.68994141 -905.190002441
      vertex 1304.16003418 2219.36010742 -903.08001709
    endloop
  endfacet
  facet normal -0.704610168934 0.659862518311 0.26097124815
    outer loop
      vertex 1304.16003418 2208.68994141 -907.299987793
      vertex 1304.16003418 2219.36010742 -903.08001709
      vertex 1294.2800293 2219.36010742 -913.630004883
    endloop
  endfacet
  facet normal 0 0.860045015812 -0.510218143463
    outer loop
      vertex 1294.2800293 2208.68994141 -907.299987793
      vertex 1304.16003418 2208.68994141 -907.299987793
      vertex 1294.2800293 2219.36010742 -913.630004883
    endloop
  endfacet
  facet normal 0.722868084908 0.338481396437 -0.602405250072
    outer loop
      vertex 1304.16003418 2219.36010742 -903.08001709
      vertex 1314.04003906 2208.68994141 -905.190002441
      vertex 1314.04003906 2219.36010742 -924.179992676
    endloop
  endfacet
  facet normal 0.964669525623 0.12905806303 -0.229688391089
    outer loop
      vertex 1314.04003906 2208.68994141 -905.190002441
      vertex 1323.92004395 2208.68994141 -979.039978027
      vertex 1314.04003906 2219.36010742 -924.179992676
    endloop
  endfacet
  facet normal 0.0423033796251 0.19808486104 0.97927159071
    outer loop
      vertex 1314.04003906 2219.36010742 -924.179992676
      vertex 1323.92004395 2208.68994141 -979.039978027
      vertex 1323.92004395 2219.36010742 -926.289978027
    endloop
  endfacet
  facet normal 0 0.198262348771 0.980148971081
    outer loop
      vertex 1323.92004395 2219.36010742 -926.289978027
      vertex 1323.92004395 2208.68994141 -979.039978027
      vertex 1333.80004883 2208.68994141 -979.039978027
    endloop
  endfacet
  facet normal 0 0.198262348771 0.980148971081
    outer loop
      vertex 1333.80004883 2208.68994141 -979.039978027
      vertex 1333.80004883 2219.36010742 -926.289978027
      vertex 1323.92004395 2219.36010742 -926.289978027
    endloop
  endfacet
  facet normal -0.726920187473 0.136151105165 0.67308986187
    outer loop
      vertex 1333.80004883 2208.68994141 -979.039978027
      vertex 1343.68005371 2208.68994141 -926.289978027
      vertex 1333.80004883 2219.36010742 -926.289978027
    endloop
  endfacet
  facet normal 0.732468783855 0.0591337382793 -0.678227603436
    outer loop
      vertex 1343.68005371 2219.36010742 -1048.67004395
      vertex 1333.80004883 2219.36010742 -926.289978027
      vertex 1343.68005371 2208.68994141 -926.289978027
    endloop
  endfacet
  facet normal 0.486271202564 0.0758981853724 -0.870505452156
    outer loop
      vertex 1343.68005371 2219.36010742 -1048.67004395
      vertex 1343.68005371 2208.68994141 -926.289978027
      vertex 1353.56005859 2208.68994141 -989.590026855
    endloop
  endfacet
  facet normal 0.185246348381 0.144569188356 -0.971999764442
    outer loop
      vertex 1343.68005371 2219.36010742 -1048.67004395
      vertex 1353.56005859 2208.68994141 -989.590026855
      vertex 1353.56005859 2219.36010742 -1061.32995605
    endloop
  endfacet
  facet normal 0.585707485676 0.119240380824 -0.801703453064
    outer loop
      vertex 1353.56005859 2219.36010742 -1061.32995605
      vertex 1353.56005859 2208.68994141 -989.590026855
      vertex 1363.43994141 2208.68994141 -1038.11999512
    endloop
  endfacet
  facet normal 0.669011771679 0.0559391453862 -0.741143703461
    outer loop
      vertex 1363.43994141 2208.68994141 -1038.11999512
      vertex 1363.43994141 2219.36010742 -1179.48999023
      vertex 1353.56005859 2219.36010742 -1061.32995605
    endloop
  endfacet
  facet normal 0.655487895012 0.0568388290703 -0.753063738346
    outer loop
      vertex 1373.31994629 2208.68994141 -1152.06005859
      vertex 1363.43994141 2219.36010742 -1179.48999023
      vertex 1363.43994141 2208.68994141 -1038.11999512
    endloop
  endfacet
  facet normal 0.991069018841 0.0859378278255 0.101965345442
    outer loop
      vertex 1363.43994141 2208.68994141 -1038.11999512
      vertex 1373.31994629 2198.02001953 -1164.7199707
      vertex 1373.31994629 2208.68994141 -1152.06005859
    endloop
  endfacet
  facet normal -0.636741280556 0.496923029423 0.589599847794
    outer loop
      vertex 1373.31994629 2198.02001953 -1164.7199707
      vertex 1383.19995117 2198.02001953 -1152.06005859
      vertex 1373.31994629 2208.68994141 -1152.06005859
    endloop
  endfacet
  facet normal 0.685495257378 0.356645435095 -0.634744286537
    outer loop
      vertex 1383.19995117 2208.68994141 -1171.05004883
      vertex 1373.31994629 2208.68994141 -1152.06005859
      vertex 1383.19995117 2198.02001953 -1152.06005859
    endloop
  endfacet
  facet normal 0.825852811337 0.276216983795 -0.491600722075
    outer loop
      vertex 1383.19995117 2208.68994141 -1171.05004883
      vertex 1383.19995117 2198.02001953 -1152.06005859
      vertex 1393.07995605 2198.02001953 -1181.59997559
    endloop
  endfacet
  facet normal 0.811786413193 0.543026387691 -0.214767739177
    outer loop
      vertex 1383.19995117 2208.68994141 -1171.05004883
      vertex 1393.07995605 2198.02001953 -1181.59997559
      vertex 1393.07995605 2208.68994141 -1185.81994629
    endloop
  endfacet
  facet normal 0.826203167439 0.552670121193 -0.109288908541
    outer loop
      vertex 1383.19995117 2219.36010742 -1173.16003418
      vertex 1383.19995117 2208.68994141 -1171.05004883
      vertex 1393.07995605 2208.68994141 -1185.81994629
    endloop
  endfacet
  facet normal 0.150142729282 0.703040838242 0.695119202137
    outer loop
      vertex 1383.19995117 2219.36010742 -1173.16003418
      vertex 1393.07995605 2208.68994141 -1185.81994629
      vertex 1393.07995605 2219.36010742 -1175.27001953
    endloop
  endfacet
  facet normal -0.858015179634 0.365239113569 0.361123710871
    outer loop
      vertex 1393.07995605 2219.36010742 -1175.27001953
      vertex 1393.07995605 2208.68994141 -1185.81994629
      vertex 1402.95996094 2208.68994141 -1162.60998535
    endloop
  endfacet
  facet normal -0.622011244297 0.728130757809 -0.28797146678
    outer loop
      vertex 1393.07995605 2219.36010742 -1175.27001953
      vertex 1402.95996094 2208.68994141 -1162.60998535
      vertex 1402.95996094 2219.36010742 -1166.82995605
    endloop
  endfacet
  facet normal 0.893159210682 0.418220371008 -0.165403723717
    outer loop
      vertex 1402.95996094 2219.36010742 -1166.82995605
      vertex 1402.95996094 2208.68994141 -1162.60998535
      vertex 1412.83996582 2208.68994141 -1183.70996094
    endloop
  endfacet
  facet normal 0.556614160538 0.65157866478 0.515389084816
    outer loop
      vertex 1402.95996094 2219.36010742 -1166.82995605
      vertex 1412.83996582 2208.68994141 -1183.70996094
      vertex 1412.83996582 2219.36010742 -1175.27001953
    endloop
  endfacet
  facet normal 0.165196537971 0.773530006409 0.61185079813
    outer loop
      vertex 1412.83996582 2208.68994141 -1183.70996094
      vertex 1422.7199707 2208.68994141 -1185.81994629
      vertex 1412.83996582 2219.36010742 -1175.27001953
    endloop
  endfacet
  facet normal 0.834408044815 0.355190545321 -0.42142957449
    outer loop
      vertex 1422.7199707 2219.36010742 -1198.47998047
      vertex 1412.83996582 2219.36010742 -1175.27001953
      vertex 1422.7199707 2208.68994141 -1185.81994629
    endloop
  endfacet
  facet normal -0.566895127296 0.530897080898 -0.629903316498
    outer loop
      vertex 1422.7199707 2208.68994141 -1185.81994629
      vertex 1432.59997559 2208.68994141 -1175.27001953
      vertex 1422.7199707 2219.36010742 -1198.47998047
    endloop
  endfacet
  facet normal -0.902466595173 0.422577142715 -0.0835620909929
    outer loop
      vertex 1432.59997559 2219.36010742 -1177.38000488
      vertex 1422.7199707 2219.36010742 -1198.47998047
      vertex 1432.59997559 2208.68994141 -1175.27001953
    endloop
  endfacet
  facet normal -0.858762979507 0.502639949322 -0.0993940383196
    outer loop
      vertex 1442.47998047 2208.68994141 -1158.39001465
      vertex 1432.59997559 2219.36010742 -1177.38000488
      vertex 1432.59997559 2208.68994141 -1175.27001953
    endloop
  endfacet
  facet normal -0.863036632538 0.505141377449 0
    outer loop
      vertex 1442.47998047 2198.02001953 -1158.39001465
      vertex 1442.47998047 2208.68994141 -1158.39001465
      vertex 1432.59997559 2208.68994141 -1175.27001953
    endloop
  endfacet
  facet normal -0.892085373402 0.321320354939 0.317705720663
    outer loop
      vertex 1432.59997559 2208.68994141 -1175.27001953
      vertex 1432.59997559 2198.02001953 -1185.81994629
      vertex 1442.47998047 2198.02001953 -1158.39001465
    endloop
  endfacet
  facet normal -0.922374904156 0.332230359316 0.197097629309
    outer loop
      vertex 1432.59997559 2198.02001953 -1185.81994629
      vertex 1442.47998047 2187.35009766 -1164.7199707
      vertex 1442.47998047 2198.02001953 -1158.39001465
    endloop
  endfacet
  facet normal -0.592073440552 0.69309347868 0.411181777716
    outer loop
      vertex 1442.47998047 2198.02001953 -1158.39001465
      vertex 1442.47998047 2187.35009766 -1164.7199707
      vertex 1452.35998535 2187.35009766 -1156.2800293
    endloop
  endfacet
  facet normal -0.208852261305 0.977947175503 -3.82234370796e-17
    outer loop
      vertex 1442.47998047 2198.02001953 -1158.39001465
      vertex 1452.35998535 2187.35009766 -1156.2800293
      vertex 1452.35998535 2198.02001953 -1156.2800293
    endloop
  endfacet
  facet normal -0.392791718245 0.919627487659 0
    outer loop
      vertex 1462.23999023 2187.35009766 -1152.06005859
      vertex 1452.35998535 2198.02001953 -1156.2800293
      vertex 1452.35998535 2187.35009766 -1156.2800293
    endloop
  endfacet
  facet normal -0.369134992361 0.864240944386 0.341799587011
    outer loop
      vertex 1462.23999023 2187.35009766 -1152.06005859
      vertex 1452.35998535 2187.35009766 -1156.2800293
      vertex 1462.23999023 2176.67993164 -1156.2800293
    endloop
  endfacet
  facet normal -8.50746855856e-17 0.929915487766 0.367773294449
    outer loop
      vertex 1462.23999023 2187.35009766 -1152.06005859
      vertex 1462.23999023 2176.67993164 -1156.2800293
      vertex 1472.11999512 2176.67993164 -1156.2800293
    endloop
  endfacet
  facet normal 0.532133936882 0.83057653904 -0.16424408555
    outer loop
      vertex 1462.23999023 2187.35009766 -1152.06005859
      vertex 1472.11999512 2176.67993164 -1156.2800293
      vertex 1472.11999512 2187.35009766 -1158.39001465
    endloop
  endfacet
  facet normal 0.511825323105 0.798878014088 -0.315956920385
    outer loop
      vertex 1462.23999023 2198.02001953 -1156.2800293
      vertex 1462.23999023 2187.35009766 -1152.06005859
      vertex 1472.11999512 2187.35009766 -1158.39001465
    endloop
  endfacet
  facet normal -0.19478623569 0.912100553513 0.360736548901
    outer loop
      vertex 1472.11999512 2198.02001953 -1154.17004395
      vertex 1462.23999023 2198.02001953 -1156.2800293
      vertex 1472.11999512 2187.35009766 -1158.39001465
    endloop
  endfacet
  facet normal -0 0.929912388325 0.36778113246
    outer loop
      vertex 1472.11999512 2187.35009766 -1158.39001465
      vertex 1482 2187.35009766 -1158.39001465
      vertex 1472.11999512 2198.02001953 -1154.17004395
    endloop
  endfacet
  facet normal 0 0.929912388325 0.36778113246
    outer loop
      vertex 1482 2198.02001953 -1154.17004395
      vertex 1472.11999512 2198.02001953 -1154.17004395
      vertex 1482 2187.35009766 -1158.39001465
    endloop
  endfacet
  facet normal -0.369133919477 0.86423844099 0.341807037592
    outer loop
      vertex 1482 2198.02001953 -1154.17004395
      vertex 1482 2187.35009766 -1158.39001465
      vertex 1491.88000488 2187.35009766 -1154.17004395
    endloop
  endfacet
  facet normal 0.369133919477 0.86423844099 -0.341807037592
    outer loop
      vertex 1482 2198.02001953 -1154.17004395
      vertex 1491.88000488 2187.35009766 -1154.17004395
      vertex 1491.88000488 2198.02001953 -1158.39001465
    endloop
  endfacet
  facet normal 0.344813615084 0.80729830265 -0.478929042816
    outer loop
      vertex 1482 2198.02001953 -1154.17004395
      vertex 1491.88000488 2198.02001953 -1158.39001465
      vertex 1482 2208.68994141 -1160.5
    endloop
  endfacet
  facet normal -0.180650681257 0.845893740654 -0.501825749874
    outer loop
      vertex 1482 2198.02001953 -1154.17004395
      vertex 1482 2208.68994141 -1160.5
      vertex 1472.11999512 2208.68994141 -1162.60998535
    endloop
  endfacet
  facet normal -0.205053135753 0.960157871246 -0.189868420362
    outer loop
      vertex 1472.11999512 2208.68994141 -1162.60998535
      vertex 1482 2208.68994141 -1160.5
      vertex 1472.11999512 2219.36010742 -1164.7199707
    endloop
  endfacet
  facet normal 0.642300546169 0.751892864704 -0.148684620857
    outer loop
      vertex 1472.11999512 2208.68994141 -1162.60998535
      vertex 1472.11999512 2219.36010742 -1164.7199707
      vertex 1462.23999023 2219.36010742 -1156.2800293
    endloop
  endfacet
  facet normal 0.386454999447 0.904787540436 0.178919091821
    outer loop
      vertex 1462.23999023 2208.68994141 -1158.39001465
      vertex 1472.11999512 2208.68994141 -1162.60998535
      vertex 1462.23999023 2219.36010742 -1156.2800293
    endloop
  endfacet
  facet normal -0 0.981003403664 0.193990558386
    outer loop
      vertex 1452.35998535 2219.36010742 -1156.2800293
      vertex 1462.23999023 2208.68994141 -1158.39001465
      vertex 1462.23999023 2219.36010742 -1156.2800293
    endloop
  endfacet
  facet normal 0 0.981003403664 0.193990558386
    outer loop
      vertex 1462.23999023 2208.68994141 -1158.39001465
      vertex 1452.35998535 2219.36010742 -1156.2800293
      vertex 1452.35998535 2208.68994141 -1158.39001465
    endloop
  endfacet
  facet normal 0 0.981002688408 -0.193994015455
    outer loop
      vertex 1462.23999023 2198.02001953 -1156.2800293
      vertex 1462.23999023 2208.68994141 -1158.39001465
      vertex 1452.35998535 2208.68994141 -1158.39001465
    endloop
  endfacet
  facet normal 0 0.981002688408 -0.193994015455
    outer loop
      vertex 1452.35998535 2208.68994141 -1158.39001465
      vertex 1452.35998535 2198.02001953 -1156.2800293
      vertex 1462.23999023 2198.02001953 -1156.2800293
    endloop
  endfacet
  facet normal 0 0.981002688408 -0.193994015455
    outer loop
      vertex 1452.35998535 2198.02001953 -1156.2800293
      vertex 1452.35998535 2208.68994141 -1158.39001465
      vertex 1442.47998047 2208.68994141 -1158.39001465
    endloop
  endfacet
  facet normal 0 0.981003403664 -0.193990558386
    outer loop
      vertex 1452.35998535 2208.68994141 -1158.39001465
      vertex 1442.47998047 2219.36010742 -1160.5
      vertex 1442.47998047 2208.68994141 -1158.39001465
    endloop
  endfacet
  facet normal -0.386456102133 0.904787063599 0.178919002414
    outer loop
      vertex 1452.35998535 2208.68994141 -1158.39001465
      vertex 1452.35998535 2219.36010742 -1156.2800293
      vertex 1442.47998047 2219.36010742 -1160.5
    endloop
  endfacet
  facet normal 0.317643046379 0.743681609631 -0.588252067566
    outer loop
      vertex 1462.23999023 2208.68994141 -1158.39001465
      vertex 1472.11999512 2198.02001953 -1154.17004395
      vertex 1472.11999512 2208.68994141 -1162.60998535
    endloop
  endfacet
  facet normal 0.180651277304 0.845896601677 -0.501820743084
    outer loop
      vertex 1482 2208.68994141 -1160.5
      vertex 1482 2219.36010742 -1166.82995605
      vertex 1472.11999512 2219.36010742 -1164.7199707
    endloop
  endfacet
  facet normal 0.344817042351 0.807300031185 -0.478923678398
    outer loop
      vertex 1482 2208.68994141 -1160.5
      vertex 1491.88000488 2208.68994141 -1164.7199707
      vertex 1482 2219.36010742 -1166.82995605
    endloop
  endfacet
  facet normal 0 0.981003403664 -0.193990558386
    outer loop
      vertex 1482 2219.36010742 -1166.82995605
      vertex 1491.88000488 2208.68994141 -1164.7199707
      vertex 1491.88000488 2219.36010742 -1166.82995605
    endloop
  endfacet
  facet normal 0.723327696323 0.677387654781 -0.133951425552
    outer loop
      vertex 1491.88000488 2208.68994141 -1164.7199707
      vertex 1501.76000977 2208.68994141 -1175.27001953
      vertex 1491.88000488 2219.36010742 -1166.82995605
    endloop
  endfacet
  facet normal 0 0.784301161766 0.620380282402
    outer loop
      vertex 1501.76000977 2208.68994141 -1175.27001953
      vertex 1501.76000977 2219.36010742 -1166.82995605
      vertex 1491.88000488 2219.36010742 -1166.82995605
    endloop
  endfacet
  facet normal 0.642059385777 0.601288318634 0.475617617369
    outer loop
      vertex 1501.76000977 2208.68994141 -1175.27001953
      vertex 1511.64001465 2208.68994141 -1185.81994629
      vertex 1501.76000977 2219.36010742 -1166.82995605
    endloop
  endfacet
  facet normal 0.811788916588 0.543024480343 0.214763000607
    outer loop
      vertex 1511.64001465 2208.68994141 -1185.81994629
      vertex 1511.64001465 2219.36010742 -1181.59997559
      vertex 1501.76000977 2219.36010742 -1166.82995605
    endloop
  endfacet
  facet normal -0.622006773949 0.728134095669 0.287972778082
    outer loop
      vertex 1511.64001465 2208.68994141 -1185.81994629
      vertex 1521.52001953 2208.68994141 -1177.38000488
      vertex 1511.64001465 2219.36010742 -1181.59997559
    endloop
  endfacet
  facet normal -0.205053135753 0.960157871246 -0.189868420362
    outer loop
      vertex 1511.64001465 2219.36010742 -1181.59997559
      vertex 1521.52001953 2208.68994141 -1177.38000488
      vertex 1521.52001953 2219.36010742 -1179.48999023
    endloop
  endfacet
  facet normal 0.532137215137 0.830574512482 -0.164243683219
    outer loop
      vertex 1521.52001953 2208.68994141 -1177.38000488
      vertex 1531.40002441 2208.68994141 -1183.70996094
      vertex 1521.52001953 2219.36010742 -1179.48999023
    endloop
  endfacet
  facet normal 0.622010052204 0.728129386902 -0.287977665663
    outer loop
      vertex 1531.40002441 2219.36010742 -1187.93005371
      vertex 1521.52001953 2219.36010742 -1179.48999023
      vertex 1531.40002441 2208.68994141 -1183.70996094
    endloop
  endfacet
  facet normal 0.194789007306 0.91209924221 -0.360738366842
    outer loop
      vertex 1541.2800293 2208.68994141 -1185.81994629
      vertex 1531.40002441 2219.36010742 -1187.93005371
      vertex 1531.40002441 2208.68994141 -1183.70996094
    endloop
  endfacet
  facet normal 0.165193885565 0.773520171642 0.611863911152
    outer loop
      vertex 1541.2800293 2198.02001953 -1194.26000977
      vertex 1541.2800293 2208.68994141 -1185.81994629
      vertex 1531.40002441 2208.68994141 -1183.70996094
    endloop
  endfacet
  facet normal 0.729904592037 0.683549046516 0
    outer loop
      vertex 1531.40002441 2198.02001953 -1183.70996094
      vertex 1541.2800293 2198.02001953 -1194.26000977
      vertex 1531.40002441 2208.68994141 -1183.70996094
    endloop
  endfacet
  facet normal 0.729904592037 0.683549046516 0
    outer loop
      vertex 1541.2800293 2187.35009766 -1194.26000977
      vertex 1541.2800293 2198.02001953 -1194.26000977
      vertex 1531.40002441 2198.02001953 -1183.70996094
    endloop
  endfacet
  facet normal 0.83518832922 0.391075611115 -0.386678636074
    outer loop
      vertex 1531.40002441 2198.02001953 -1183.70996094
      vertex 1531.40002441 2187.35009766 -1173.16003418
      vertex 1541.2800293 2187.35009766 -1194.26000977
    endloop
  endfacet
  facet normal 0.752074122429 0.352157533169 -0.557108223438
    outer loop
      vertex 1531.40002441 2187.35009766 -1173.16003418
      vertex 1541.2800293 2176.67993164 -1177.38000488
      vertex 1541.2800293 2187.35009766 -1194.26000977
    endloop
  endfacet
  facet normal 0.113374225795 0.530872881413 -0.839833438396
    outer loop
      vertex 1541.2800293 2176.67993164 -1177.38000488
      vertex 1551.16003418 2176.67993164 -1179.48999023
      vertex 1541.2800293 2187.35009766 -1194.26000977
    endloop
  endfacet
  facet normal 0.479088157415 0.280414193869 -0.831770658493
    outer loop
      vertex 1551.16003418 2187.35009766 -1211.14001465
      vertex 1541.2800293 2187.35009766 -1194.26000977
      vertex 1551.16003418 2176.67993164 -1179.48999023
    endloop
  endfacet
  facet normal 0.32286041975 0.302354872227 -0.896851539612
    outer loop
      vertex 1551.16003418 2176.67993164 -1179.48999023
      vertex 1561.04003906 2176.67993164 -1190.04003906
      vertex 1551.16003418 2187.35009766 -1211.14001465
    endloop
  endfacet
  facet normal -0.922108948231 0.359810978174 0.142306476831
    outer loop
      vertex 1561.04003906 2187.35009766 -1185.81994629
      vertex 1551.16003418 2187.35009766 -1211.14001465
      vertex 1561.04003906 2176.67993164 -1190.04003906
    endloop
  endfacet
  facet normal -0 0.92991155386 0.367783218622
    outer loop
      vertex 1561.04003906 2176.67993164 -1190.04003906
      vertex 1570.92004395 2176.67993164 -1190.04003906
      vertex 1561.04003906 2187.35009766 -1185.81994629
    endloop
  endfacet
  facet normal 0 0.92991155386 0.367783218622
    outer loop
      vertex 1570.92004395 2187.35009766 -1185.81994629
      vertex 1561.04003906 2187.35009766 -1185.81994629
      vertex 1570.92004395 2176.67993164 -1190.04003906
    endloop
  endfacet
  facet normal 0.369136124849 0.86423689127 0.341808646917
    outer loop
      vertex 1580.80004883 2176.67993164 -1194.26000977
      vertex 1570.92004395 2187.35009766 -1185.81994629
      vertex 1570.92004395 2176.67993164 -1190.04003906
    endloop
  endfacet
  facet normal 0.317642301321 0.743677377701 -0.588257908821
    outer loop
      vertex 1580.80004883 2176.67993164 -1194.26000977
      vertex 1570.92004395 2176.67993164 -1190.04003906
      vertex 1580.80004883 2166.01000977 -1185.81994629
    endloop
  endfacet
  facet normal 0.642058968544 0.601284325123 -0.475623250008
    outer loop
      vertex 1590.68005371 2166.01000977 -1196.36999512
      vertex 1580.80004883 2176.67993164 -1194.26000977
      vertex 1580.80004883 2166.01000977 -1185.81994629
    endloop
  endfacet
  facet normal 0.604735136032 0.56633079052 -0.559968590736
    outer loop
      vertex 1590.68005371 2166.01000977 -1196.36999512
      vertex 1580.80004883 2166.01000977 -1185.81994629
      vertex 1590.68005371 2155.34008789 -1185.81994629
    endloop
  endfacet
  facet normal 0.150147140026 0.703028559685 -0.695130705833
    outer loop
      vertex 1590.68005371 2166.01000977 -1196.36999512
      vertex 1590.68005371 2155.34008789 -1185.81994629
      vertex 1600.56005859 2155.34008789 -1187.93005371
    endloop
  endfacet
  facet normal -0.803393721581 0.268704354763 0.531372249126
    outer loop
      vertex 1600.56005859 2166.01000977 -1166.82995605
      vertex 1590.68005371 2166.01000977 -1196.36999512
      vertex 1600.56005859 2155.34008789 -1187.93005371
    endloop
  endfacet
  facet normal -0.853565275669 0.235102191567 0.464922815561
    outer loop
      vertex 1600.56005859 2166.01000977 -1166.82995605
      vertex 1600.56005859 2155.34008789 -1187.93005371
      vertex 1610.43994141 2155.34008789 -1152.06005859
    endloop
  endfacet
  facet normal 0.421300172806 0.32878240943 -0.845226764679
    outer loop
      vertex 1610.43994141 2166.01000977 -1179.48999023
      vertex 1600.56005859 2166.01000977 -1166.82995605
      vertex 1610.43994141 2155.34008789 -1152.06005859
    endloop
  endfacet
  facet normal -0.226246058941 0.353125631809 -0.907807826996
    outer loop
      vertex 1610.43994141 2166.01000977 -1179.48999023
      vertex 1610.43994141 2155.34008789 -1152.06005859
      vertex 1620.31994629 2155.34008789 -1145.72998047
    endloop
  endfacet
  facet normal -0.809000074863 0.378811746836 -0.449466943741
    outer loop
      vertex 1620.31994629 2166.01000977 -1158.39001465
      vertex 1610.43994141 2166.01000977 -1179.48999023
      vertex 1620.31994629 2155.34008789 -1145.72998047
    endloop
  endfacet
  facet normal -0.778083503246 0.404816716909 -0.480322271585
    outer loop
      vertex 1630.19995117 2155.34008789 -1126.73999023
      vertex 1620.31994629 2166.01000977 -1158.39001465
      vertex 1620.31994629 2155.34008789 -1145.72998047
    endloop
  endfacet
  facet normal -0.807053804398 0.419889181852 0.415159344673
    outer loop
      vertex 1630.19995117 2155.34008789 -1126.73999023
      vertex 1620.31994629 2155.34008789 -1145.72998047
      vertex 1630.19995117 2144.66992188 -1137.29003906
    endloop
  endfacet
  facet normal -0.876684486866 0.342086136341 0.338232725859
    outer loop
      vertex 1640.07995605 2144.66992188 -1111.9699707
      vertex 1630.19995117 2155.34008789 -1126.73999023
      vertex 1630.19995117 2144.66992188 -1137.29003906
    endloop
  endfacet
  facet normal -0.85541498661 0.333786696196 0.396044939756
    outer loop
      vertex 1640.07995605 2144.66992188 -1111.9699707
      vertex 1630.19995117 2144.66992188 -1137.29003906
      vertex 1640.07995605 2134 -1124.63000488
    endloop
  endfacet
  facet normal -0.482270687819 0.564549505711 0.669849872589
    outer loop
      vertex 1640.07995605 2144.66992188 -1111.9699707
      vertex 1640.07995605 2134 -1124.63000488
      vertex 1649.95996094 2134 -1116.18994141
    endloop
  endfacet
  facet normal 0.708860695362 0.553200364113 -0.43759098649
    outer loop
      vertex 1649.95996094 2134 -1116.18994141
      vertex 1649.95996094 2144.66992188 -1124.63000488
      vertex 1640.07995605 2144.66992188 -1111.9699707
    endloop
  endfacet
  facet normal 0.765997290611 0.597790241241 -0.236421108246
    outer loop
      vertex 1640.07995605 2155.34008789 -1116.18994141
      vertex 1640.07995605 2144.66992188 -1111.9699707
      vertex 1649.95996094 2144.66992188 -1124.63000488
    endloop
  endfacet
  facet normal 0.36914485693 0.864237129688 0.341798633337
    outer loop
      vertex 1649.95996094 2144.66992188 -1124.63000488
      vertex 1649.95996094 2155.34008789 -1120.41003418
      vertex 1640.07995605 2155.34008789 -1116.18994141
    endloop
  endfacet
  facet normal 0.317648291588 0.743674039841 -0.588258862495
    outer loop
      vertex 1649.95996094 2155.34008789 -1120.41003418
      vertex 1640.07995605 2166.01000977 -1124.63000488
      vertex 1640.07995605 2155.34008789 -1116.18994141
    endloop
  endfacet
  facet normal 0 0.784293711185 -0.620389699936
    outer loop
      vertex 1640.07995605 2166.01000977 -1124.63000488
      vertex 1630.19995117 2166.01000977 -1124.63000488
      vertex 1640.07995605 2155.34008789 -1116.18994141
    endloop
  endfacet
  facet normal -0.7233273983 0.677387356758 0.133954674006
    outer loop
      vertex 1640.07995605 2155.34008789 -1116.18994141
      vertex 1630.19995117 2166.01000977 -1124.63000488
      vertex 1630.19995117 2155.34008789 -1126.73999023
    endloop
  endfacet
  facet normal 0 0.417691290379 -0.90858900547
    outer loop
      vertex 1630.19995117 2176.67993164 -1147.83996582
      vertex 1630.19995117 2166.01000977 -1124.63000488
      vertex 1640.07995605 2166.01000977 -1124.63000488
    endloop
  endfacet
  facet normal -0.924745976925 0.270630389452 0.267589330673
    outer loop
      vertex 1640.07995605 2166.01000977 -1124.63000488
      vertex 1640.07995605 2176.67993164 -1114.07995605
      vertex 1630.19995117 2176.67993164 -1147.83996582
    endloop
  endfacet
  facet normal -0.894515037537 0.261783212423 0.362370491028
    outer loop
      vertex 1630.19995117 2187.35009766 -1133.06994629
      vertex 1630.19995117 2176.67993164 -1147.83996582
      vertex 1640.07995605 2176.67993164 -1114.07995605
    endloop
  endfacet
  facet normal 0.51448237896 0.20075327158 -0.833670198917
    outer loop
      vertex 1640.07995605 2187.35009766 -1158.39001465
      vertex 1630.19995117 2187.35009766 -1133.06994629
      vertex 1640.07995605 2176.67993164 -1114.07995605
    endloop
  endfacet
  facet normal 0.37137851119 0.217370852828 -0.902678191662
    outer loop
      vertex 1640.07995605 2176.67993164 -1114.07995605
      vertex 1649.95996094 2176.67993164 -1130.95996094
      vertex 1640.07995605 2187.35009766 -1158.39001465
    endloop
  endfacet
  facet normal -0.911534309387 0.185574948788 0.366970211267
    outer loop
      vertex 1640.07995605 2187.35009766 -1158.39001465
      vertex 1649.95996094 2176.67993164 -1130.95996094
      vertex 1649.95996094 2187.35009766 -1109.85998535
    endloop
  endfacet
  facet normal -0.923421978951 0.187995105982 0.334588766098
    outer loop
      vertex 1649.95996094 2187.35009766 -1109.85998535
      vertex 1640.07995605 2198.02001953 -1139.40002441
      vertex 1640.07995605 2187.35009766 -1158.39001465
    endloop
  endfacet
  facet normal -0.590815126896 0.39520907402 0.703382730484
    outer loop
      vertex 1640.07995605 2198.02001953 -1139.40002441
      vertex 1630.19995117 2198.02001953 -1154.17004395
      vertex 1640.07995605 2187.35009766 -1158.39001465
    endloop
  endfacet
  facet normal -0.826205313206 0.552666664124 0.109290242195
    outer loop
      vertex 1630.19995117 2208.68994141 -1152.06005859
      vertex 1630.19995117 2198.02001953 -1154.17004395
      vertex 1640.07995605 2198.02001953 -1139.40002441
    endloop
  endfacet
  facet normal -0.846311926842 0.495353251696 0.195911422372
    outer loop
      vertex 1640.07995605 2198.02001953 -1139.40002441
      vertex 1640.07995605 2208.68994141 -1135.18005371
      vertex 1630.19995117 2208.68994141 -1152.06005859
    endloop
  endfacet
  facet normal -0.641803503036 0.375652819872 -0.668560564518
    outer loop
      vertex 1640.07995605 2208.68994141 -1135.18005371
      vertex 1630.19995117 2219.36010742 -1171.05004883
      vertex 1630.19995117 2208.68994141 -1152.06005859
    endloop
  endfacet
  facet normal 0.641803503036 0.375652819872 -0.668560564518
    outer loop
      vertex 1620.31994629 2219.36010742 -1154.17004395
      vertex 1630.19995117 2208.68994141 -1152.06005859
      vertex 1630.19995117 2219.36010742 -1171.05004883
    endloop
  endfacet
  facet normal -0.208852261305 0.977947175503 0
    outer loop
      vertex 1620.31994629 2219.36010742 -1154.17004395
      vertex 1620.31994629 2208.68994141 -1154.17004395
      vertex 1630.19995117 2208.68994141 -1152.06005859
    endloop
  endfacet
  facet normal -0.392791718245 0.919627487659 7.87748383357e-17
    outer loop
      vertex 1610.43994141 2219.36010742 -1158.39001465
      vertex 1620.31994629 2208.68994141 -1154.17004395
      vertex 1620.31994629 2219.36010742 -1154.17004395
    endloop
  endfacet
  facet normal -0.756433784962 0.295165330172 0.583682596684
    outer loop
      vertex 1610.43994141 2219.36010742 -1158.39001465
      vertex 1610.43994141 2208.68994141 -1179.48999023
      vertex 1620.31994629 2208.68994141 -1154.17004395
    endloop
  endfacet
  facet normal -0.895312964916 0.349356859922 0.27634125948
    outer loop
      vertex 1620.31994629 2198.02001953 -1162.60998535
      vertex 1620.31994629 2208.68994141 -1154.17004395
      vertex 1610.43994141 2208.68994141 -1179.48999023
    endloop
  endfacet
  facet normal -0.765996575356 0.5977897048 -0.236424863338
    outer loop
      vertex 1610.43994141 2198.02001953 -1175.27001953
      vertex 1620.31994629 2198.02001953 -1162.60998535
      vertex 1610.43994141 2208.68994141 -1179.48999023
    endloop
  endfacet
  facet normal -0.766000807285 0.597784996033 -0.236423015594
    outer loop
      vertex 1600.56005859 2208.68994141 -1192.15002441
      vertex 1610.43994141 2198.02001953 -1175.27001953
      vertex 1610.43994141 2208.68994141 -1179.48999023
    endloop
  endfacet
  facet normal -0.782580137253 0.610723495483 0.120768792927
    outer loop
      vertex 1600.56005859 2219.36010742 -1190.04003906
      vertex 1600.56005859 2208.68994141 -1192.15002441
      vertex 1610.43994141 2208.68994141 -1179.48999023
    endloop
  endfacet
  facet normal -0.205053135753 0.960157871246 0.189868420362
    outer loop
      vertex 1590.68005371 2219.36010742 -1192.15002441
      vertex 1600.56005859 2208.68994141 -1192.15002441
      vertex 1600.56005859 2219.36010742 -1190.04003906
    endloop
  endfacet
  facet normal 0.556613147259 0.651575267315 -0.515394508839
    outer loop
      vertex 1590.68005371 2219.36010742 -1192.15002441
      vertex 1590.68005371 2208.68994141 -1183.70996094
      vertex 1600.56005859 2208.68994141 -1192.15002441
    endloop
  endfacet
  facet normal 0.556610405445 0.651572108269 -0.515401482582
    outer loop
      vertex 1600.56005859 2208.68994141 -1192.15002441
      vertex 1590.68005371 2208.68994141 -1183.70996094
      vertex 1600.56005859 2198.02001953 -1183.70996094
    endloop
  endfacet
  facet normal -0.693932056427 0.324929982424 0.642556488514
    outer loop
      vertex 1590.68005371 2208.68994141 -1183.70996094
      vertex 1590.68005371 2198.02001953 -1204.81005859
      vertex 1600.56005859 2198.02001953 -1183.70996094
    endloop
  endfacet
  facet normal -0.902467131615 0.422575414181 0.0835651159286
    outer loop
      vertex 1600.56005859 2187.35009766 -1185.81994629
      vertex 1600.56005859 2198.02001953 -1183.70996094
      vertex 1590.68005371 2198.02001953 -1204.81005859
    endloop
  endfacet
  facet normal -0.642059326172 0.601282656193 -0.475624859333
    outer loop
      vertex 1590.68005371 2198.02001953 -1204.81005859
      vertex 1590.68005371 2187.35009766 -1196.36999512
      vertex 1600.56005859 2187.35009766 -1185.81994629
    endloop
  endfacet
  facet normal -0.604741096497 0.566334486008 0.559958457947
    outer loop
      vertex 1590.68005371 2187.35009766 -1196.36999512
      vertex 1600.56005859 2176.67993164 -1196.36999512
      vertex 1600.56005859 2187.35009766 -1185.81994629
    endloop
  endfacet
  facet normal -0.915657997131 0.285831868649 0.282613873482
    outer loop
      vertex 1600.56005859 2187.35009766 -1185.81994629
      vertex 1600.56005859 2176.67993164 -1196.36999512
      vertex 1610.43994141 2176.67993164 -1164.7199707
    endloop
  endfacet
  facet normal -0.604742050171 0.566333115101 -0.559958815575
    outer loop
      vertex 1600.56005859 2187.35009766 -1185.81994629
      vertex 1610.43994141 2176.67993164 -1164.7199707
      vertex 1610.43994141 2187.35009766 -1175.27001953
    endloop
  endfacet
  facet normal -0.858013808727 0.365238517523 -0.361127644777
    outer loop
      vertex 1610.43994141 2187.35009766 -1175.27001953
      vertex 1610.43994141 2176.67993164 -1164.7199707
      vertex 1620.31994629 2176.67993164 -1141.51000977
    endloop
  endfacet
  facet normal 0.414505124092 0.161742568016 -0.895558416843
    outer loop
      vertex 1620.31994629 2187.35009766 -1200.58996582
      vertex 1610.43994141 2187.35009766 -1175.27001953
      vertex 1620.31994629 2176.67993164 -1141.51000977
    endloop
  endfacet
  facet normal 0.113137893379 0.176588758826 -0.977760851383
    outer loop
      vertex 1630.19995117 2176.67993164 -1147.83996582
      vertex 1620.31994629 2187.35009766 -1200.58996582
      vertex 1620.31994629 2176.67993164 -1141.51000977
    endloop
  endfacet
  facet normal 0.93158942461 0.363512188196 0
    outer loop
      vertex 1620.31994629 2187.35009766 -1200.58996582
      vertex 1610.43994141 2198.02001953 -1175.27001953
      vertex 1610.43994141 2187.35009766 -1175.27001953
    endloop
  endfacet
  facet normal -0.649524986744 0.76034027338 8.74734299526e-17
    outer loop
      vertex 1600.56005859 2198.02001953 -1183.70996094
      vertex 1610.43994141 2187.35009766 -1175.27001953
      vertex 1610.43994141 2198.02001953 -1175.27001953
    endloop
  endfacet
  facet normal -0.782131254673 0.332936912775 0.526710271835
    outer loop
      vertex 1620.31994629 2176.67993164 -1141.51000977
      vertex 1610.43994141 2176.67993164 -1164.7199707
      vertex 1620.31994629 2166.01000977 -1158.39001465
    endloop
  endfacet
  facet normal -0.877058386803 0.256674677134 0.406062483788
    outer loop
      vertex 1630.19995117 2166.01000977 -1124.63000488
      vertex 1620.31994629 2176.67993164 -1141.51000977
      vertex 1620.31994629 2166.01000977 -1158.39001465
    endloop
  endfacet
  facet normal -0.882449269295 0.275465458632 0.381316184998
    outer loop
      vertex 1610.43994141 2176.67993164 -1164.7199707
      vertex 1600.56005859 2176.67993164 -1196.36999512
      vertex 1610.43994141 2166.01000977 -1179.48999023
    endloop
  endfacet
  facet normal 0.604741096497 0.566334486008 -0.559958457947
    outer loop
      vertex 1590.68005371 2187.35009766 -1196.36999512
      vertex 1590.68005371 2176.67993164 -1185.81994629
      vertex 1600.56005859 2176.67993164 -1196.36999512
    endloop
  endfacet
  facet normal 0.341015249491 0.319357633591 -0.884148895741
    outer loop
      vertex 1600.56005859 2176.67993164 -1196.36999512
      vertex 1590.68005371 2176.67993164 -1185.81994629
      vertex 1600.56005859 2166.01000977 -1166.82995605
    endloop
  endfacet
  facet normal -0.29061704874 0.680406987667 -0.672746658325
    outer loop
      vertex 1590.68005371 2176.67993164 -1185.81994629
      vertex 1590.68005371 2187.35009766 -1196.36999512
      vertex 1580.80004883 2187.35009766 -1200.58996582
    endloop
  endfacet
  facet normal -0.592079639435 0.693094968796 -0.411170393229
    outer loop
      vertex 1590.68005371 2176.67993164 -1185.81994629
      vertex 1580.80004883 2187.35009766 -1200.58996582
      vertex 1580.80004883 2176.67993164 -1194.26000977
    endloop
  endfacet
  facet normal -0.317640662193 0.743676006794 -0.588260471821
    outer loop
      vertex 1580.80004883 2187.35009766 -1200.58996582
      vertex 1590.68005371 2187.35009766 -1196.36999512
      vertex 1580.80004883 2198.02001953 -1209.0300293
    endloop
  endfacet
  facet normal 0.760849833488 0.50895011425 -0.402588248253
    outer loop
      vertex 1580.80004883 2198.02001953 -1209.0300293
      vertex 1570.92004395 2198.02001953 -1194.26000977
      vertex 1580.80004883 2187.35009766 -1200.58996582
    endloop
  endfacet
  facet normal 0.760849833488 0.50895011425 -0.402588248253
    outer loop
      vertex 1570.92004395 2187.35009766 -1185.81994629
      vertex 1580.80004883 2187.35009766 -1200.58996582
      vertex 1570.92004395 2198.02001953 -1194.26000977
    endloop
  endfacet
  facet normal 0.165194049478 0.773518323898 -0.611866235733
    outer loop
      vertex 1570.92004395 2187.35009766 -1185.81994629
      vertex 1570.92004395 2198.02001953 -1194.26000977
      vertex 1561.04003906 2198.02001953 -1192.15002441
    endloop
  endfacet
  facet normal 0.124092854559 0.581062674522 -0.804342627525
    outer loop
      vertex 1561.04003906 2198.02001953 -1192.15002441
      vertex 1570.92004395 2198.02001953 -1194.26000977
      vertex 1561.04003906 2208.68994141 -1206.92004395
    endloop
  endfacet
  facet normal 1.16456362926e-16 0.585588932037 -0.810608148575
    outer loop
      vertex 1561.04003906 2198.02001953 -1192.15002441
      vertex 1561.04003906 2208.68994141 -1206.92004395
      vertex 1551.16003418 2208.68994141 -1206.92004395
    endloop
  endfacet
  facet normal -0.878267645836 0.411246061325 0.24397264421
    outer loop
      vertex 1561.04003906 2198.02001953 -1192.15002441
      vertex 1551.16003418 2208.68994141 -1206.92004395
      vertex 1551.16003418 2198.02001953 -1213.25
    endloop
  endfacet
  facet normal -0.878266513348 0.411245524883 -0.243977636099
    outer loop
      vertex 1561.04003906 2187.35009766 -1185.81994629
      vertex 1561.04003906 2198.02001953 -1192.15002441
      vertex 1551.16003418 2198.02001953 -1213.25
    endloop
  endfacet
  facet normal 0.878268539906 0.411244571209 0.243971765041
    outer loop
      vertex 1551.16003418 2208.68994141 -1206.92004395
      vertex 1541.2800293 2208.68994141 -1185.81994629
      vertex 1551.16003418 2198.02001953 -1213.25
    endloop
  endfacet
  facet normal 0.905634760857 0.424058645964 0
    outer loop
      vertex 1551.16003418 2208.68994141 -1206.92004395
      vertex 1541.2800293 2219.36010742 -1185.81994629
      vertex 1541.2800293 2208.68994141 -1185.81994629
    endloop
  endfacet
  facet normal 0.905634760857 0.424058645964 -0
    outer loop
      vertex 1551.16003418 2219.36010742 -1206.92004395
      vertex 1541.2800293 2219.36010742 -1185.81994629
      vertex 1551.16003418 2208.68994141 -1206.92004395
    endloop
  endfacet
  facet normal 0 1 0
    outer loop
      vertex 1551.16003418 2219.36010742 -1206.92004395
      vertex 1551.16003418 2208.68994141 -1206.92004395
      vertex 1561.04003906 2208.68994141 -1206.92004395
    endloop
  endfacet
  facet normal 0.205053135753 0.960157871246 -0.189868420362
    outer loop
      vertex 1561.04003906 2219.36010742 -1209.0300293
      vertex 1551.16003418 2219.36010742 -1206.92004395
      vertex 1561.04003906 2208.68994141 -1206.92004395
    endloop
  endfacet
  facet normal 0.386456102133 0.904787063599 -0.178919002414
    outer loop
      vertex 1561.04003906 2219.36010742 -1209.0300293
      vertex 1561.04003906 2208.68994141 -1206.92004395
      vertex 1570.92004395 2208.68994141 -1211.14001465
    endloop
  endfacet
  facet normal 0.386456102133 0.904787063599 -0.178919002414
    outer loop
      vertex 1561.04003906 2219.36010742 -1209.0300293
      vertex 1570.92004395 2208.68994141 -1211.14001465
      vertex 1570.92004395 2219.36010742 -1213.25
    endloop
  endfacet
  facet normal -0.723327696323 0.677387654781 -0.133951425552
    outer loop
      vertex 1570.92004395 2219.36010742 -1213.25
      vertex 1570.92004395 2208.68994141 -1211.14001465
      vertex 1580.80004883 2208.68994141 -1200.58996582
    endloop
  endfacet
  facet normal -0.788346350193 0.615231633186 0
    outer loop
      vertex 1580.80004883 2219.36010742 -1200.58996582
      vertex 1570.92004395 2219.36010742 -1213.25
      vertex 1580.80004883 2208.68994141 -1200.58996582
    endloop
  endfacet
  facet normal -0.863035440445 0.505143344402 0
    outer loop
      vertex 1580.80004883 2219.36010742 -1200.58996582
      vertex 1580.80004883 2208.68994141 -1200.58996582
      vertex 1590.68005371 2208.68994141 -1183.70996094
    endloop
  endfacet
  facet normal -0.642061412334 0.601282715797 0.475621968508
    outer loop
      vertex 1580.80004883 2208.68994141 -1200.58996582
      vertex 1570.92004395 2208.68994141 -1211.14001465
      vertex 1580.80004883 2198.02001953 -1209.0300293
    endloop
  endfacet
  facet normal -0.317641347647 0.743677616119 0.588258087635
    outer loop
      vertex 1580.80004883 2208.68994141 -1200.58996582
      vertex 1580.80004883 2198.02001953 -1209.0300293
      vertex 1590.68005371 2198.02001953 -1204.81005859
    endloop
  endfacet
  facet normal 0.22249661386 0.520918309689 -0.824099123478
    outer loop
      vertex 1570.92004395 2198.02001953 -1194.26000977
      vertex 1570.92004395 2208.68994141 -1211.14001465
      vertex 1561.04003906 2208.68994141 -1206.92004395
    endloop
  endfacet
  facet normal 0.624105930328 0.417478948832 -0.660456717014
    outer loop
      vertex 1580.80004883 2198.02001953 -1209.0300293
      vertex 1570.92004395 2208.68994141 -1211.14001465
      vertex 1570.92004395 2198.02001953 -1194.26000977
    endloop
  endfacet
  facet normal -0.317640662193 0.743676006794 -0.588260471821
    outer loop
      vertex 1590.68005371 2198.02001953 -1204.81005859
      vertex 1580.80004883 2198.02001953 -1209.0300293
      vertex 1590.68005371 2187.35009766 -1196.36999512
    endloop
  endfacet
  facet normal -0.723327696323 0.677387058735 0.133954614401
    outer loop
      vertex 1600.56005859 2198.02001953 -1183.70996094
      vertex 1600.56005859 2187.35009766 -1185.81994629
      vertex 1610.43994141 2187.35009766 -1175.27001953
    endloop
  endfacet
  facet normal -0.610584020615 0.357380986214 0.706729054451
    outer loop
      vertex 1590.68005371 2208.68994141 -1183.70996094
      vertex 1580.80004883 2208.68994141 -1200.58996582
      vertex 1590.68005371 2198.02001953 -1204.81005859
    endloop
  endfacet
  facet normal -0.556605875492 0.651579082012 -0.515397489071
    outer loop
      vertex 1580.80004883 2219.36010742 -1200.58996582
      vertex 1590.68005371 2208.68994141 -1183.70996094
      vertex 1590.68005371 2219.36010742 -1192.15002441
    endloop
  endfacet
  facet normal -0.556609511375 0.651572525501 -0.51540184021
    outer loop
      vertex 1600.56005859 2208.68994141 -1192.15002441
      vertex 1600.56005859 2198.02001953 -1183.70996094
      vertex 1610.43994141 2198.02001953 -1175.27001953
    endloop
  endfacet
  facet normal -0.32745975256 0.255552142859 0.909650027752
    outer loop
      vertex 1620.31994629 2187.35009766 -1200.58996582
      vertex 1620.31994629 2198.02001953 -1162.60998535
      vertex 1610.43994141 2198.02001953 -1175.27001953
    endloop
  endfacet
  facet normal -0.879529476166 0.12869887054 0.458109766245
    outer loop
      vertex 1630.19995117 2187.35009766 -1133.06994629
      vertex 1620.31994629 2198.02001953 -1162.60998535
      vertex 1620.31994629 2187.35009766 -1200.58996582
    endloop
  endfacet
  facet normal -0.35968926549 0.421061396599 -0.832664966583
    outer loop
      vertex 1630.19995117 2198.02001953 -1154.17004395
      vertex 1620.31994629 2198.02001953 -1162.60998535
      vertex 1630.19995117 2187.35009766 -1133.06994629
    endloop
  endfacet
  facet normal -0.556606709957 0.651577949524 0.515398085117
    outer loop
      vertex 1620.31994629 2198.02001953 -1162.60998535
      vertex 1630.19995117 2198.02001953 -1154.17004395
      vertex 1620.31994629 2208.68994141 -1154.17004395
    endloop
  endfacet
  facet normal -0.822414815426 0.256724834442 0.507667422295
    outer loop
      vertex 1600.56005859 2219.36010742 -1190.04003906
      vertex 1610.43994141 2208.68994141 -1179.48999023
      vertex 1610.43994141 2219.36010742 -1158.39001465
    endloop
  endfacet
  facet normal 0.294549584389 0.197032362223 -0.935103654861
    outer loop
      vertex 1640.07995605 2208.68994141 -1135.18005371
      vertex 1640.07995605 2219.36010742 -1185.81994629
      vertex 1630.19995117 2219.36010742 -1171.05004883
    endloop
  endfacet
  facet normal -0.0439921505749 0.205979645252 -0.977566897869
    outer loop
      vertex 1649.95996094 2208.68994141 -1133.06994629
      vertex 1640.07995605 2219.36010742 -1185.81994629
      vertex 1640.07995605 2208.68994141 -1135.18005371
    endloop
  endfacet
  facet normal -0.0959351062775 0.449186503887 -0.888272464275
    outer loop
      vertex 1640.07995605 2208.68994141 -1135.18005371
      vertex 1649.95996094 2198.02001953 -1111.9699707
      vertex 1649.95996094 2208.68994141 -1133.06994629
    endloop
  endfacet
  facet normal 0.189263626933 0.443111866713 -0.876259744167
    outer loop
      vertex 1649.95996094 2198.02001953 -1111.9699707
      vertex 1659.83996582 2198.02001953 -1116.18994141
      vertex 1649.95996094 2208.68994141 -1133.06994629
    endloop
  endfacet
  facet normal -0.866359889507 0.225372314453 0.445676833391
    outer loop
      vertex 1649.95996094 2208.68994141 -1133.06994629
      vertex 1659.83996582 2198.02001953 -1116.18994141
      vertex 1659.83996582 2208.68994141 -1095.08996582
    endloop
  endfacet
  facet normal -0.899103820324 0.233890220523 0.370010316372
    outer loop
      vertex 1649.95996094 2219.36010742 -1116.18994141
      vertex 1649.95996094 2208.68994141 -1133.06994629
      vertex 1659.83996582 2208.68994141 -1095.08996582
    endloop
  endfacet
  facet normal -0.910516142845 0.266467034817 0.316157639027
    outer loop
      vertex 1659.83996582 2208.68994141 -1095.08996582
      vertex 1659.83996582 2219.36010742 -1082.43005371
      vertex 1649.95996094 2219.36010742 -1116.18994141
    endloop
  endfacet
  facet normal 0.265397340059 0.62134885788 0.737217664719
    outer loop
      vertex 1659.83996582 2208.68994141 -1095.08996582
      vertex 1669.7199707 2208.68994141 -1099.31005859
      vertex 1659.83996582 2219.36010742 -1082.43005371
    endloop
  endfacet
  facet normal 0.124093525112 0.58106970787 0.804337501526
    outer loop
      vertex 1669.7199707 2219.36010742 -1084.54003906
      vertex 1659.83996582 2219.36010742 -1082.43005371
      vertex 1669.7199707 2208.68994141 -1099.31005859
    endloop
  endfacet
  facet normal -0.747573137283 0.388940930367 0.538385927677
    outer loop
      vertex 1669.7199707 2219.36010742 -1084.54003906
      vertex 1669.7199707 2208.68994141 -1099.31005859
      vertex 1679.59997559 2208.68994141 -1080.31994629
    endloop
  endfacet
  facet normal -0.39280205965 0.919623017311 0
    outer loop
      vertex 1679.59997559 2208.68994141 -1080.31994629
      vertex 1679.59997559 2219.36010742 -1080.31994629
      vertex 1669.7199707 2219.36010742 -1084.54003906
    endloop
  endfacet
  facet normal 0.39280205965 0.919623017311 0
    outer loop
      vertex 1689.47998047 2208.68994141 -1084.54003906
      vertex 1679.59997559 2219.36010742 -1080.31994629
      vertex 1679.59997559 2208.68994141 -1080.31994629
    endloop
  endfacet
  facet normal 0.104133240879 0.243795365095 -0.964219927788
    outer loop
      vertex 1679.59997559 2208.68994141 -1080.31994629
      vertex 1689.47998047 2198.02001953 -1042.33996582
      vertex 1689.47998047 2208.68994141 -1084.54003906
    endloop
  endfacet
  facet normal 0.155151098967 0.242159724236 -0.957750916481
    outer loop
      vertex 1689.47998047 2198.02001953 -1042.33996582
      vertex 1699.35998535 2198.02001953 -1048.67004395
      vertex 1689.47998047 2208.68994141 -1084.54003906
    endloop
  endfacet
  facet normal -0.958267986774 0.280440747738 -0.0554565005004
    outer loop
      vertex 1699.35998535 2208.68994141 -1050.7800293
      vertex 1689.47998047 2208.68994141 -1084.54003906
      vertex 1699.35998535 2198.02001953 -1048.67004395
    endloop
  endfacet
  facet normal 0.386453479528 0.904788076878 -0.178919717669
    outer loop
      vertex 1699.35998535 2198.02001953 -1048.67004395
      vertex 1709.23999023 2198.02001953 -1052.89001465
      vertex 1699.35998535 2208.68994141 -1050.7800293
    endloop
  endfacet
  facet normal 0 0.981002688408 0.193994015455
    outer loop
      vertex 1709.23999023 2198.02001953 -1052.89001465
      vertex 1709.23999023 2208.68994141 -1050.7800293
      vertex 1699.35998535 2208.68994141 -1050.7800293
    endloop
  endfacet
  facet normal 0 1 0
    outer loop
      vertex 1709.23999023 2208.68994141 -1050.7800293
      vertex 1699.35998535 2219.36010742 -1050.7800293
      vertex 1699.35998535 2208.68994141 -1050.7800293
    endloop
  endfacet
  facet normal 0 1 -0
    outer loop
      vertex 1699.35998535 2219.36010742 -1050.7800293
      vertex 1689.47998047 2219.36010742 -1050.7800293
      vertex 1699.35998535 2208.68994141 -1050.7800293
    endloop
  endfacet
  facet normal 0 1 0
    outer loop
      vertex 1709.23999023 2208.68994141 -1050.7800293
      vertex 1709.23999023 2219.36010742 -1050.7800293
      vertex 1699.35998535 2219.36010742 -1050.7800293
    endloop
  endfacet
  facet normal -0.208849146962 0.977947890759 0
    outer loop
      vertex 1709.23999023 2208.68994141 -1050.7800293
      vertex 1719.11999512 2208.68994141 -1048.67004395
      vertex 1709.23999023 2219.36010742 -1050.7800293
    endloop
  endfacet
  facet normal 0.68065226078 0.265594542027 -0.682767927647
    outer loop
      vertex 1719.11999512 2208.68994141 -1048.67004395
      vertex 1719.11999512 2219.36010742 -1076.09997559
      vertex 1709.23999023 2219.36010742 -1050.7800293
    endloop
  endfacet
  facet normal 0.77811062336 0.227717235684 -0.585396170616
    outer loop
      vertex 1719.11999512 2208.68994141 -1048.67004395
      vertex 1729 2208.68994141 -1082.43005371
      vertex 1719.11999512 2219.36010742 -1076.09997559
    endloop
  endfacet
  facet normal -0.598156869411 0.311205506325 0.738484621048
    outer loop
      vertex 1719.11999512 2219.36010742 -1076.09997559
      vertex 1729 2208.68994141 -1082.43005371
      vertex 1729 2219.36010742 -1057.10998535
    endloop
  endfacet
  facet normal -0.163636222482 0.383102983236 0.909095883369
    outer loop
      vertex 1729 2219.36010742 -1057.10998535
      vertex 1729 2208.68994141 -1082.43005371
      vertex 1738.88000488 2208.68994141 -1078.20996094
    endloop
  endfacet
  facet normal 0.922108948231 0.359810978174 -0.142306476831
    outer loop
      vertex 1729 2219.36010742 -1057.10998535
      vertex 1738.88000488 2208.68994141 -1078.20996094
      vertex 1738.88000488 2219.36010742 -1082.43005371
    endloop
  endfacet
  facet normal -0.194789618254 0.912099123001 -0.36073833704
    outer loop
      vertex 1738.88000488 2219.36010742 -1082.43005371
      vertex 1738.88000488 2208.68994141 -1078.20996094
      vertex 1748.76000977 2208.68994141 -1076.09997559
    endloop
  endfacet
  facet normal -0.194798991084 0.912100315094 -0.360730350018
    outer loop
      vertex 1738.88000488 2219.36010742 -1082.43005371
      vertex 1748.76000977 2208.68994141 -1076.09997559
      vertex 1748.76000977 2219.36010742 -1080.31994629
    endloop
  endfacet
  facet normal 0.511835336685 0.7988743186 -0.315950125456
    outer loop
      vertex 1748.76000977 2219.36010742 -1080.31994629
      vertex 1748.76000977 2208.68994141 -1076.09997559
      vertex 1758.64001465 2208.68994141 -1082.43005371
    endloop
  endfacet
  facet normal -0 0.981001675129 0.193999290466
    outer loop
      vertex 1748.76000977 2219.36010742 -1080.31994629
      vertex 1758.64001465 2208.68994141 -1082.43005371
      vertex 1758.64001465 2219.36010742 -1080.31994629
    endloop
  endfacet
  facet normal 0.90246617794 0.422576963902 0.0835672691464
    outer loop
      vertex 1758.64001465 2219.36010742 -1080.31994629
      vertex 1758.64001465 2208.68994141 -1082.43005371
      vertex 1768.52001953 2208.68994141 -1103.5300293
    endloop
  endfacet
  facet normal 0.902467250824 0.422575503588 0.083563067019
    outer loop
      vertex 1768.52001953 2219.36010742 -1101.42004395
      vertex 1758.64001465 2219.36010742 -1080.31994629
      vertex 1768.52001953 2208.68994141 -1103.5300293
    endloop
  endfacet
  facet normal -0.858762443066 0.502640604973 0.0993957147002
    outer loop
      vertex 1768.52001953 2219.36010742 -1101.42004395
      vertex 1768.52001953 2208.68994141 -1103.5300293
      vertex 1778.40002441 2208.68994141 -1086.65002441
    endloop
  endfacet
  facet normal 0.336063593626 0.3934045434 -0.855741858482
    outer loop
      vertex 1778.40002441 2208.68994141 -1086.65002441
      vertex 1778.40002441 2219.36010742 -1109.85998535
      vertex 1768.52001953 2219.36010742 -1101.42004395
    endloop
  endfacet
  facet normal 0.882173955441 0.196703955531 -0.427874565125
    outer loop
      vertex 1778.40002441 2208.68994141 -1086.65002441
      vertex 1788.2800293 2208.68994141 -1130.95996094
      vertex 1778.40002441 2219.36010742 -1109.85998535
    endloop
  endfacet
  facet normal 0.482275813818 0.564559280872 0.66983795166
    outer loop
      vertex 1788.2800293 2208.68994141 -1130.95996094
      vertex 1788.2800293 2219.36010742 -1118.30004883
      vertex 1778.40002441 2219.36010742 -1109.85998535
    endloop
  endfacet
  facet normal -0.265391260386 0.621349930763 0.737218916416
    outer loop
      vertex 1788.2800293 2208.68994141 -1130.95996094
      vertex 1798.16003418 2208.68994141 -1126.73999023
      vertex 1788.2800293 2219.36010742 -1118.30004883
    endloop
  endfacet
  facet normal 0.801429390907 0.469082206488 -0.371042907238
    outer loop
      vertex 1798.16003418 2208.68994141 -1126.73999023
      vertex 1798.16003418 2219.36010742 -1135.18005371
      vertex 1788.2800293 2219.36010742 -1118.30004883
    endloop
  endfacet
  facet normal 0.642062902451 0.601285994053 -0.475615769625
    outer loop
      vertex 1808.04003906 2208.68994141 -1137.29003906
      vertex 1798.16003418 2219.36010742 -1135.18005371
      vertex 1798.16003418 2208.68994141 -1126.73999023
    endloop
  endfacet
  facet normal 0.72332662344 0.677388727665 -0.1339520365
    outer loop
      vertex 1808.04003906 2198.02001953 -1135.18005371
      vertex 1808.04003906 2208.68994141 -1137.29003906
      vertex 1798.16003418 2208.68994141 -1126.73999023
    endloop
  endfacet
  facet normal 0.369146615267 0.864234507084 0.341803342104
    outer loop
      vertex 1798.16003418 2198.02001953 -1130.95996094
      vertex 1808.04003906 2198.02001953 -1135.18005371
      vertex 1798.16003418 2208.68994141 -1126.73999023
    endloop
  endfacet
  facet normal 0.189267516136 0.443107157946 -0.876261293888
    outer loop
      vertex 1808.04003906 2187.35009766 -1114.07995605
      vertex 1808.04003906 2198.02001953 -1135.18005371
      vertex 1798.16003418 2198.02001953 -1130.95996094
    endloop
  endfacet
  facet normal 0.189262732863 0.44310978055 -0.876260995865
    outer loop
      vertex 1808.04003906 2187.35009766 -1114.07995605
      vertex 1798.16003418 2198.02001953 -1130.95996094
      vertex 1798.16003418 2187.35009766 -1109.85998535
    endloop
  endfacet
  facet normal 0.242647022009 0.568095326424 0.786377847195
    outer loop
      vertex 1808.04003906 2187.35009766 -1114.07995605
      vertex 1798.16003418 2187.35009766 -1109.85998535
      vertex 1808.04003906 2176.67993164 -1128.84997559
    endloop
  endfacet
  facet normal 0.85177385807 0.306799441576 0.424682766199
    outer loop
      vertex 1817.92004395 2176.67993164 -1156.2800293
      vertex 1808.04003906 2187.35009766 -1114.07995605
      vertex 1808.04003906 2176.67993164 -1128.84997559
    endloop
  endfacet
  facet normal 0.709390044212 0.255514383316 -0.656870007515
    outer loop
      vertex 1817.92004395 2176.67993164 -1156.2800293
      vertex 1808.04003906 2176.67993164 -1128.84997559
      vertex 1817.92004395 2166.01000977 -1128.84997559
    endloop
  endfacet
  facet normal 0.734983682632 0.245823547244 -0.631957054138
    outer loop
      vertex 1817.92004395 2166.01000977 -1128.84997559
      vertex 1827.80004883 2166.01000977 -1158.39001465
      vertex 1817.92004395 2176.67993164 -1156.2800293
    endloop
  endfacet
  facet normal 0.673515617847 0.525622308254 -0.519709408283
    outer loop
      vertex 1827.80004883 2176.67993164 -1168.93994141
      vertex 1817.92004395 2176.67993164 -1156.2800293
      vertex 1827.80004883 2166.01000977 -1158.39001465
    endloop
  endfacet
  facet normal 0 0.711095154285 -0.703095793724
    outer loop
      vertex 1827.80004883 2176.67993164 -1168.93994141
      vertex 1827.80004883 2166.01000977 -1158.39001465
      vertex 1837.68005371 2166.01000977 -1158.39001465
    endloop
  endfacet
  facet normal 0.323880136013 0.505510568619 -0.799725413322
    outer loop
      vertex 1837.68005371 2166.01000977 -1158.39001465
      vertex 1837.68005371 2176.67993164 -1175.27001953
      vertex 1827.80004883 2176.67993164 -1168.93994141
    endloop
  endfacet
  facet normal 0.351281881332 0.548279106617 0.758940756321
    outer loop
      vertex 1827.80004883 2176.67993164 -1168.93994141
      vertex 1837.68005371 2176.67993164 -1175.27001953
      vertex 1827.80004883 2187.35009766 -1154.17004395
    endloop
  endfacet
  facet normal 0.124095052481 0.581072986126 0.804334878922
    outer loop
      vertex 1827.80004883 2176.67993164 -1168.93994141
      vertex 1827.80004883 2187.35009766 -1154.17004395
      vertex 1817.92004395 2187.35009766 -1152.06005859
    endloop
  endfacet
  facet normal 0.208852261305 0.977947175503 0
    outer loop
      vertex 1817.92004395 2187.35009766 -1152.06005859
      vertex 1827.80004883 2187.35009766 -1154.17004395
      vertex 1817.92004395 2198.02001953 -1152.06005859
    endloop
  endfacet
  facet normal 0.863036215305 0.505142092705 1.15913533921e-16
    outer loop
      vertex 1808.04003906 2198.02001953 -1135.18005371
      vertex 1817.92004395 2187.35009766 -1152.06005859
      vertex 1817.92004395 2198.02001953 -1152.06005859
    endloop
  endfacet
  facet normal 0.722862184048 0.33847796917 -0.602414250374
    outer loop
      vertex 1817.92004395 2198.02001953 -1152.06005859
      vertex 1827.80004883 2187.35009766 -1154.17004395
      vertex 1827.80004883 2198.02001953 -1173.16003418
    endloop
  endfacet
  facet normal 0.902466356754 0.422577053308 -0.0835649222136
    outer loop
      vertex 1817.92004395 2208.68994141 -1154.17004395
      vertex 1817.92004395 2198.02001953 -1152.06005859
      vertex 1827.80004883 2198.02001953 -1173.16003418
    endloop
  endfacet
  facet normal 0.113370999694 0.530866086483 0.839838206768
    outer loop
      vertex 1817.92004395 2208.68994141 -1154.17004395
      vertex 1827.80004883 2198.02001953 -1173.16003418
      vertex 1827.80004883 2208.68994141 -1156.2800293
    endloop
  endfacet
  facet normal 0.0607772693038 0.284592986107 -0.956719875336
    outer loop
      vertex 1817.92004395 2208.68994141 -1154.17004395
      vertex 1827.80004883 2208.68994141 -1156.2800293
      vertex 1817.92004395 2219.36010742 -1190.04003906
    endloop
  endfacet
  facet normal 0.738730549812 0.192171186209 -0.646024346352
    outer loop
      vertex 1817.92004395 2208.68994141 -1154.17004395
      vertex 1817.92004395 2219.36010742 -1190.04003906
      vertex 1808.04003906 2219.36010742 -1152.06005859
    endloop
  endfacet
  facet normal 0.707280814648 0.413976401091 -0.573042213917
    outer loop
      vertex 1808.04003906 2208.68994141 -1137.29003906
      vertex 1817.92004395 2208.68994141 -1154.17004395
      vertex 1808.04003906 2219.36010742 -1152.06005859
    endloop
  endfacet
  facet normal 0 0.301364839077 -0.953508913517
    outer loop
      vertex 1817.92004395 2219.36010742 -1190.04003906
      vertex 1827.80004883 2208.68994141 -1156.2800293
      vertex 1827.80004883 2219.36010742 -1190.04003906
    endloop
  endfacet
  facet normal 0.501228094101 0.260775566101 -0.825085759163
    outer loop
      vertex 1827.80004883 2208.68994141 -1156.2800293
      vertex 1837.68005371 2208.68994141 -1175.27001953
      vertex 1827.80004883 2219.36010742 -1190.04003906
    endloop
  endfacet
  facet normal -0.136346116662 0.638438403606 -0.757499933243
    outer loop
      vertex 1837.68005371 2208.68994141 -1175.27001953
      vertex 1837.68005371 2219.36010742 -1187.93005371
      vertex 1827.80004883 2219.36010742 -1190.04003906
    endloop
  endfacet
  facet normal 0.809003651142 0.378814011812 -0.449458539486
    outer loop
      vertex 1837.68005371 2208.68994141 -1175.27001953
      vertex 1847.56005859 2208.68994141 -1196.36999512
      vertex 1837.68005371 2219.36010742 -1187.93005371
    endloop
  endfacet
  facet normal 0.369137465954 0.864240050316 0.341799229383
    outer loop
      vertex 1847.56005859 2219.36010742 -1192.15002441
      vertex 1837.68005371 2219.36010742 -1187.93005371
      vertex 1847.56005859 2208.68994141 -1196.36999512
    endloop
  endfacet
  facet normal 0.0582877025008 0.967685580254 -0.245330661535
    outer loop
      vertex 1906.83996582 1525.81005859 -1147.83996582
      vertex 1896.95996094 1536.47998047 -1149.94995117
      vertex 1897.30065918 1521.76281738 -1146.23925781
    endloop
  endfacet
  facet normal -0.41850566864 0.882903456688 -0.212918937206
    outer loop
      vertex 1887.07995605 1525.81005859 -1152.06005859
      vertex 1897.30065918 1521.76281738 -1146.23925781
      vertex 1896.95996094 1536.47998047 -1149.94995117
    endloop
  endfacet
  facet normal -0.205727085471 0.963313639164 -0.172346100211
    outer loop
      vertex 1906.83996582 1504.4699707 -1139.40002441
      vertex 1899.00415039 1512.19665527 -1142.45581055
      vertex 1896.95996094 1504.4699707 -1141.51000977
    endloop
  endfacet
  facet normal 0.801430523396 0.469083815813 -0.371038377285
    outer loop
      vertex 1867.31994629 2208.68994141 -1192.15002441
      vertex 1867.31994629 2219.36010742 -1200.58996582
      vertex 1857.43994141 2219.36010742 -1183.70996094
    endloop
  endfacet
  facet normal -0.317646056414 0.743686139584 -0.588244795799
    outer loop
      vertex 1867.31994629 2219.36010742 -1200.58996582
      vertex 1867.31994629 2208.68994141 -1192.15002441
      vertex 1877.19995117 2208.68994141 -1187.93005371
    endloop
  endfacet
  facet normal -0.622005283833 0.728135168552 -0.287973225117
    outer loop
      vertex 1877.19995117 2208.68994141 -1187.93005371
      vertex 1877.19995117 2219.36010742 -1192.15002441
      vertex 1867.31994629 2219.36010742 -1200.58996582
    endloop
  endfacet
  facet normal -0.723095834255 0.621903300285 -0.300613820553
    outer loop
      vertex 9.88002204895 1856.57995605 -626.66998291
      vertex 17.5896701813 1854.11633301 -616.514953613
      vertex 19.7600212097 1867.25 -620.340026855
    endloop
  endfacet
  facet normal 0.208310633898 0.939945876598 -0.270385682583
    outer loop
      vertex 54.5174484253 1829.66821289 -609.270935059
      vertex 52.4592590332 1845.56945801 -613.388977051
      vertex 36.1799736023 1832.65515137 -606.066223145
    endloop
  endfacet
  facet normal 0.138218298554 0.990401804447 -0
    outer loop
      vertex 1877.19995117 2208.68994141 -1187.93005371
      vertex 1877.19995117 2198.02001953 -1187.93005371
      vertex 1891.02856445 2204.09936523 -1189.85998535
    endloop
  endfacet
  facet normal 0.48227083683 0.564558446407 -0.669842243195
    outer loop
      vertex 1896.95996094 2219.36010742 -1190.04003906
      vertex 1906.83996582 2208.68994141 -1185.81994629
      vertex 1906.83996582 2219.36010742 -1198.47998047
    endloop
  endfacet
  facet normal 0.381647408009 0.595676600933 -0.706763505936
    outer loop
      vertex 1906.83996582 2219.36010742 -1198.47998047
      vertex 1906.83996582 2208.68994141 -1185.81994629
      vertex 1916.7199707 2208.68994141 -1192.15002441
    endloop
  endfacet
  facet normal -0.194790408015 0.912102878094 -0.360728532076
    outer loop
      vertex 1906.83996582 2219.36010742 -1198.47998047
      vertex 1916.7199707 2208.68994141 -1192.15002441
      vertex 1916.7199707 2219.36010742 -1196.36999512
    endloop
  endfacet
  facet normal -0.10886888206 0.968122661114 -0.225579425693
    outer loop
      vertex 1943.84399414 2193.13696289 -1176.78918457
      vertex 1933.00695801 2203.51586914 -1180.42626953
      vertex 1926.59997559 2187.35009766 -1177.38000488
    endloop
  endfacet
  facet normal 0 0.98100399971 -0.193987652659
    outer loop
      vertex 1936.47998047 2219.36010742 -1177.38000488
      vertex 1946.35998535 2208.68994141 -1175.27001953
      vertex 1946.35998535 2219.36010742 -1177.38000488
    endloop
  endfacet
  facet normal 0.386453717947 0.904788613319 -0.17891651392
    outer loop
      vertex 1956.23999023 2208.68994141 -1179.48999023
      vertex 1946.35998535 2219.36010742 -1177.38000488
      vertex 1946.35998535 2208.68994141 -1175.27001953
    endloop
  endfacet
  facet normal 0.290612995625 0.680400550365 -0.672754883766
    outer loop
      vertex 1956.23999023 2198.02001953 -1168.93994141
      vertex 1956.23999023 2208.68994141 -1179.48999023
      vertex 1946.35998535 2208.68994141 -1175.27001953
    endloop
  endfacet
  facet normal -0.26204302907 0.940948963165 -0.214355975389
    outer loop
      vertex 1926.59997559 2219.36010742 -1185.81994629
      vertex 1916.7199707 2198.02001953 -1183.70996094
      vertex 1933.00695801 2203.51586914 -1180.42626953
    endloop
  endfacet
  facet normal -0.515250742435 0.798191010952 0.312102168798
    outer loop
      vertex 1946.35998535 2176.67993164 -1181.59997559
      vertex 1956.23999023 2187.35009766 -1171.05004883
      vertex 1943.84399414 2193.13696289 -1176.78918457
    endloop
  endfacet
  facet normal 0 0.981000185013 0.194006815553
    outer loop
      vertex 1956.23999023 2198.02001953 -1168.93994141
      vertex 1956.23999023 2187.35009766 -1171.05004883
      vertex 1966.11999512 2187.35009766 -1171.05004883
    endloop
  endfacet
  facet normal 0.16771607101 0.906161248684 -0.388256430626
    outer loop
      vertex 1899.00415039 1512.19665527 -1142.45581055
      vertex 1897.30065918 1521.76281738 -1146.23925781
      vertex 1887.07995605 1515.14001465 -1141.51000977
    endloop
  endfacet
  facet normal -1.77828962933e-06 0.929913341999 -0.367778718472
    outer loop
      vertex 1906.83996582 1525.81005859 -1147.83996582
      vertex 1897.30065918 1521.76281738 -1146.23925781
      vertex 1906.83996582 1515.14001465 -1143.61999512
    endloop
  endfacet
  facet normal 3.03250317302e-06 0.929910957813 -0.367784708738
    outer loop
      vertex 1899.00415039 1512.19665527 -1142.45581055
      vertex 1906.83996582 1515.14001465 -1143.61999512
      vertex 1897.30065918 1521.76281738 -1146.23925781
    endloop
  endfacet
  facet normal 0.448985755444 0.700797736645 0.554341316223
    outer loop
      vertex 1887.07995605 1536.47998047 -1143.61999512
      vertex 1887.07995605 1525.81005859 -1152.06005859
      vertex 1896.95996094 1536.47998047 -1149.94995117
    endloop
  endfacet
  facet normal -0.782575309277 0.610729455948 0.120769970119
    outer loop
      vertex 1985.88000488 2219.36010742 -1164.7199707
      vertex 1976 2219.36010742 -1177.38000488
      vertex 1985.88000488 2208.68994141 -1166.82995605
    endloop
  endfacet
  facet normal -0.883445322514 0.459633737803 0.0908912271261
    outer loop
      vertex 1995.76000977 2208.68994141 -1147.83996582
      vertex 1985.88000488 2219.36010742 -1164.7199707
      vertex 1985.88000488 2208.68994141 -1166.82995605
    endloop
  endfacet
  facet normal -0.655232548714 0.34090051055 0.674134373665
    outer loop
      vertex 1995.76000977 2198.02001953 -1168.93994141
      vertex 1995.76000977 2208.68994141 -1147.83996582
      vertex 1985.88000488 2208.68994141 -1166.82995605
    endloop
  endfacet
  facet normal -0.500578224659 0.390659213066 0.772532701492
    outer loop
      vertex 1995.76000977 2198.02001953 -1168.93994141
      vertex 2005.64001465 2198.02001953 -1156.2800293
      vertex 1995.76000977 2208.68994141 -1147.83996582
    endloop
  endfacet
  facet normal 0.789351701736 0.528015673161 -0.313246458769
    outer loop
      vertex 2005.64001465 2208.68994141 -1162.60998535
      vertex 1995.76000977 2208.68994141 -1147.83996582
      vertex 2005.64001465 2198.02001953 -1156.2800293
    endloop
  endfacet
  facet normal -0.855621039867 0.445160448551 -0.264092415571
    outer loop
      vertex 2005.64001465 2198.02001953 -1156.2800293
      vertex 2015.52001953 2198.02001953 -1137.29003906
      vertex 2005.64001465 2208.68994141 -1162.60998535
    endloop
  endfacet
  facet normal -0.0888495594263 0.416039347649 -0.904995560646
    outer loop
      vertex 2005.64001465 2208.68994141 -1162.60998535
      vertex 2015.52001953 2198.02001953 -1137.29003906
      vertex 2015.52001953 2208.68994141 -1160.5
    endloop
  endfacet
  facet normal -0.194788962603 0.912102162838 -0.360731095076
    outer loop
      vertex 2005.64001465 2208.68994141 -1162.60998535
      vertex 2015.52001953 2208.68994141 -1160.5
      vertex 2005.64001465 2219.36010742 -1166.82995605
    endloop
  endfacet
  facet normal -0.194787293673 0.912102460861 -0.360731214285
    outer loop
      vertex 2005.64001465 2208.68994141 -1162.60998535
      vertex 2005.64001465 2219.36010742 -1166.82995605
      vertex 1995.76000977 2219.36010742 -1168.93994141
    endloop
  endfacet
  facet normal 0.495563805103 0.464094042778 -0.73418879509
    outer loop
      vertex 2015.52001953 2208.68994141 -1160.5
      vertex 2015.52001953 2219.36010742 -1177.38000488
      vertex 2005.64001465 2219.36010742 -1166.82995605
    endloop
  endfacet
  facet normal -0.564938902855 0.440883874893 -0.697470724583
    outer loop
      vertex 2015.52001953 2208.68994141 -1160.5
      vertex 2025.40002441 2208.68994141 -1147.83996582
      vertex 2015.52001953 2219.36010742 -1177.38000488
    endloop
  endfacet
  facet normal -0.948361814022 0.317190617323 0
    outer loop
      vertex 2025.40002441 2208.68994141 -1147.83996582
      vertex 2025.40002441 2219.36010742 -1147.83996582
      vertex 2015.52001953 2219.36010742 -1177.38000488
    endloop
  endfacet
  facet normal 0.101827166975 0.990323662758 -0.0942881032825
    outer loop
      vertex 1896.95996094 1504.4699707 -1141.51000977
      vertex 1899.00415039 1512.19665527 -1142.45581055
      vertex 1887.07995605 1515.14001465 -1141.51000977
    endloop
  endfacet
  facet normal 5.63543517274e-06 0.929913341999 -0.367778718472
    outer loop
      vertex 1906.83996582 1504.4699707 -1139.40002441
      vertex 1906.83996582 1515.14001465 -1143.61999512
      vertex 1899.00415039 1512.19665527 -1142.45581055
    endloop
  endfacet
  facet normal -0.125552222133 0.705467164516 -0.69753330946
    outer loop
      vertex 1887.07995605 1525.81005859 -1152.06005859
      vertex 1887.07995605 1515.14001465 -1141.51000977
      vertex 1897.30065918 1521.76281738 -1146.23925781
    endloop
  endfacet
  facet normal 0.95110398531 0.114192672074 0.286986470222
    outer loop
      vertex 1877.19995117 1579.16003418 -1147.83996582
      vertex 1867.31994629 1579.16003418 -1065.55004883
      vertex 1868.35913086 1569.61328125 -1098.19836426
    endloop
  endfacet
  facet normal 0.976117312908 0.213117182255 -0.0421438626945
    outer loop
      vertex 1872.52050781 1563.43591309 -1123.29785156
      vertex 1877.19995117 1547.15002441 -1141.51000977
      vertex 1877.19995117 1579.16003418 -1147.83996582
    endloop
  endfacet
  facet normal 0.77208584547 0.451911151409 0.446832984686
    outer loop
      vertex 1896.95996094 1547.15002441 -1158.39001465
      vertex 1896.95996094 1557.81994629 -1147.83996582
      vertex 1887.07995605 1547.15002441 -1141.51000977
    endloop
  endfacet
  facet normal 0.98503702879 0.170113414526 0.0276305694133
    outer loop
      vertex 1868.35913086 1569.61328125 -1098.19836426
      vertex 1872.52050781 1563.43591309 -1123.29785156
      vertex 1877.19995117 1579.16003418 -1147.83996582
    endloop
  endfacet
  facet normal 0.20505528152 0.960157692432 -0.189867183566
    outer loop
      vertex 1877.19995117 1547.15002441 -1141.51000977
      vertex 1896.95996094 1557.81994629 -1147.83996582
      vertex 1896.95996094 1568.48999023 -1149.94995117
    endloop
  endfacet
  facet normal 0 0.86004191637 -0.510223388672
    outer loop
      vertex 1877.19995117 1547.15002441 -1141.51000977
      vertex 1887.07995605 1547.15002441 -1141.51000977
      vertex 1896.95996094 1557.81994629 -1147.83996582
    endloop
  endfacet
  facet normal 0.961364090443 0.273662090302 0.0298014227301
    outer loop
      vertex 1867.31994629 1557.81994629 -1105.64001465
      vertex 1877.19995117 1547.15002441 -1141.51000977
      vertex 1872.52050781 1563.43591309 -1123.29785156
    endloop
  endfacet
  facet normal 0.205051258206 0.960157811642 -0.189870938659
    outer loop
      vertex 1877.19995117 1547.15002441 -1141.51000977
      vertex 1896.95996094 1568.48999023 -1149.94995117
      vertex 1877.19995117 1579.16003418 -1147.83996582
    endloop
  endfacet
  facet normal 0.895313441753 0.349355012178 0.276342064142
    outer loop
      vertex 1857.43994141 1579.16003418 -1040.22998047
      vertex 1857.43994141 1568.48999023 -1048.67004395
      vertex 1867.31994629 1579.16003418 -1065.55004883
    endloop
  endfacet
  facet normal 0.205050081015 0.960158526897 -0.189868614078
    outer loop
      vertex 1877.19995117 1579.16003418 -1147.83996582
      vertex 1896.95996094 1568.48999023 -1149.94995117
      vertex 1887.07995605 1579.16003418 -1149.94995117
    endloop
  endfacet
  facet normal 0.954949021339 0.205680117011 0.213934600353
    outer loop
      vertex 1867.31994629 1557.81994629 -1105.64001465
      vertex 1868.35913086 1569.61328125 -1098.19836426
      vertex 1857.43994141 1568.48999023 -1048.67004395
    endloop
  endfacet
  facet normal 0.84479278326 0.174776211381 0.505745410919
    outer loop
      vertex 1867.31994629 1579.16003418 -1065.55004883
      vertex 1857.43994141 1568.48999023 -1048.67004395
      vertex 1868.35913086 1569.61328125 -1098.19836426
    endloop
  endfacet
  facet normal 0.952889144421 0.211494579911 0.217422023416
    outer loop
      vertex 1868.35913086 1569.61328125 -1098.19836426
      vertex 1867.31994629 1557.81994629 -1105.64001465
      vertex 1872.52050781 1563.43591309 -1123.29785156
    endloop
  endfacet
  facet normal 0.648703455925 0.467309743166 0.600670814514
    outer loop
      vertex 1837.68005371 1557.81994629 -1008.58001709
      vertex 1847.56005859 1547.15002441 -1036.01000977
      vertex 1847.56005859 1568.48999023 -1008.58001709
    endloop
  endfacet
  facet normal 0.709392786026 0.25551584363 0.656866490841
    outer loop
      vertex 1837.68005371 1557.81994629 -1008.58001709
      vertex 1847.56005859 1568.48999023 -1008.58001709
      vertex 1837.68005371 1568.48999023 -981.150024414
    endloop
  endfacet
  facet normal 0.782171487808 0.30520388484 0.54319268465
    outer loop
      vertex 1857.43994141 1557.81994629 -1042.33996582
      vertex 1847.56005859 1547.15002441 -1036.01000977
      vertex 1857.43994141 1547.15002441 -1061.32995605
    endloop
  endfacet
  facet normal 0.779842019081 0.384374499321 0.494067490101
    outer loop
      vertex 1857.43994141 1557.81994629 -1042.33996582
      vertex 1847.56005859 1568.48999023 -1008.58001709
      vertex 1847.56005859 1547.15002441 -1036.01000977
    endloop
  endfacet
  facet normal 0.616836130619 0.541556894779 0.571164906025
    outer loop
      vertex 1817.92004395 1557.81994629 -968.489990234
      vertex 1827.80004883 1536.47998047 -1002.25
      vertex 1837.68005371 1547.15002441 -1002.25
    endloop
  endfacet
  facet normal 0.636743485928 0.496922165155 0.589598238468
    outer loop
      vertex 1827.80004883 1536.47998047 -1002.25
      vertex 1837.68005371 1536.47998047 -1014.90997314
      vertex 1837.68005371 1547.15002441 -1002.25
    endloop
  endfacet
  facet normal 0.83440554142 0.355188250542 -0.421436458826
    outer loop
      vertex 1817.92004395 1557.81994629 -968.489990234
      vertex 1837.68005371 1547.15002441 -1002.25
      vertex 1827.80004883 1557.81994629 -991.700012207
    endloop
  endfacet
  facet normal 0.967941761017 0.161869585514 -0.19205981493
    outer loop
      vertex 1827.80004883 1536.47998047 -1002.25
      vertex 1817.92004395 1557.81994629 -968.489990234
      vertex 1817.92004395 1547.15002441 -955.83001709
    endloop
  endfacet
  facet normal 0.403149485588 0.427169084549 0.809318900108
    outer loop
      vertex 1798.16003418 1536.47998047 -960.049987793
      vertex 1801.59655762 1547.15002441 -943.077697754
      vertex 1788.2800293 1547.15002441 -930.510009766
    endloop
  endfacet
  facet normal 0.32833057642 0.637473940849 0.69701218605
    outer loop
      vertex 1808.04003906 1557.81994629 -934.729980469
      vertex 1801.59655762 1547.15002441 -943.077697754
      vertex 1808.89929199 1547.14978027 -946.839233398
    endloop
  endfacet
  facet normal 0.532142877579 0.830570399761 0.164245918393
    outer loop
      vertex 2045.16003418 2123.33007813 -1137.29003906
      vertex 2035.2800293 2134 -1128.84997559
      vertex 2035.2800293 2123.33007813 -1130.95996094
    endloop
  endfacet
  facet normal 0.627953767776 0.63003796339 0.456865727901
    outer loop
      vertex 1808.04003906 1536.47998047 -953.719970703
      vertex 1817.92004395 1547.15002441 -955.83001709
      vertex 1808.89929199 1547.14978027 -946.839233398
    endloop
  endfacet
  facet normal 0.565575838089 0.567447543144 0.59843736887
    outer loop
      vertex 1808.04003906 1557.81994629 -934.729980469
      vertex 1808.89929199 1547.14978027 -946.839233398
      vertex 1817.92004395 1547.15002441 -955.83001709
    endloop
  endfacet
  facet normal 0.615925729275 0.652622520924 0.441270142794
    outer loop
      vertex 1798.16003418 1557.81994629 -932.619995117
      vertex 1788.2800293 1547.15002441 -930.510009766
      vertex 1801.59655762 1547.15002441 -943.077697754
    endloop
  endfacet
  facet normal 0.390876382589 0.758888840675 0.520867943764
    outer loop
      vertex 1801.59655762 1547.15002441 -943.077697754
      vertex 1808.04003906 1536.47998047 -953.719970703
      vertex 1808.89929199 1547.14978027 -946.839233398
    endloop
  endfacet
  facet normal -0.194788306952 0.912100076675 -0.360736638308
    outer loop
      vertex 1788.2800293 1547.15002441 -930.510009766
      vertex 1798.16003418 1557.81994629 -932.619995117
      vertex 1788.2800293 1557.81994629 -934.729980469
    endloop
  endfacet
  facet normal 0.155915424228 0.730077028275 0.665340423584
    outer loop
      vertex 1808.04003906 1557.81994629 -934.729980469
      vertex 1798.16003418 1557.81994629 -932.619995117
      vertex 1801.59655762 1547.15002441 -943.077697754
    endloop
  endfacet
  facet normal 0.51183193922 0.798875272274 0.315953165293
    outer loop
      vertex 1808.04003906 1536.47998047 -953.719970703
      vertex 1817.92004395 1536.47998047 -960.049987793
      vertex 1817.92004395 1547.15002441 -955.83001709
    endloop
  endfacet
  facet normal -0.35126593709 0.548261344433 0.758960962296
    outer loop
      vertex 1801.59655762 1547.15002441 -943.077697754
      vertex 1798.16003418 1536.47998047 -960.049987793
      vertex 1808.04003906 1536.47998047 -953.719970703
    endloop
  endfacet
  facet normal 0.0952865704894 0.892355501652 -0.441159963608
    outer loop
      vertex 1847.56005859 1621.83996582 -1012.79998779
      vertex 1837.68005371 1632.51000977 -1017.02001953
      vertex 1827.80004883 1621.83996582 -1010.69000244
    endloop
  endfacet
  facet normal 0.769285440445 0.156615182757 0.619412302971
    outer loop
      vertex 1827.80004883 1632.51000977 -968.489990234
      vertex 1827.80004883 1621.83996582 -1010.69000244
      vertex 1837.68005371 1632.51000977 -1017.02001953
    endloop
  endfacet
  facet normal -0.369134455919 0.864236354828 0.341811805964
    outer loop
      vertex 1847.56005859 1621.83996582 -1012.79998779
      vertex 1837.68005371 1611.17004395 -1021.23999023
      vertex 1847.56005859 1611.17004395 -1017.02001953
    endloop
  endfacet
  facet normal 0.0795170515776 0.744674503803 0.662674069405
    outer loop
      vertex 1837.68005371 1611.17004395 -1021.23999023
      vertex 1847.56005859 1621.83996582 -1012.79998779
      vertex 1827.80004883 1621.83996582 -1010.69000244
    endloop
  endfacet
  facet normal -0.526228129864 0.821345031261 -0.220173254609
    outer loop
      vertex 1729 1547.15002441 -930.510009766
      vertex 1732.88623047 1536.85876465 -925.261413574
      vertex 1738.88000488 1547.15002441 -924.179992676
    endloop
  endfacet
  facet normal -0.199676096439 0.93498724699 -0.293135255575
    outer loop
      vertex 1758.64001465 1547.15002441 -922.070007324
      vertex 1748.76000977 1547.15002441 -924.179992676
      vertex 1753.69177246 1536.49060059 -919.784851074
    endloop
  endfacet
  facet normal -0.189247399569 0.886154711246 -0.422983765602
    outer loop
      vertex 1748.76000977 1525.81005859 -915.739990234
      vertex 1758.64001465 1525.81005859 -913.630004883
      vertex 1753.69177246 1536.49060059 -919.784851074
    endloop
  endfacet
  facet normal 0 0.999896705151 -0.0143715357408
    outer loop
      vertex 1768.52001953 1547.15002441 -922.070007324
      vertex 1758.64001465 1547.15002441 -922.070007324
      vertex 1763.72009277 1536.48156738 -921.916687012
    endloop
  endfacet
  facet normal 0.369143605232 0.864234089851 -0.341807544231
    outer loop
      vertex 2045.16003418 2059.31005859 -1116.18994141
      vertex 2055.04003906 2048.63989258 -1116.18994141
      vertex 2055.04003906 2059.31005859 -1120.41003418
    endloop
  endfacet
  facet normal 0.39280205965 0.919623017311 -0
    outer loop
      vertex 2045.16003418 2069.97998047 -1116.18994141
      vertex 2045.16003418 2059.31005859 -1116.18994141
      vertex 2055.04003906 2059.31005859 -1120.41003418
    endloop
  endfacet
  facet normal -0.831183612347 0.555998027325 0
    outer loop
      vertex 2045.16003418 2069.97998047 -1116.18994141
      vertex 2035.2800293 2069.97998047 -1130.95996094
      vertex 2045.16003418 2059.31005859 -1116.18994141
    endloop
  endfacet
  facet normal -0.858762204647 0.502640485764 0.0993981435895
    outer loop
      vertex 2035.2800293 2059.31005859 -1133.06994629
      vertex 2045.16003418 2059.31005859 -1116.18994141
      vertex 2035.2800293 2069.97998047 -1130.95996094
    endloop
  endfacet
  facet normal -0.386466056108 0.904782176018 0.178922444582
    outer loop
      vertex 2035.2800293 2059.31005859 -1133.06994629
      vertex 2035.2800293 2069.97998047 -1130.95996094
      vertex 2025.40002441 2069.97998047 -1135.18005371
    endloop
  endfacet
  facet normal -0.511834442616 0.798872947693 0.31595492363
    outer loop
      vertex 2025.40002441 2069.97998047 -1135.18005371
      vertex 2025.40002441 2059.31005859 -1139.40002441
      vertex 2035.2800293 2059.31005859 -1133.06994629
    endloop
  endfacet
  facet normal -0.2262506634 0.353132814169 -0.907803893089
    outer loop
      vertex 2035.2800293 2048.63989258 -1105.64001465
      vertex 2035.2800293 2059.31005859 -1133.06994629
      vertex 2025.40002441 2059.31005859 -1139.40002441
    endloop
  endfacet
  facet normal -0.858013451099 0.365238904953 -0.361128032207
    outer loop
      vertex 2035.2800293 2048.63989258 -1105.64001465
      vertex 2025.40002441 2059.31005859 -1139.40002441
      vertex 2025.40002441 2048.63989258 -1128.84997559
    endloop
  endfacet
  facet normal -0.648374974728 0.276000082493 0.709530711174
    outer loop
      vertex 2035.2800293 2048.63989258 -1105.64001465
      vertex 2025.40002441 2048.63989258 -1128.84997559
      vertex 2035.2800293 2037.9699707 -1133.06994629
    endloop
  endfacet
  facet normal -0.612188100815 0.286655157804 0.736922383308
    outer loop
      vertex 2035.2800293 2048.63989258 -1105.64001465
      vertex 2035.2800293 2037.9699707 -1133.06994629
      vertex 2045.16003418 2037.9699707 -1111.9699707
    endloop
  endfacet
  facet normal 0.539387702942 0.841886878014 -0.016952002421
    outer loop
      vertex 1778.40002441 1547.15002441 -928.400024414
      vertex 1768.52001953 1547.15002441 -922.070007324
      vertex 1774.30554199 1536.47998047 -925.561889648
    endloop
  endfacet
  facet normal 0.532136321068 0.830574393272 -0.164247199893
    outer loop
      vertex 1788.2800293 1525.81005859 -928.400024414
      vertex 1788.2800293 1536.47998047 -930.510009766
      vertex 1778.40002441 1525.81005859 -922.070007324
    endloop
  endfacet
  facet normal -0.509671032429 0.722305595875 -0.467450588942
    outer loop
      vertex 1732.88623047 1536.85876465 -925.261413574
      vertex 1719.11999512 1536.47998047 -934.729980469
      vertex 1727.80126953 1528.01953125 -923.129089355
    endloop
  endfacet
  facet normal -0.315194100142 0.858364522457 -0.404800027609
    outer loop
      vertex 1743.64318848 1536.54455566 -921.163269043
      vertex 1732.88623047 1536.85876465 -925.261413574
      vertex 1738.88000488 1525.81005859 -917.849975586
    endloop
  endfacet
  facet normal -0.538202345371 0.84003674984 -0.0683851763606
    outer loop
      vertex 1778.40002441 1525.81005859 -922.070007324
      vertex 1774.30554199 1536.47998047 -925.561889648
      vertex 1768.52001953 1525.81005859 -928.400024414
    endloop
  endfacet
  facet normal -0.256185561419 0.687361061573 -0.679634988308
    outer loop
      vertex 1719.11999512 1525.81005859 -924.179992676
      vertex 1727.80126953 1528.01953125 -923.129089355
      vertex 1719.11999512 1536.47998047 -934.729980469
    endloop
  endfacet
  facet normal 0.322740286589 0.937274873257 0.131736710668
    outer loop
      vertex 1768.52001953 1547.15002441 -922.070007324
      vertex 1763.72009277 1536.48156738 -921.916687012
      vertex 1774.30554199 1536.47998047 -925.561889648
    endloop
  endfacet
  facet normal -0.238879024982 0.791980087757 -0.561875760555
    outer loop
      vertex 1719.11999512 1525.81005859 -924.179992676
      vertex 1729 1515.14001465 -913.630004883
      vertex 1727.80126953 1528.01953125 -923.129089355
    endloop
  endfacet
  facet normal 0.532135128975 0.830575585365 -0.164244920015
    outer loop
      vertex 2055.04003906 2016.63000488 -1109.85998535
      vertex 2055.04003906 2027.30004883 -1111.9699707
      vertex 2045.16003418 2027.30004883 -1105.64001465
    endloop
  endfacet
  facet normal -0.564938247204 0.440882176161 0.697472333908
    outer loop
      vertex 2045.16003418 2016.63000488 -1122.52001953
      vertex 2055.04003906 2016.63000488 -1109.85998535
      vertex 2045.16003418 2027.30004883 -1105.64001465
    endloop
  endfacet
  facet normal -0.84763199091 0.283500045538 0.448494970798
    outer loop
      vertex 2035.2800293 2027.30004883 -1135.18005371
      vertex 2045.16003418 2016.63000488 -1122.52001953
      vertex 2045.16003418 2027.30004883 -1105.64001465
    endloop
  endfacet
  facet normal -0.946501553059 0.316568076611 0.0626058652997
    outer loop
      vertex 2035.2800293 2037.9699707 -1133.06994629
      vertex 2035.2800293 2027.30004883 -1135.18005371
      vertex 2045.16003418 2027.30004883 -1105.64001465
    endloop
  endfacet
  facet normal -0.642304956913 0.75188678503 0.148696362972
    outer loop
      vertex 2035.2800293 2037.9699707 -1133.06994629
      vertex 2025.40002441 2037.9699707 -1141.51000977
      vertex 2035.2800293 2027.30004883 -1135.18005371
    endloop
  endfacet
  facet normal 0.165204063058 0.773517012596 -0.611865222454
    outer loop
      vertex 2025.40002441 2037.9699707 -1141.51000977
      vertex 2025.40002441 2027.30004883 -1133.06994629
      vertex 2035.2800293 2027.30004883 -1135.18005371
    endloop
  endfacet
  facet normal 0.104051448405 0.487188756466 -0.867075800896
    outer loop
      vertex 2035.2800293 2016.63000488 -1116.18994141
      vertex 2035.2800293 2027.30004883 -1135.18005371
      vertex 2025.40002441 2027.30004883 -1133.06994629
    endloop
  endfacet
  facet normal -0.877060174942 0.256675213575 0.40605828166
    outer loop
      vertex 2025.40002441 2027.30004883 -1133.06994629
      vertex 2025.40002441 2016.63000488 -1149.94995117
      vertex 2035.2800293 2016.63000488 -1116.18994141
    endloop
  endfacet
  facet normal -0.877059280872 0.256674945354 0.406060367823
    outer loop
      vertex 2025.40002441 2016.63000488 -1149.94995117
      vertex 2035.2800293 2005.95996094 -1133.06994629
      vertex 2035.2800293 2016.63000488 -1116.18994141
    endloop
  endfacet
  facet normal 0.495564162731 0.464089840651 0.73419123888
    outer loop
      vertex 2045.16003418 2005.95996094 -1143.61999512
      vertex 2035.2800293 2016.63000488 -1116.18994141
      vertex 2035.2800293 2005.95996094 -1133.06994629
    endloop
  endfacet
  facet normal 0.463490456343 0.434053182602 -0.772511780262
    outer loop
      vertex 2035.2800293 2005.95996094 -1133.06994629
      vertex 2045.16003418 1995.29003906 -1124.63000488
      vertex 2045.16003418 2005.95996094 -1143.61999512
    endloop
  endfacet
  facet normal -0.104044601321 0.487187117338 -0.86707752943
    outer loop
      vertex 2045.16003418 2005.95996094 -1143.61999512
      vertex 2045.16003418 1995.29003906 -1124.63000488
      vertex 2055.04003906 1995.29003906 -1122.52001953
    endloop
  endfacet
  facet normal -0.6105889678 -0.357382357121 -0.706724107265
    outer loop
      vertex 1729 1536.47998047 -951.609985352
      vertex 1719.11999512 1536.47998047 -934.729980469
      vertex 1729 1547.15002441 -930.510009766
    endloop
  endfacet
  facet normal 0.20671620965 0.971922874451 -0.112402781844
    outer loop
      vertex 1763.72009277 1536.48156738 -921.916687012
      vertex 1758.64001465 1547.15002441 -922.070007324
      vertex 1753.69177246 1536.49060059 -919.784851074
    endloop
  endfacet
  facet normal -0.194279208779 0.90970915556 -0.366994321346
    outer loop
      vertex 1738.88000488 1525.81005859 -917.849975586
      vertex 1748.76000977 1525.81005859 -915.739990234
      vertex 1743.64318848 1536.54455566 -921.163269043
    endloop
  endfacet
  facet normal 0.830643475056 0.555636644363 -0.0360464155674
    outer loop
      vertex 1768.52001953 1525.81005859 -928.400024414
      vertex 1763.72009277 1536.48156738 -921.916687012
      vertex 1758.64001465 1525.81005859 -913.630004883
    endloop
  endfacet
  facet normal -0.122418418527 0.908109009266 -0.400439411402
    outer loop
      vertex 1753.69177246 1536.49060059 -919.784851074
      vertex 1743.64318848 1536.54455566 -921.163269043
      vertex 1748.76000977 1525.81005859 -915.739990234
    endloop
  endfacet
  facet normal 0.174003139138 0.816191673279 -0.55095744133
    outer loop
      vertex 1753.69177246 1536.49060059 -919.784851074
      vertex 1758.64001465 1525.81005859 -913.630004883
      vertex 1763.72009277 1536.48156738 -921.916687012
    endloop
  endfacet
  facet normal 0.305895090103 0.863910079002 -0.400109440088
    outer loop
      vertex 1774.30554199 1536.47998047 -925.561889648
      vertex 1778.40002441 1525.81005859 -922.070007324
      vertex 1788.2800293 1536.47998047 -930.510009766
    endloop
  endfacet
  facet normal -0.126682341099 0.936333298683 -0.327462345362
    outer loop
      vertex 1753.69177246 1536.49060059 -919.784851074
      vertex 1748.76000977 1547.15002441 -924.179992676
      vertex 1743.64318848 1536.54455566 -921.163269043
    endloop
  endfacet
  facet normal -0.704612076283 0.659860134125 0.26097202301
    outer loop
      vertex 2064.91992188 1973.94995117 -1099.31005859
      vertex 2055.04003906 1984.61999512 -1105.64001465
      vertex 2055.04003906 1973.94995117 -1109.85998535
    endloop
  endfacet
  facet normal -0.729906022549 0.6835475564 0
    outer loop
      vertex 2064.91992188 1963.2800293 -1099.31005859
      vertex 2064.91992188 1973.94995117 -1099.31005859
      vertex 2055.04003906 1973.94995117 -1109.85998535
    endloop
  endfacet
  facet normal 0.323882877827 0.505510747433 -0.799724161625
    outer loop
      vertex 2064.91992188 1963.2800293 -1099.31005859
      vertex 2055.04003906 1973.94995117 -1109.85998535
      vertex 2055.04003906 1963.2800293 -1092.97998047
    endloop
  endfacet
  facet normal 0.482612252235 0.753252804279 -0.446873128414
    outer loop
      vertex 2064.91992188 1952.60998535 -1092.97998047
      vertex 2064.91992188 1963.2800293 -1099.31005859
      vertex 2055.04003906 1963.2800293 -1092.97998047
    endloop
  endfacet
  facet normal -0.482612252235 0.753252804279 0.446873128414
    outer loop
      vertex 2055.04003906 1952.60998535 -1099.31005859
      vertex 2064.91992188 1952.60998535 -1092.97998047
      vertex 2055.04003906 1963.2800293 -1092.97998047
    endloop
  endfacet
  facet normal -0.592077612877 0.693090260029 0.411181211472
    outer loop
      vertex 2055.04003906 1952.60998535 -1099.31005859
      vertex 2055.04003906 1963.2800293 -1092.97998047
      vertex 2045.16003418 1963.2800293 -1101.42004395
    endloop
  endfacet
  facet normal -0.208852261305 0.977947175503 0
    outer loop
      vertex 2045.16003418 1952.60998535 -1101.42004395
      vertex 2055.04003906 1952.60998535 -1099.31005859
      vertex 2045.16003418 1963.2800293 -1101.42004395
    endloop
  endfacet
  facet normal -0.931589603424 0.363511770964 0
    outer loop
      vertex 2045.16003418 1952.60998535 -1101.42004395
      vertex 2045.16003418 1963.2800293 -1101.42004395
      vertex 2035.2800293 1963.2800293 -1126.73999023
    endloop
  endfacet
  facet normal -0.940986156464 0.314724773169 0.124472379684
    outer loop
      vertex 2045.16003418 1952.60998535 -1101.42004395
      vertex 2035.2800293 1963.2800293 -1126.73999023
      vertex 2035.2800293 1952.60998535 -1130.95996094
    endloop
  endfacet
  facet normal -0.904903173447 0.302656382322 0.299247980118
    outer loop
      vertex 2035.2800293 1952.60998535 -1130.95996094
      vertex 2045.16003418 1941.93994141 -1111.9699707
      vertex 2045.16003418 1952.60998535 -1101.42004395
    endloop
  endfacet
  facet normal 0.807053387165 0.419888973236 0.415160357952
    outer loop
      vertex 2045.16003418 1941.93994141 -1111.9699707
      vertex 2055.04003906 1941.93994141 -1130.95996094
      vertex 2045.16003418 1952.60998535 -1101.42004395
    endloop
  endfacet
  facet normal 0.546732068062 0.284450531006 -0.787509977818
    outer loop
      vertex 2055.04003906 1941.93994141 -1130.95996094
      vertex 2045.16003418 1941.93994141 -1111.9699707
      vertex 2055.04003906 1931.27001953 -1101.42004395
    endloop
  endfacet
  facet normal 0 0.339720457792 -0.940526485443
    outer loop
      vertex 2064.91992188 1931.27001953 -1101.42004395
      vertex 2055.04003906 1941.93994141 -1130.95996094
      vertex 2055.04003906 1931.27001953 -1101.42004395
    endloop
  endfacet
  facet normal 0 0.48984798789 -0.871807873249
    outer loop
      vertex 2064.91992188 1931.27001953 -1101.42004395
      vertex 2055.04003906 1931.27001953 -1101.42004395
      vertex 2064.91992188 1920.59997559 -1082.43005371
    endloop
  endfacet
  facet normal -0.88711977005 0.461539298296 0
    outer loop
      vertex 2064.91992188 1920.59997559 -1082.43005371
      vertex 2055.04003906 1931.27001953 -1101.42004395
      vertex 2055.04003906 1920.59997559 -1101.42004395
    endloop
  endfacet
  facet normal -0.883447408676 0.45962870121 -0.0908961668611
    outer loop
      vertex 2055.04003906 1920.59997559 -1101.42004395
      vertex 2064.91992188 1909.93005371 -1080.31994629
      vertex 2064.91992188 1920.59997559 -1082.43005371
    endloop
  endfacet
  facet normal -0.904900252819 0.249241650105 0.345013290644
    outer loop
      vertex 2055.04003906 1920.59997559 -1101.42004395
      vertex 2055.04003906 1909.93005371 -1116.18994141
      vertex 2064.91992188 1909.93005371 -1080.31994629
    endloop
  endfacet
  facet normal -0.964097976685 0.265546828508 0
    outer loop
      vertex 2055.04003906 1909.93005371 -1116.18994141
      vertex 2064.91992188 1899.26000977 -1080.31994629
      vertex 2064.91992188 1909.93005371 -1080.31994629
    endloop
  endfacet
  facet normal -0.295835494995 0.346302509308 -0.890256106853
    outer loop
      vertex 2055.04003906 1909.93005371 -1116.18994141
      vertex 2055.04003906 1899.26000977 -1088.76000977
      vertex 2064.91992188 1899.26000977 -1080.31994629
    endloop
  endfacet
  facet normal -0.642310500145 0.751883208752 0.148690581322
    outer loop
      vertex 2055.04003906 1899.26000977 -1088.76000977
      vertex 2064.91992188 1888.58996582 -1082.43005371
      vertex 2064.91992188 1899.26000977 -1080.31994629
    endloop
  endfacet
  facet normal -0.781021237373 0.365705877542 0.506226241589
    outer loop
      vertex 2055.04003906 1888.58996582 -1103.5300293
      vertex 2064.91992188 1888.58996582 -1082.43005371
      vertex 2055.04003906 1899.26000977 -1088.76000977
    endloop
  endfacet
  facet normal -0.868347465992 0.290428876877 0.402024537325
    outer loop
      vertex 2055.04003906 1888.58996582 -1103.5300293
      vertex 2055.04003906 1899.26000977 -1088.76000977
      vertex 2045.16003418 1899.26000977 -1118.30004883
    endloop
  endfacet
  facet normal -0.836014330387 0.186410069466 0.51607298851
    outer loop
      vertex 2045.16003418 1888.58996582 -1147.83996582
      vertex 2055.04003906 1888.58996582 -1103.5300293
      vertex 2045.16003418 1899.26000977 -1118.30004883
    endloop
  endfacet
  facet normal -0.736343860626 0.229860946536 0.636366009712
    outer loop
      vertex 2045.16003418 1888.58996582 -1147.83996582
      vertex 2045.16003418 1899.26000977 -1118.30004883
      vertex 2035.2800293 1899.26000977 -1149.94995117
    endloop
  endfacet
  facet normal -0.592076718807 0.693091928959 0.411179661751
    outer loop
      vertex 2035.2800293 1899.26000977 -1149.94995117
      vertex 2035.2800293 1888.58996582 -1156.2800293
      vertex 2045.16003418 1888.58996582 -1147.83996582
    endloop
  endfacet
  facet normal -0.225114569068 0.263521760702 -0.938019037247
    outer loop
      vertex 2045.16003418 1877.92004395 -1109.85998535
      vertex 2045.16003418 1888.58996582 -1147.83996582
      vertex 2035.2800293 1888.58996582 -1156.2800293
    endloop
  endfacet
  facet normal -0.978091359138 0.208176076412 0
    outer loop
      vertex 2035.2800293 1888.58996582 -1156.2800293
      vertex 2035.2800293 1877.92004395 -1156.2800293
      vertex 2045.16003418 1877.92004395 -1109.85998535
    endloop
  endfacet
  facet normal -0.965094208717 0.205409780145 0.162480637431
    outer loop
      vertex 2035.2800293 1877.92004395 -1156.2800293
      vertex 2045.16003418 1867.25 -1118.30004883
      vertex 2045.16003418 1877.92004395 -1109.85998535
    endloop
  endfacet
  facet normal -0.708861410618 0.553202450275 0.437587171793
    outer loop
      vertex 2045.16003418 1867.25 -1118.30004883
      vertex 2055.04003906 1867.25 -1105.64001465
      vertex 2045.16003418 1877.92004395 -1109.85998535
    endloop
  endfacet
  facet normal 0.53018540144 0.496512204409 -0.687298417091
    outer loop
      vertex 2055.04003906 1877.92004395 -1120.41003418
      vertex 2045.16003418 1877.92004395 -1109.85998535
      vertex 2055.04003906 1867.25 -1105.64001465
    endloop
  endfacet
  facet normal -0.242648214102 0.568090558052 -0.786380946636
    outer loop
      vertex 2064.91992188 1867.25 -1101.42004395
      vertex 2055.04003906 1877.92004395 -1120.41003418
      vertex 2055.04003906 1867.25 -1105.64001465
    endloop
  endfacet
  facet normal -0.163633793592 0.383101135492 -0.909097075462
    outer loop
      vertex 2055.04003906 1867.25 -1105.64001465
      vertex 2064.91992188 1856.57995605 -1076.09997559
      vertex 2064.91992188 1867.25 -1101.42004395
    endloop
  endfacet
  facet normal -0.948363184929 0.3171864748 0
    outer loop
      vertex 2055.04003906 1867.25 -1105.64001465
      vertex 2055.04003906 1856.57995605 -1105.64001465
      vertex 2064.91992188 1856.57995605 -1076.09997559
    endloop
  endfacet
  facet normal -0.690704166889 0.231010690331 0.685245811939
    outer loop
      vertex 2055.04003906 1856.57995605 -1105.64001465
      vertex 2064.91992188 1845.91003418 -1107.75
      vertex 2064.91992188 1856.57995605 -1076.09997559
    endloop
  endfacet
  facet normal -0.60018825531 0.468386560678 0.648373425007
    outer loop
      vertex 2055.04003906 1856.57995605 -1105.64001465
      vertex 2055.04003906 1845.91003418 -1120.41003418
      vertex 2064.91992188 1845.91003418 -1107.75
    endloop
  endfacet
  facet normal -0.740565478802 0.577936887741 -0.342858105898
    outer loop
      vertex 2064.91992188 1845.91003418 -1107.75
      vertex 2055.04003906 1845.91003418 -1120.41003418
      vertex 2064.91992188 1835.23999023 -1101.42004395
    endloop
  endfacet
  facet normal -0.38164550066 0.595674932003 -0.706765949726
    outer loop
      vertex 2055.04003906 1845.91003418 -1120.41003418
      vertex 2055.04003906 1835.23999023 -1107.75
      vertex 2064.91992188 1835.23999023 -1101.42004395
    endloop
  endfacet
  facet normal -0.511833846569 0.798873782158 0.315953820944
    outer loop
      vertex 2064.91992188 1835.23999023 -1101.42004395
      vertex 2055.04003906 1835.23999023 -1107.75
      vertex 2064.91992188 1824.56994629 -1105.64001465
    endloop
  endfacet
  facet normal -0.386457949877 0.904786407948 0.178918302059
    outer loop
      vertex 2055.04003906 1835.23999023 -1107.75
      vertex 2055.04003906 1824.56994629 -1109.85998535
      vertex 2064.91992188 1824.56994629 -1105.64001465
    endloop
  endfacet
  facet normal -0.344817250967 0.807296037674 -0.478930175304
    outer loop
      vertex 2064.91992188 1824.56994629 -1105.64001465
      vertex 2055.04003906 1824.56994629 -1109.85998535
      vertex 2064.91992188 1813.90002441 -1099.31005859
    endloop
  endfacet
  facet normal -0.825856328011 0.2762144804 0.491596251726
    outer loop
      vertex 2064.91992188 1813.90002441 -1099.31005859
      vertex 2055.04003906 1824.56994629 -1109.85998535
      vertex 2055.04003906 1813.90002441 -1128.84997559
    endloop
  endfacet
  facet normal -0.803400456905 0.268703907728 0.531362354755
    outer loop
      vertex 2064.91992188 1813.90002441 -1099.31005859
      vertex 2055.04003906 1813.90002441 -1128.84997559
      vertex 2064.91992188 1803.22998047 -1120.41003418
    endloop
  endfacet
  facet normal -0.369141191244 0.864237189293 -0.341802328825
    outer loop
      vertex 2064.91992188 1803.22998047 -1120.41003418
      vertex 2055.04003906 1813.90002441 -1128.84997559
      vertex 2055.04003906 1803.22998047 -1124.63000488
    endloop
  endfacet
  facet normal -0.290617823601 0.680397450924 -0.67275595665
    outer loop
      vertex 2064.91992188 1803.22998047 -1120.41003418
      vertex 2055.04003906 1803.22998047 -1124.63000488
      vertex 2064.91992188 1792.56005859 -1109.85998535
    endloop
  endfacet
  facet normal -0.831187605858 0.555992007256 0
    outer loop
      vertex 2055.04003906 1803.22998047 -1124.63000488
      vertex 2055.04003906 1792.56005859 -1124.63000488
      vertex 2064.91992188 1792.56005859 -1109.85998535
    endloop
  endfacet
  facet normal -0.590825676918 0.395210832357 0.703372895718
    outer loop
      vertex 2064.91992188 1792.56005859 -1109.85998535
      vertex 2055.04003906 1792.56005859 -1124.63000488
      vertex 2064.91992188 1781.89001465 -1128.84997559
    endloop
  endfacet
  facet normal 0.53214019537 0.830572485924 -0.164244294167
    outer loop
      vertex 2064.91992188 1781.89001465 -1128.84997559
      vertex 2055.04003906 1792.56005859 -1124.63000488
      vertex 2055.04003906 1781.89001465 -1122.52001953
    endloop
  endfacet
  facet normal 0.277749031782 0.433514863253 -0.857274949551
    outer loop
      vertex 2064.91992188 1771.2199707 -1107.75
      vertex 2064.91992188 1781.89001465 -1128.84997559
      vertex 2055.04003906 1781.89001465 -1122.52001953
    endloop
  endfacet
  facet normal -0.844330191612 0.208078756928 0.493770956993
    outer loop
      vertex 2055.04003906 1771.2199707 -1147.83996582
      vertex 2064.91992188 1771.2199707 -1107.75
      vertex 2055.04003906 1781.89001465 -1122.52001953
    endloop
  endfacet
  facet normal -0.552855014801 0.323590546846 0.767880499363
    outer loop
      vertex 2055.04003906 1781.89001465 -1122.52001953
      vertex 2045.16003418 1781.89001465 -1139.40002441
      vertex 2055.04003906 1771.2199707 -1147.83996582
    endloop
  endfacet
  facet normal 0.369136601686 0.864237964153 0.341805309057
    outer loop
      vertex 2045.16003418 1771.2199707 -1143.61999512
      vertex 2055.04003906 1771.2199707 -1147.83996582
      vertex 2045.16003418 1781.89001465 -1139.40002441
    endloop
  endfacet
  facet normal -0.811789095402 0.543023347855 0.214765220881
    outer loop
      vertex 2045.16003418 1771.2199707 -1143.61999512
      vertex 2045.16003418 1781.89001465 -1139.40002441
      vertex 2035.2800293 1781.89001465 -1154.17004395
    endloop
  endfacet
  facet normal -0.729905724525 0.683547854424 0
    outer loop
      vertex 2035.2800293 1771.2199707 -1154.17004395
      vertex 2045.16003418 1771.2199707 -1143.61999512
      vertex 2035.2800293 1781.89001465 -1154.17004395
    endloop
  endfacet
  facet normal -0.788343250751 0.615235626698 1.00307401854e-16
    outer loop
      vertex 2025.40002441 1781.89001465 -1166.82995605
      vertex 2035.2800293 1771.2199707 -1154.17004395
      vertex 2035.2800293 1781.89001465 -1154.17004395
    endloop
  endfacet
  facet normal -0.708861112595 0.553206503391 0.437582582235
    outer loop
      vertex 2025.40002441 1781.89001465 -1166.82995605
      vertex 2035.2800293 1781.89001465 -1154.17004395
      vertex 2025.40002441 1792.56005859 -1158.39001465
    endloop
  endfacet
  facet normal -0.165195912123 0.773527085781 0.611854672432
    outer loop
      vertex 2015.52001953 1792.56005859 -1160.5
      vertex 2025.40002441 1781.89001465 -1166.82995605
      vertex 2025.40002441 1792.56005859 -1158.39001465
    endloop
  endfacet
  facet normal -0.180650159717 0.845891356468 -0.501830041409
    outer loop
      vertex 2025.40002441 1792.56005859 -1158.39001465
      vertex 2015.52001953 1803.22998047 -1166.82995605
      vertex 2015.52001953 1792.56005859 -1160.5
    endloop
  endfacet
  facet normal 0.344813078642 0.807296097279 -0.478933155537
    outer loop
      vertex 2015.52001953 1803.22998047 -1166.82995605
      vertex 2005.64001465 1803.22998047 -1162.60998535
      vertex 2015.52001953 1792.56005859 -1160.5
    endloop
  endfacet
  facet normal -0.386453598738 0.904787302017 0.178923457861
    outer loop
      vertex 2005.64001465 1792.56005859 -1164.7199707
      vertex 2015.52001953 1792.56005859 -1160.5
      vertex 2005.64001465 1803.22998047 -1162.60998535
    endloop
  endfacet
  facet normal -0.205052956939 0.960157036781 0.189872935414
    outer loop
      vertex 1995.76000977 1803.22998047 -1164.7199707
      vertex 2005.64001465 1792.56005859 -1164.7199707
      vertex 2005.64001465 1803.22998047 -1162.60998535
    endloop
  endfacet
  facet normal -0.136345148087 0.638433873653 -0.757503926754
    outer loop
      vertex 1995.76000977 1813.90002441 -1177.38000488
      vertex 1995.76000977 1803.22998047 -1164.7199707
      vertex 2005.64001465 1803.22998047 -1162.60998535
    endloop
  endfacet
  facet normal -0.831183612347 0.555998027325 0
    outer loop
      vertex 2005.64001465 1813.90002441 -1162.60998535
      vertex 1995.76000977 1813.90002441 -1177.38000488
      vertex 2005.64001465 1803.22998047 -1162.60998535
    endloop
  endfacet
  facet normal -0.728373646736 0.487226039171 0.481749564409
    outer loop
      vertex 1995.76000977 1824.56994629 -1166.82995605
      vertex 1995.76000977 1813.90002441 -1177.38000488
      vertex 2005.64001465 1813.90002441 -1162.60998535
    endloop
  endfacet
  facet normal -0.532136917114 0.830574095249 0.16424664855
    outer loop
      vertex 1995.76000977 1824.56994629 -1166.82995605
      vertex 2005.64001465 1813.90002441 -1162.60998535
      vertex 2005.64001465 1824.56994629 -1160.5
    endloop
  endfacet
  facet normal -0.482601553202 0.753257870674 -0.446876138449
    outer loop
      vertex 1995.76000977 1824.56994629 -1166.82995605
      vertex 2005.64001465 1824.56994629 -1160.5
      vertex 1995.76000977 1835.23999023 -1173.16003418
    endloop
  endfacet
  facet normal 0.482607334852 0.75325512886 -0.446874529123
    outer loop
      vertex 1985.88000488 1835.23999023 -1166.82995605
      vertex 1995.76000977 1824.56994629 -1166.82995605
      vertex 1995.76000977 1835.23999023 -1173.16003418
    endloop
  endfacet
  facet normal 0.532143294811 0.830571055412 -0.164241448045
    outer loop
      vertex 1985.88000488 1835.23999023 -1166.82995605
      vertex 1995.76000977 1835.23999023 -1173.16003418
      vertex 1985.88000488 1845.91003418 -1168.93994141
    endloop
  endfacet
  facet normal -0.723327815533 0.677387773991 -0.133950188756
    outer loop
      vertex 1985.88000488 1835.23999023 -1166.82995605
      vertex 1985.88000488 1845.91003418 -1168.93994141
      vertex 1976 1845.91003418 -1179.48999023
    endloop
  endfacet
  facet normal -0.482609927654 0.753259241581 -0.446864873171
    outer loop
      vertex 1985.88000488 1835.23999023 -1166.82995605
      vertex 1976 1845.91003418 -1179.48999023
      vertex 1976 1835.23999023 -1173.16003418
    endloop
  endfacet
  facet normal -0.511833488941 0.798871457577 0.315960288048
    outer loop
      vertex 1985.88000488 1835.23999023 -1166.82995605
      vertex 1976 1835.23999023 -1173.16003418
      vertex 1985.88000488 1824.56994629 -1171.05004883
    endloop
  endfacet
  facet normal -0.386455953121 0.904786705971 0.178921148181
    outer loop
      vertex 1976 1824.56994629 -1175.27001953
      vertex 1985.88000488 1824.56994629 -1171.05004883
      vertex 1976 1835.23999023 -1173.16003418
    endloop
  endfacet
  facet normal 0.205053046346 0.960157454014 0.189870685339
    outer loop
      vertex 1966.11999512 1835.23999023 -1171.05004883
      vertex 1976 1824.56994629 -1175.27001953
      vertex 1976 1835.23999023 -1173.16003418
    endloop
  endfacet
  facet normal 0.180650293827 0.845891952515 0.50182890892
    outer loop
      vertex 1966.11999512 1845.91003418 -1164.7199707
      vertex 1966.11999512 1835.23999023 -1171.05004883
      vertex 1976 1835.23999023 -1173.16003418
    endloop
  endfacet
  facet normal -0.676405847073 0.633445858955 0.375794410706
    outer loop
      vertex 1956.23999023 1845.91003418 -1175.27001953
      vertex 1966.11999512 1835.23999023 -1171.05004883
      vertex 1966.11999512 1845.91003418 -1164.7199707
    endloop
  endfacet
  facet normal -0.604739367962 0.566331088543 -0.559963703156
    outer loop
      vertex 1956.23999023 1856.57995605 -1185.81994629
      vertex 1956.23999023 1845.91003418 -1175.27001953
      vertex 1966.11999512 1845.91003418 -1164.7199707
    endloop
  endfacet
  facet normal -0.604732215405 0.566331505775 -0.559971034527
    outer loop
      vertex 1966.11999512 1856.57995605 -1175.27001953
      vertex 1956.23999023 1856.57995605 -1185.81994629
      vertex 1966.11999512 1845.91003418 -1164.7199707
    endloop
  endfacet
  facet normal 0.728372097015 0.487224966288 -0.481752991676
    outer loop
      vertex 1966.11999512 1856.57995605 -1175.27001953
      vertex 1966.11999512 1845.91003418 -1164.7199707
      vertex 1976 1845.91003418 -1179.48999023
    endloop
  endfacet
  facet normal 0.205049902201 0.960157692432 0.189873069525
    outer loop
      vertex 1966.11999512 1856.57995605 -1175.27001953
      vertex 1976 1845.91003418 -1179.48999023
      vertex 1976 1856.57995605 -1177.38000488
    endloop
  endfacet
  facet normal 0.194787338376 0.912102639675 -0.360730707645
    outer loop
      vertex 1966.11999512 1867.25 -1179.48999023
      vertex 1966.11999512 1856.57995605 -1175.27001953
      vertex 1976 1856.57995605 -1177.38000488
    endloop
  endfacet
  facet normal -0.592074334621 0.693097233772 0.41117426753
    outer loop
      vertex 1966.11999512 1867.25 -1179.48999023
      vertex 1976 1856.57995605 -1177.38000488
      vertex 1976 1867.25 -1171.05004883
    endloop
  endfacet
  facet normal -0.59207367897 0.693096458912 0.411176353693
    outer loop
      vertex 1966.11999512 1877.92004395 -1173.16003418
      vertex 1966.11999512 1867.25 -1179.48999023
      vertex 1976 1867.25 -1171.05004883
    endloop
  endfacet
  facet normal 0.519170403481 0.607754051685 -0.600913524628
    outer loop
      vertex 1976 1867.25 -1171.05004883
      vertex 1976 1877.92004395 -1181.59997559
      vertex 1966.11999512 1877.92004395 -1173.16003418
    endloop
  endfacet
  facet normal 0.592070400715 0.69309258461 0.411187678576
    outer loop
      vertex 1966.11999512 1888.58996582 -1166.82995605
      vertex 1966.11999512 1877.92004395 -1173.16003418
      vertex 1976 1877.92004395 -1181.59997559
    endloop
  endfacet
  facet normal -0.277744114399 0.43351072073 0.857278645039
    outer loop
      vertex 1976 1877.92004395 -1181.59997559
      vertex 1976 1888.58996582 -1160.5
      vertex 1966.11999512 1888.58996582 -1166.82995605
    endloop
  endfacet
  facet normal -0.532137095928 0.830574393272 0.164244666696
    outer loop
      vertex 1966.11999512 1899.26000977 -1164.7199707
      vertex 1966.11999512 1888.58996582 -1166.82995605
      vertex 1976 1888.58996582 -1160.5
    endloop
  endfacet
  facet normal -0.392794311047 0.919626355171 0
    outer loop
      vertex 1966.11999512 1899.26000977 -1164.7199707
      vertex 1976 1888.58996582 -1160.5
      vertex 1976 1899.26000977 -1160.5
    endloop
  endfacet
  facet normal -0.242645174265 0.568090975285 -0.786381542683
    outer loop
      vertex 1966.11999512 1909.93005371 -1179.48999023
      vertex 1966.11999512 1899.26000977 -1164.7199707
      vertex 1976 1899.26000977 -1160.5
    endloop
  endfacet
  facet normal -0.902466416359 0.422577053308 0.0835644155741
    outer loop
      vertex 1966.11999512 1909.93005371 -1179.48999023
      vertex 1976 1899.26000977 -1160.5
      vertex 1976 1909.93005371 -1158.39001465
    endloop
  endfacet
  facet normal -0.83518832922 0.391074329615 0.386679828167
    outer loop
      vertex 1966.11999512 1920.59997559 -1168.93994141
      vertex 1966.11999512 1909.93005371 -1179.48999023
      vertex 1976 1909.93005371 -1158.39001465
    endloop
  endfacet
  facet normal 0.434101700783 0.406530976295 -0.803920567036
    outer loop
      vertex 1966.11999512 1920.59997559 -1168.93994141
      vertex 1976 1909.93005371 -1158.39001465
      vertex 1976 1920.59997559 -1179.48999023
    endloop
  endfacet
  facet normal 0.676404774189 0.633444845676 -0.375798076391
    outer loop
      vertex 1966.11999512 1931.27001953 -1175.27001953
      vertex 1966.11999512 1920.59997559 -1168.93994141
      vertex 1976 1920.59997559 -1179.48999023
    endloop
  endfacet
  facet normal -0.414595514536 0.647098720074 0.639823317528
    outer loop
      vertex 1976 1931.27001953 -1168.93994141
      vertex 1966.11999512 1931.27001953 -1175.27001953
      vertex 1976 1920.59997559 -1179.48999023
    endloop
  endfacet
  facet normal -0.807050764561 0.419887632132 0.415166765451
    outer loop
      vertex 1976 1931.27001953 -1168.93994141
      vertex 1976 1920.59997559 -1179.48999023
      vertex 1985.88000488 1920.59997559 -1160.5
    endloop
  endfacet
  facet normal 0.26539760828 0.621340572834 -0.737224519253
    outer loop
      vertex 1985.88000488 1931.27001953 -1173.16003418
      vertex 1976 1931.27001953 -1168.93994141
      vertex 1985.88000488 1920.59997559 -1160.5
    endloop
  endfacet
  facet normal 0.381639480591 0.595673501492 -0.706770420074
    outer loop
      vertex 1985.88000488 1931.27001953 -1173.16003418
      vertex 1985.88000488 1920.59997559 -1160.5
      vertex 1995.76000977 1920.59997559 -1166.82995605
    endloop
  endfacet
  facet normal -0.642306029797 0.751888036728 0.148685500026
    outer loop
      vertex 1995.76000977 1920.59997559 -1166.82995605
      vertex 1995.76000977 1931.27001953 -1164.7199707
      vertex 1985.88000488 1931.27001953 -1173.16003418
    endloop
  endfacet
  facet normal -0.622008383274 0.728127419949 0.287986248732
    outer loop
      vertex 1995.76000977 1931.27001953 -1164.7199707
      vertex 1985.88000488 1941.93994141 -1168.93994141
      vertex 1985.88000488 1931.27001953 -1173.16003418
    endloop
  endfacet
  facet normal -0.511834442616 0.798868775368 0.315965592861
    outer loop
      vertex 1985.88000488 1941.93994141 -1168.93994141
      vertex 1976 1941.93994141 -1175.27001953
      vertex 1985.88000488 1931.27001953 -1173.16003418
    endloop
  endfacet
  facet normal -0.48260936141 0.753254413605 0.446873635054
    outer loop
      vertex 1976 1941.93994141 -1175.27001953
      vertex 1985.88000488 1941.93994141 -1168.93994141
      vertex 1976 1952.60998535 -1168.93994141
    endloop
  endfacet
  facet normal -0.826712191105 0.48388043046 0.287065565586
    outer loop
      vertex 1966.11999512 1952.60998535 -1185.81994629
      vertex 1976 1941.93994141 -1175.27001953
      vertex 1976 1952.60998535 -1168.93994141
    endloop
  endfacet
  facet normal -0.801429331303 0.469082176685 0.371043115854
    outer loop
      vertex 1966.11999512 1952.60998535 -1185.81994629
      vertex 1976 1952.60998535 -1168.93994141
      vertex 1966.11999512 1963.2800293 -1177.38000488
    endloop
  endfacet
  facet normal 0.556613028049 0.651575148106 0.515394747257
    outer loop
      vertex 1966.11999512 1952.60998535 -1185.81994629
      vertex 1966.11999512 1963.2800293 -1177.38000488
      vertex 1956.23999023 1963.2800293 -1168.93994141
    endloop
  endfacet
  facet normal 0.765991866589 0.597792267799 0.236433640122
    outer loop
      vertex 1956.23999023 1952.60998535 -1173.16003418
      vertex 1966.11999512 1952.60998535 -1185.81994629
      vertex 1956.23999023 1963.2800293 -1168.93994141
    endloop
  endfacet
  facet normal 0 0.929909050465 0.367789596319
    outer loop
      vertex 1956.23999023 1963.2800293 -1168.93994141
      vertex 1946.35998535 1963.2800293 -1168.93994141
      vertex 1956.23999023 1952.60998535 -1173.16003418
    endloop
  endfacet
  facet normal 0.392804652452 0.919621944427 0
    outer loop
      vertex 1956.23999023 1952.60998535 -1173.16003418
      vertex 1946.35998535 1963.2800293 -1168.93994141
      vertex 1946.35998535 1952.60998535 -1168.93994141
    endloop
  endfacet
  facet normal 0.386466264725 0.90478271246 -0.178919240832
    outer loop
      vertex 1956.23999023 1952.60998535 -1173.16003418
      vertex 1946.35998535 1952.60998535 -1168.93994141
      vertex 1956.23999023 1941.93994141 -1171.05004883
    endloop
  endfacet
  facet normal 0.386456012726 0.904786884785 -0.178920075297
    outer loop
      vertex 1956.23999023 1952.60998535 -1173.16003418
      vertex 1956.23999023 1941.93994141 -1171.05004883
      vertex 1966.11999512 1941.93994141 -1175.27001953
    endloop
  endfacet
  facet normal 0.392794311047 0.919626355171 0
    outer loop
      vertex 1956.23999023 1941.93994141 -1171.05004883
      vertex 1966.11999512 1931.27001953 -1175.27001953
      vertex 1966.11999512 1941.93994141 -1175.27001953
    endloop
  endfacet
  facet normal 0.392794311047 0.919626355171 -0
    outer loop
      vertex 1956.23999023 1941.93994141 -1171.05004883
      vertex 1956.23999023 1931.27001953 -1171.05004883
      vertex 1966.11999512 1931.27001953 -1175.27001953
    endloop
  endfacet
  facet normal -0.887117266655 0.461544126272 0
    outer loop
      vertex 1956.23999023 1941.93994141 -1171.05004883
      vertex 1946.35998535 1941.93994141 -1190.04003906
      vertex 1956.23999023 1931.27001953 -1171.05004883
    endloop
  endfacet
  facet normal -0.887117266655 0.461544126272 0
    outer loop
      vertex 1946.35998535 1941.93994141 -1190.04003906
      vertex 1946.35998535 1931.27001953 -1190.04003906
      vertex 1956.23999023 1931.27001953 -1171.05004883
    endloop
  endfacet
  facet normal -0.883444786072 0.459633439779 -0.090897962451
    outer loop
      vertex 1956.23999023 1931.27001953 -1171.05004883
      vertex 1946.35998535 1931.27001953 -1190.04003906
      vertex 1956.23999023 1920.59997559 -1168.93994141
    endloop
  endfacet
  facet normal 0 0.98100066185 -0.194004505873
    outer loop
      vertex 1966.11999512 1920.59997559 -1168.93994141
      vertex 1956.23999023 1931.27001953 -1171.05004883
      vertex 1956.23999023 1920.59997559 -1168.93994141
    endloop
  endfacet
  facet normal -0.482273370028 0.564552605152 -0.669845283031
    outer loop
      vertex 1946.35998535 1931.27001953 -1190.04003906
      vertex 1946.35998535 1920.59997559 -1177.38000488
      vertex 1956.23999023 1920.59997559 -1168.93994141
    endloop
  endfacet
  facet normal -0.642305076122 0.751886844635 0.148695468903
    outer loop
      vertex 1956.23999023 1920.59997559 -1168.93994141
      vertex 1946.35998535 1920.59997559 -1177.38000488
      vertex 1956.23999023 1909.93005371 -1171.05004883
    endloop
  endfacet
  facet normal 0.642299175262 0.751891732216 0.148696422577
    outer loop
      vertex 1966.11999512 1909.93005371 -1179.48999023
      vertex 1956.23999023 1920.59997559 -1168.93994141
      vertex 1956.23999023 1909.93005371 -1171.05004883
    endloop
  endfacet
  facet normal -0.539461255074 0.842010438442 0
    outer loop
      vertex 1946.35998535 1920.59997559 -1177.38000488
      vertex 1946.35998535 1909.93005371 -1177.38000488
      vertex 1956.23999023 1909.93005371 -1171.05004883
    endloop
  endfacet
  facet normal -0.482601642609 0.75326192379 0.446869254112
    outer loop
      vertex 1956.23999023 1899.26000977 -1177.38000488
      vertex 1956.23999023 1909.93005371 -1171.05004883
      vertex 1946.35998535 1909.93005371 -1177.38000488
    endloop
  endfacet
  facet normal 0.205050095916 0.960158646107 -0.189867958426
    outer loop
      vertex 1956.23999023 1899.26000977 -1177.38000488
      vertex 1946.35998535 1909.93005371 -1177.38000488
      vertex 1946.35998535 1899.26000977 -1175.27001953
    endloop
  endfacet
  facet normal 0.194787338376 0.912102639675 -0.360730707645
    outer loop
      vertex 1946.35998535 1899.26000977 -1175.27001953
      vertex 1956.23999023 1888.58996582 -1173.16003418
      vertex 1956.23999023 1899.26000977 -1177.38000488
    endloop
  endfacet
  facet normal -0.51183539629 0.798874437809 -0.315949648619
    outer loop
      vertex 1966.11999512 1888.58996582 -1166.82995605
      vertex 1956.23999023 1899.26000977 -1177.38000488
      vertex 1956.23999023 1888.58996582 -1173.16003418
    endloop
  endfacet
  facet normal -0.511827528477 0.798878788948 0.315951377153
    outer loop
      vertex 1956.23999023 1888.58996582 -1173.16003418
      vertex 1946.35998535 1899.26000977 -1175.27001953
      vertex 1946.35998535 1888.58996582 -1179.48999023
    endloop
  endfacet
  facet normal -0.448987722397 0.700796127319 -0.554341733456
    outer loop
      vertex 1956.23999023 1888.58996582 -1173.16003418
      vertex 1946.35998535 1888.58996582 -1179.48999023
      vertex 1956.23999023 1877.92004395 -1164.7199707
    endloop
  endfacet
  facet normal 0.556609451771 0.651571035385 -0.515403807163
    outer loop
      vertex 1966.11999512 1877.92004395 -1173.16003418
      vertex 1956.23999023 1888.58996582 -1173.16003418
      vertex 1956.23999023 1877.92004395 -1164.7199707
    endloop
  endfacet
  facet normal -0.831183612347 0.555998027325 0
    outer loop
      vertex 1946.35998535 1877.92004395 -1179.48999023
      vertex 1956.23999023 1877.92004395 -1164.7199707
      vertex 1946.35998535 1888.58996582 -1179.48999023
    endloop
  endfacet
  facet normal 0 1 0
    outer loop
      vertex 1946.35998535 1877.92004395 -1179.48999023
      vertex 1946.35998535 1888.58996582 -1179.48999023
      vertex 1936.47998047 1888.58996582 -1179.48999023
    endloop
  endfacet
  facet normal -0.482601881027 0.753258407116 0.446874976158
    outer loop
      vertex 1936.47998047 1888.58996582 -1179.48999023
      vertex 1936.47998047 1877.92004395 -1185.81994629
      vertex 1946.35998535 1877.92004395 -1179.48999023
    endloop
  endfacet
  facet normal -0.511828780174 0.798876583576 0.31595492363
    outer loop
      vertex 1936.47998047 1877.92004395 -1185.81994629
      vertex 1946.35998535 1867.25 -1183.70996094
      vertex 1946.35998535 1877.92004395 -1179.48999023
    endloop
  endfacet
  facet normal -0.622004687786 0.728134453297 0.28797647357
    outer loop
      vertex 1946.35998535 1867.25 -1183.70996094
      vertex 1956.23999023 1867.25 -1175.27001953
      vertex 1946.35998535 1877.92004395 -1179.48999023
    endloop
  endfacet
  facet normal -0.519171595573 0.607755422592 0.600911140442
    outer loop
      vertex 1946.35998535 1867.25 -1183.70996094
      vertex 1956.23999023 1856.57995605 -1185.81994629
      vertex 1956.23999023 1867.25 -1175.27001953
    endloop
  endfacet
  facet normal -0.344822436571 0.807293713093 0.478930383921
    outer loop
      vertex 1946.35998535 1867.25 -1183.70996094
      vertex 1946.35998535 1856.57995605 -1190.04003906
      vertex 1956.23999023 1856.57995605 -1185.81994629
    endloop
  endfacet
  facet normal 0.740557074547 0.577942550182 0.342866808176
    outer loop
      vertex 1946.35998535 1867.25 -1183.70996094
      vertex 1936.47998047 1867.25 -1171.05004883
      vertex 1946.35998535 1856.57995605 -1190.04003906
    endloop
  endfacet
  facet normal 0.74056237936 0.577940642834 0.342858552933
    outer loop
      vertex 1936.47998047 1867.25 -1171.05004883
      vertex 1936.47998047 1856.57995605 -1177.38000488
      vertex 1946.35998535 1856.57995605 -1190.04003906
    endloop
  endfacet
  facet normal 0.50057798624 0.390654951334 -0.772535026073
    outer loop
      vertex 1946.35998535 1856.57995605 -1190.04003906
      vertex 1936.47998047 1856.57995605 -1177.38000488
      vertex 1946.35998535 1845.91003418 -1168.93994141
    endloop
  endfacet
  facet normal 0.277748167515 0.433508038521 -0.857278704643
    outer loop
      vertex 1946.35998535 1856.57995605 -1190.04003906
      vertex 1946.35998535 1845.91003418 -1168.93994141
      vertex 1956.23999023 1845.91003418 -1175.27001953
    endloop
  endfacet
  facet normal 0.532145023346 0.830569505692 -0.16424369812
    outer loop
      vertex 1956.23999023 1845.91003418 -1175.27001953
      vertex 1946.35998535 1845.91003418 -1168.93994141
      vertex 1956.23999023 1835.23999023 -1173.16003418
    endloop
  endfacet
  facet normal -0.530181646347 0.496514856815 0.687299370766
    outer loop
      vertex 1956.23999023 1835.23999023 -1173.16003418
      vertex 1946.35998535 1845.91003418 -1168.93994141
      vertex 1946.35998535 1835.23999023 -1183.70996094
    endloop
  endfacet
  facet normal -0.729901432991 0.683552384377 0
    outer loop
      vertex 1956.23999023 1835.23999023 -1173.16003418
      vertex 1946.35998535 1835.23999023 -1183.70996094
      vertex 1956.23999023 1824.56994629 -1173.16003418
    endloop
  endfacet
  facet normal 0 1 0
    outer loop
      vertex 1966.11999512 1824.56994629 -1173.16003418
      vertex 1956.23999023 1835.23999023 -1173.16003418
      vertex 1956.23999023 1824.56994629 -1173.16003418
    endloop
  endfacet
  facet normal 0 1 0
    outer loop
      vertex 1956.23999023 1824.56994629 -1173.16003418
      vertex 1966.11999512 1813.90002441 -1173.16003418
      vertex 1966.11999512 1824.56994629 -1173.16003418
    endloop
  endfacet
  facet normal -0.208852261305 0.977947175503 0
    outer loop
      vertex 1966.11999512 1813.90002441 -1173.16003418
      vertex 1976 1813.90002441 -1171.05004883
      vertex 1966.11999512 1824.56994629 -1173.16003418
    endloop
  endfacet
  facet normal 0.194789752364 0.912099719048 -0.360736787319
    outer loop
      vertex 1966.11999512 1824.56994629 -1173.16003418
      vertex 1976 1813.90002441 -1171.05004883
      vertex 1976 1824.56994629 -1175.27001953
    endloop
  endfacet
  facet normal 0 0.929912149906 -0.367781639099
    outer loop
      vertex 1976 1813.90002441 -1171.05004883
      vertex 1985.88000488 1813.90002441 -1171.05004883
      vertex 1976 1824.56994629 -1175.27001953
    endloop
  endfacet
  facet normal 0 0.98100066185 -0.194004505873
    outer loop
      vertex 1976 1813.90002441 -1171.05004883
      vertex 1985.88000488 1803.22998047 -1168.93994141
      vertex 1985.88000488 1813.90002441 -1171.05004883
    endloop
  endfacet
  facet normal -0.386452615261 0.904785990715 -0.178932160139
    outer loop
      vertex 1995.76000977 1803.22998047 -1164.7199707
      vertex 1985.88000488 1813.90002441 -1171.05004883
      vertex 1985.88000488 1803.22998047 -1168.93994141
    endloop
  endfacet
  facet normal -0.344812721014 0.807296216488 -0.478933215141
    outer loop
      vertex 1995.76000977 1803.22998047 -1164.7199707
      vertex 1985.88000488 1803.22998047 -1168.93994141
      vertex 1995.76000977 1792.56005859 -1158.39001465
    endloop
  endfacet
  facet normal -0.729901432991 0.683552384377 -9.34676703621e-17
    outer loop
      vertex 1995.76000977 1792.56005859 -1158.39001465
      vertex 1985.88000488 1803.22998047 -1168.93994141
      vertex 1985.88000488 1792.56005859 -1168.93994141
    endloop
  endfacet
  facet normal -0.604738116264 0.566336989403 0.559959113598
    outer loop
      vertex 1995.76000977 1781.89001465 -1168.93994141
      vertex 1995.76000977 1792.56005859 -1158.39001465
      vertex 1985.88000488 1792.56005859 -1168.93994141
    endloop
  endfacet
  facet normal -0 1 0
    outer loop
      vertex 1985.88000488 1781.89001465 -1168.93994141
      vertex 1995.76000977 1781.89001465 -1168.93994141
      vertex 1985.88000488 1792.56005859 -1168.93994141
    endloop
  endfacet
  facet normal 0 1 0
    outer loop
      vertex 1985.88000488 1781.89001465 -1168.93994141
      vertex 1985.88000488 1792.56005859 -1168.93994141
      vertex 1976 1792.56005859 -1168.93994141
    endloop
  endfacet
  facet normal -0.205064892769 0.960152983665 0.189880475402
    outer loop
      vertex 1976 1792.56005859 -1168.93994141
      vertex 1976 1781.89001465 -1171.05004883
      vertex 1985.88000488 1781.89001465 -1168.93994141
    endloop
  endfacet
  facet normal -0.205064848065 0.960152804852 0.18988160789
    outer loop
      vertex 1985.88000488 1771.2199707 -1171.05004883
      vertex 1985.88000488 1781.89001465 -1168.93994141
      vertex 1976 1781.89001465 -1171.05004883
    endloop
  endfacet
  facet normal 0 1 0
    outer loop
      vertex 1985.88000488 1771.2199707 -1171.05004883
      vertex 1976 1781.89001465 -1171.05004883
      vertex 1976 1771.2199707 -1171.05004883
    endloop
  endfacet
  facet normal 0 0.784295558929 -0.620387375355
    outer loop
      vertex 1985.88000488 1771.2199707 -1171.05004883
      vertex 1976 1771.2199707 -1171.05004883
      vertex 1985.88000488 1760.55004883 -1162.60998535
    endloop
  endfacet
  facet normal 0.165194422007 0.773520112038 -0.611863851547
    outer loop
      vertex 1985.88000488 1771.2199707 -1171.05004883
      vertex 1985.88000488 1760.55004883 -1162.60998535
      vertex 1995.76000977 1760.55004883 -1164.7199707
    endloop
  endfacet
  facet normal -0.704611122608 0.659859776497 0.260975539684
    outer loop
      vertex 1995.76000977 1771.2199707 -1160.5
      vertex 1985.88000488 1771.2199707 -1171.05004883
      vertex 1995.76000977 1760.55004883 -1164.7199707
    endloop
  endfacet
  facet normal 0.369133859873 0.864238262177 0.341807514429
    outer loop
      vertex 1995.76000977 1771.2199707 -1160.5
      vertex 1995.76000977 1760.55004883 -1164.7199707
      vertex 2005.64001465 1760.55004883 -1168.93994141
    endloop
  endfacet
  facet normal -0.265390515327 0.621343374252 0.737224757671
    outer loop
      vertex 1995.76000977 1771.2199707 -1160.5
      vertex 2005.64001465 1760.55004883 -1168.93994141
      vertex 2005.64001465 1771.2199707 -1156.2800293
    endloop
  endfacet
  facet normal -0.317644685507 0.743682980537 -0.588249504566
    outer loop
      vertex 1995.76000977 1781.89001465 -1168.93994141
      vertex 1995.76000977 1771.2199707 -1160.5
      vertex 2005.64001465 1771.2199707 -1156.2800293
    endloop
  endfacet
  facet normal -0.788343250751 0.615235626698 0
    outer loop
      vertex 2005.64001465 1781.89001465 -1156.2800293
      vertex 1995.76000977 1781.89001465 -1168.93994141
      vertex 2005.64001465 1771.2199707 -1156.2800293
    endloop
  endfacet
  facet normal -0.208847820759 0.977948129177 0
    outer loop
      vertex 2005.64001465 1781.89001465 -1156.2800293
      vertex 2005.64001465 1771.2199707 -1156.2800293
      vertex 2015.52001953 1771.2199707 -1154.17004395
    endloop
  endfacet
  facet normal 0.566892743111 0.53089672327 -0.629905760288
    outer loop
      vertex 2015.52001953 1781.89001465 -1166.82995605
      vertex 2005.64001465 1781.89001465 -1156.2800293
      vertex 2015.52001953 1771.2199707 -1154.17004395
    endloop
  endfacet
  facet normal 0 0.644455075264 -0.764642179012
    outer loop
      vertex 2015.52001953 1781.89001465 -1166.82995605
      vertex 2015.52001953 1771.2199707 -1154.17004395
      vertex 2025.40002441 1771.2199707 -1154.17004395
    endloop
  endfacet
  facet normal 0 0.644455075264 -0.764642179012
    outer loop
      vertex 2025.40002441 1781.89001465 -1166.82995605
      vertex 2015.52001953 1781.89001465 -1166.82995605
      vertex 2025.40002441 1771.2199707 -1154.17004395
    endloop
  endfacet
  facet normal 0 0.929908275604 -0.367791563272
    outer loop
      vertex 2025.40002441 1771.2199707 -1154.17004395
      vertex 2015.52001953 1771.2199707 -1154.17004395
      vertex 2025.40002441 1760.55004883 -1149.94995117
    endloop
  endfacet
  facet normal 0 0.929908275604 -0.367791563272
    outer loop
      vertex 2035.2800293 1760.55004883 -1149.94995117
      vertex 2025.40002441 1771.2199707 -1154.17004395
      vertex 2025.40002441 1760.55004883 -1149.94995117
    endloop
  endfacet
  facet normal 0 0.929909050465 0.367789596319
    outer loop
      vertex 2035.2800293 1749.88000488 -1154.17004395
      vertex 2035.2800293 1760.55004883 -1149.94995117
      vertex 2025.40002441 1760.55004883 -1149.94995117
    endloop
  endfacet
  facet normal 0.392804652452 0.919621944427 0
    outer loop
      vertex 2025.40002441 1749.88000488 -1149.94995117
      vertex 2035.2800293 1749.88000488 -1154.17004395
      vertex 2025.40002441 1760.55004883 -1149.94995117
    endloop
  endfacet
  facet normal -0.539469182491 0.842005312443 0
    outer loop
      vertex 2015.52001953 1760.55004883 -1156.2800293
      vertex 2025.40002441 1749.88000488 -1149.94995117
      vertex 2025.40002441 1760.55004883 -1149.94995117
    endloop
  endfacet
  facet normal -0.704611420631 0.65986007452 0.260974019766
    outer loop
      vertex 2015.52001953 1760.55004883 -1156.2800293
      vertex 2015.52001953 1749.88000488 -1160.5
      vertex 2025.40002441 1749.88000488 -1149.94995117
    endloop
  endfacet
  facet normal -0.434101700783 0.406530976295 0.803920567036
    outer loop
      vertex 2025.40002441 1749.88000488 -1149.94995117
      vertex 2015.52001953 1749.88000488 -1160.5
      vertex 2025.40002441 1739.20996094 -1171.05004883
    endloop
  endfacet
  facet normal -0.727431595325 0.309651106596 0.612339317799
    outer loop
      vertex 2025.40002441 1749.88000488 -1149.94995117
      vertex 2025.40002441 1739.20996094 -1171.05004883
      vertex 2035.2800293 1739.20996094 -1147.83996582
    endloop
  endfacet
  facet normal -0.92010641098 0.391668409109 0
    outer loop
      vertex 2035.2800293 1739.20996094 -1147.83996582
      vertex 2025.40002441 1739.20996094 -1171.05004883
      vertex 2035.2800293 1728.54003906 -1147.83996582
    endloop
  endfacet
  facet normal -0.539463222027 0.842009186745 0
    outer loop
      vertex 2035.2800293 1739.20996094 -1147.83996582
      vertex 2035.2800293 1728.54003906 -1147.83996582
      vertex 2045.16003418 1728.54003906 -1141.51000977
    endloop
  endfacet
  facet normal 0.447386622429 0.523716032505 -0.724959850311
    outer loop
      vertex 2035.2800293 1739.20996094 -1147.83996582
      vertex 2045.16003418 1728.54003906 -1141.51000977
      vertex 2045.16003418 1739.20996094 -1156.2800293
    endloop
  endfacet
  facet normal 0.592076122761 0.693091213703 -0.411181777716
    outer loop
      vertex 2035.2800293 1739.20996094 -1147.83996582
      vertex 2045.16003418 1739.20996094 -1156.2800293
      vertex 2035.2800293 1749.88000488 -1154.17004395
    endloop
  endfacet
  facet normal -0.194790095091 0.912101387978 0.360732406378
    outer loop
      vertex 2045.16003418 1749.88000488 -1152.06005859
      vertex 2035.2800293 1749.88000488 -1154.17004395
      vertex 2045.16003418 1739.20996094 -1156.2800293
    endloop
  endfacet
  facet normal -0.811788797379 0.543024361134 0.214763939381
    outer loop
      vertex 2045.16003418 1749.88000488 -1152.06005859
      vertex 2045.16003418 1739.20996094 -1156.2800293
      vertex 2055.04003906 1739.20996094 -1141.51000977
    endloop
  endfacet
  facet normal -0.642306029797 0.751888036728 -0.148685500026
    outer loop
      vertex 2045.16003418 1749.88000488 -1152.06005859
      vertex 2055.04003906 1739.20996094 -1141.51000977
      vertex 2055.04003906 1749.88000488 -1143.61999512
    endloop
  endfacet
  facet normal -0.592077612877 0.693090260029 0.411181211472
    outer loop
      vertex 2045.16003418 1760.55004883 -1145.72998047
      vertex 2045.16003418 1749.88000488 -1152.06005859
      vertex 2055.04003906 1749.88000488 -1143.61999512
    endloop
  endfacet
  facet normal -0.386455953121 0.904786705971 0.178921148181
    outer loop
      vertex 2055.04003906 1749.88000488 -1143.61999512
      vertex 2055.04003906 1760.55004883 -1141.51000977
      vertex 2045.16003418 1760.55004883 -1145.72998047
    endloop
  endfacet
  facet normal -0.386455863714 0.904786527157 0.178922206163
    outer loop
      vertex 2045.16003418 1760.55004883 -1145.72998047
      vertex 2055.04003906 1760.55004883 -1141.51000977
      vertex 2045.16003418 1771.2199707 -1143.61999512
    endloop
  endfacet
  facet normal -0.958269000053 0.280437320471 0.0554563440382
    outer loop
      vertex 2064.91992188 1749.88000488 -1109.85998535
      vertex 2055.04003906 1760.55004883 -1141.51000977
      vertex 2055.04003906 1749.88000488 -1143.61999512
    endloop
  endfacet
  facet normal -0.936901986599 0.274184256792 0.216881752014
    outer loop
      vertex 2064.91992188 1739.20996094 -1118.30004883
      vertex 2064.91992188 1749.88000488 -1109.85998535
      vertex 2055.04003906 1749.88000488 -1143.61999512
    endloop
  endfacet
  facet normal -0.958269000053 0.280437558889 0.055455531925
    outer loop
      vertex 2055.04003906 1760.55004883 -1141.51000977
      vertex 2064.91992188 1749.88000488 -1109.85998535
      vertex 2064.91992188 1760.55004883 -1107.75
    endloop
  endfacet
  facet normal -0.946693658829 0.277050048113 -0.164360553026
    outer loop
      vertex 2055.04003906 1760.55004883 -1141.51000977
      vertex 2064.91992188 1760.55004883 -1107.75
      vertex 2055.04003906 1771.2199707 -1147.83996582
    endloop
  endfacet
  facet normal -0.344812452793 0.807295620441 0.478934437037
    outer loop
      vertex 2045.16003418 1760.55004883 -1145.72998047
      vertex 2035.2800293 1760.55004883 -1149.94995117
      vertex 2045.16003418 1749.88000488 -1152.06005859
    endloop
  endfacet
  facet normal -0.369132518768 0.864235162735 -0.341816931963
    outer loop
      vertex 2035.2800293 1760.55004883 -1149.94995117
      vertex 2045.16003418 1760.55004883 -1145.72998047
      vertex 2035.2800293 1771.2199707 -1154.17004395
    endloop
  endfacet
  facet normal -0.917360305786 0.390495896339 -0.0772203803062
    outer loop
      vertex 2055.04003906 1739.20996094 -1141.51000977
      vertex 2064.91992188 1739.20996094 -1118.30004883
      vertex 2055.04003906 1749.88000488 -1143.61999512
    endloop
  endfacet
  facet normal -0.700382947922 0.298134386539 0.648521125317
    outer loop
      vertex 2064.91992188 1739.20996094 -1118.30004883
      vertex 2055.04003906 1739.20996094 -1141.51000977
      vertex 2064.91992188 1728.54003906 -1141.51000977
    endloop
  endfacet
  facet normal 0.205055624247 0.960156738758 -0.189871698618
    outer loop
      vertex 2055.04003906 1728.54003906 -1139.40002441
      vertex 2064.91992188 1728.54003906 -1141.51000977
      vertex 2055.04003906 1739.20996094 -1141.51000977
    endloop
  endfacet
  facet normal 0.150142893195 0.703032195568 -0.695127904415
    outer loop
      vertex 2064.91992188 1728.54003906 -1141.51000977
      vertex 2055.04003906 1728.54003906 -1139.40002441
      vertex 2064.91992188 1717.86999512 -1130.95996094
    endloop
  endfacet
  facet normal -0.351251780987 0.930166423321 -0.106829658151
    outer loop
      vertex 1743.64318848 1536.54455566 -921.163269043
      vertex 1738.88000488 1547.15002441 -924.179992676
      vertex 1732.88623047 1536.85876465 -925.261413574
    endloop
  endfacet
  facet normal -0.317647516727 0.743680894375 -0.588250637054
    outer loop
      vertex 1738.88000488 1515.14001465 -909.409973145
      vertex 1738.88000488 1525.81005859 -917.849975586
      vertex 1729 1515.14001465 -913.630004883
    endloop
  endfacet
  facet normal 0.331292897463 0.935640752316 -0.121743112803
    outer loop
      vertex 1778.40002441 1547.15002441 -928.400024414
      vertex 1774.30554199 1536.47998047 -925.561889648
      vertex 1788.2800293 1536.47998047 -930.510009766
    endloop
  endfacet
  facet normal 0.48260679841 0.75325602293 -0.446873575449
    outer loop
      vertex 2064.91992188 1696.5300293 -1139.40002441
      vertex 2064.91992188 1707.19995117 -1145.72998047
      vertex 2055.04003906 1707.19995117 -1139.40002441
    endloop
  endfacet
  facet normal -0.60473972559 0.566330909729 0.559963524342
    outer loop
      vertex 2055.04003906 1696.5300293 -1149.94995117
      vertex 2064.91992188 1696.5300293 -1139.40002441
      vertex 2055.04003906 1707.19995117 -1139.40002441
    endloop
  endfacet
  facet normal -0.414588391781 0.647101044655 0.6398255229
    outer loop
      vertex 2045.16003418 1707.19995117 -1145.72998047
      vertex 2055.04003906 1696.5300293 -1149.94995117
      vertex 2055.04003906 1707.19995117 -1139.40002441
    endloop
  endfacet
  facet normal -0.482602149248 0.753258824348 -0.446873933077
    outer loop
      vertex 2045.16003418 1707.19995117 -1145.72998047
      vertex 2055.04003906 1707.19995117 -1139.40002441
      vertex 2045.16003418 1717.86999512 -1152.06005859
    endloop
  endfacet
  facet normal -0.344812959433 0.80729675293 -0.478932142258
    outer loop
      vertex 2045.16003418 1717.86999512 -1152.06005859
      vertex 2035.2800293 1717.86999512 -1156.2800293
      vertex 2045.16003418 1707.19995117 -1145.72998047
    endloop
  endfacet
  facet normal -1.00941233962e-16 0.711096227169 -0.70309472084
    outer loop
      vertex 2035.2800293 1717.86999512 -1156.2800293
      vertex 2035.2800293 1707.19995117 -1145.72998047
      vertex 2045.16003418 1707.19995117 -1145.72998047
    endloop
  endfacet
  facet normal 0 0.981002509594 -0.193995162845
    outer loop
      vertex 2035.2800293 1707.19995117 -1145.72998047
      vertex 2045.16003418 1696.5300293 -1143.61999512
      vertex 2045.16003418 1707.19995117 -1145.72998047
    endloop
  endfacet
  facet normal 0 0.981002509594 -0.193995162845
    outer loop
      vertex 2035.2800293 1696.5300293 -1143.61999512
      vertex 2045.16003418 1696.5300293 -1143.61999512
      vertex 2035.2800293 1707.19995117 -1145.72998047
    endloop
  endfacet
  facet normal -0.723326325417 0.677388429642 -0.133954897523
    outer loop
      vertex 2025.40002441 1707.19995117 -1156.2800293
      vertex 2035.2800293 1696.5300293 -1143.61999512
      vertex 2035.2800293 1707.19995117 -1145.72998047
    endloop
  endfacet
  facet normal -0.729904651642 0.683548986912 0
    outer loop
      vertex 2025.40002441 1707.19995117 -1156.2800293
      vertex 2035.2800293 1707.19995117 -1145.72998047
      vertex 2025.40002441 1717.86999512 -1156.2800293
    endloop
  endfacet
  facet normal -0.649521410465 0.760343313217 0
    outer loop
      vertex 2015.52001953 1717.86999512 -1164.7199707
      vertex 2025.40002441 1707.19995117 -1156.2800293
      vertex 2025.40002441 1717.86999512 -1156.2800293
    endloop
  endfacet
  facet normal -0.519171893597 0.607753455639 0.600912868977
    outer loop
      vertex 2015.52001953 1717.86999512 -1164.7199707
      vertex 2025.40002441 1717.86999512 -1156.2800293
      vertex 2015.52001953 1728.54003906 -1154.17004395
    endloop
  endfacet
  facet normal -0.290613681078 0.680406689644 0.67274838686
    outer loop
      vertex 2015.52001953 1717.86999512 -1164.7199707
      vertex 2015.52001953 1728.54003906 -1154.17004395
      vertex 2005.64001465 1728.54003906 -1158.39001465
    endloop
  endfacet
  facet normal 0 0.860044002533 0.510219871998
    outer loop
      vertex 2015.52001953 1717.86999512 -1164.7199707
      vertex 2005.64001465 1728.54003906 -1158.39001465
      vertex 2005.64001465 1717.86999512 -1164.7199707
    endloop
  endfacet
  facet normal 0 0.929913759232 -0.367777734995
    outer loop
      vertex 2015.52001953 1707.19995117 -1160.5
      vertex 2015.52001953 1717.86999512 -1164.7199707
      vertex 2005.64001465 1717.86999512 -1164.7199707
    endloop
  endfacet
  facet normal 0 0.929913759232 -0.367777734995
    outer loop
      vertex 2005.64001465 1707.19995117 -1160.5
      vertex 2015.52001953 1707.19995117 -1160.5
      vertex 2005.64001465 1717.86999512 -1164.7199707
    endloop
  endfacet
  facet normal 0.622006475925 0.728133738041 -0.28797441721
    outer loop
      vertex 2005.64001465 1707.19995117 -1160.5
      vertex 2005.64001465 1717.86999512 -1164.7199707
      vertex 1995.76000977 1717.86999512 -1156.2800293
    endloop
  endfacet
  facet normal 0.392794311047 0.919626355171 0
    outer loop
      vertex 2005.64001465 1707.19995117 -1160.5
      vertex 1995.76000977 1717.86999512 -1156.2800293
      vertex 1995.76000977 1707.19995117 -1156.2800293
    endloop
  endfacet
  facet normal 0.369136065245 0.86423677206 -0.341809034348
    outer loop
      vertex 2005.64001465 1696.5300293 -1156.2800293
      vertex 2005.64001465 1707.19995117 -1160.5
      vertex 1995.76000977 1707.19995117 -1156.2800293
    endloop
  endfacet
  facet normal -0.205052956939 0.960157036781 0.189872935414
    outer loop
      vertex 1995.76000977 1696.5300293 -1158.39001465
      vertex 2005.64001465 1696.5300293 -1156.2800293
      vertex 1995.76000977 1707.19995117 -1156.2800293
    endloop
  endfacet
  facet normal 0.532142817974 0.830570280552 0.16424690187
    outer loop
      vertex 1995.76000977 1696.5300293 -1158.39001465
      vertex 1995.76000977 1707.19995117 -1156.2800293
      vertex 1985.88000488 1707.19995117 -1149.94995117
    endloop
  endfacet
  facet normal -0.150140047073 0.703028202057 0.695132553577
    outer loop
      vertex 1985.88000488 1707.19995117 -1149.94995117
      vertex 1985.88000488 1696.5300293 -1160.5
      vertex 1995.76000977 1696.5300293 -1158.39001465
    endloop
  endfacet
  facet normal -0.180650949478 0.845895051956 -0.501823425293
    outer loop
      vertex 1995.76000977 1685.85998535 -1152.06005859
      vertex 1995.76000977 1696.5300293 -1158.39001465
      vertex 1985.88000488 1696.5300293 -1160.5
    endloop
  endfacet
  facet normal -0.180650949478 0.845895051956 -0.501823425293
    outer loop
      vertex 1985.88000488 1696.5300293 -1160.5
      vertex 1985.88000488 1685.85998535 -1154.17004395
      vertex 1995.76000977 1685.85998535 -1152.06005859
    endloop
  endfacet
  facet normal -0.1806512326 0.845896363258 0.501821100712
    outer loop
      vertex 1985.88000488 1685.85998535 -1154.17004395
      vertex 1995.76000977 1675.18994141 -1158.39001465
      vertex 1995.76000977 1685.85998535 -1152.06005859
    endloop
  endfacet
  facet normal -0.1806512326 0.845896363258 0.501821100712
    outer loop
      vertex 1995.76000977 1675.18994141 -1158.39001465
      vertex 2005.64001465 1675.18994141 -1156.2800293
      vertex 1995.76000977 1685.85998535 -1152.06005859
    endloop
  endfacet
  facet normal -0.41459530592 0.647101759911 0.639820337296
    outer loop
      vertex 1995.76000977 1685.85998535 -1152.06005859
      vertex 2005.64001465 1675.18994141 -1156.2800293
      vertex 2005.64001465 1685.85998535 -1145.72998047
    endloop
  endfacet
  facet normal -0.414593011141 0.647102475166 0.639821112156
    outer loop
      vertex 2005.64001465 1685.85998535 -1145.72998047
      vertex 2005.64001465 1675.18994141 -1156.2800293
      vertex 2015.52001953 1675.18994141 -1149.94995117
    endloop
  endfacet
  facet normal 0.39278948307 0.919628381729 -7.87753081743e-17
    outer loop
      vertex 2005.64001465 1685.85998535 -1145.72998047
      vertex 2015.52001953 1675.18994141 -1149.94995117
      vertex 2015.52001953 1685.85998535 -1149.94995117
    endloop
  endfacet
  facet normal 0.290612459183 0.680403828621 -0.672751843929
    outer loop
      vertex 2005.64001465 1685.85998535 -1145.72998047
      vertex 2015.52001953 1685.85998535 -1149.94995117
      vertex 2005.64001465 1696.5300293 -1156.2800293
    endloop
  endfacet
  facet normal 0.165193736553 0.773522078991 -0.611861646175
    outer loop
      vertex 2005.64001465 1696.5300293 -1156.2800293
      vertex 2015.52001953 1685.85998535 -1149.94995117
      vertex 2015.52001953 1696.5300293 -1158.39001465
    endloop
  endfacet
  facet normal 0.556611299515 0.651573181152 -0.515399158001
    outer loop
      vertex 2015.52001953 1696.5300293 -1158.39001465
      vertex 2015.52001953 1685.85998535 -1149.94995117
      vertex 2025.40002441 1685.85998535 -1158.39001465
    endloop
  endfacet
  facet normal -0.482601642609 0.75326192379 0.446869254112
    outer loop
      vertex 2015.52001953 1696.5300293 -1158.39001465
      vertex 2025.40002441 1685.85998535 -1158.39001465
      vertex 2025.40002441 1696.5300293 -1152.06005859
    endloop
  endfacet
  facet normal -0.532134890556 0.830575168133 -0.164247870445
    outer loop
      vertex 2015.52001953 1707.19995117 -1160.5
      vertex 2015.52001953 1696.5300293 -1158.39001465
      vertex 2025.40002441 1696.5300293 -1152.06005859
    endloop
  endfacet
  facet normal -0.369136422873 0.864237546921 -0.341806679964
    outer loop
      vertex 2025.40002441 1696.5300293 -1152.06005859
      vertex 2025.40002441 1707.19995117 -1156.2800293
      vertex 2015.52001953 1707.19995117 -1160.5
    endloop
  endfacet
  facet normal -0.826713085175 0.483881860971 0.28706073761
    outer loop
      vertex 2025.40002441 1685.85998535 -1158.39001465
      vertex 2035.2800293 1685.85998535 -1141.51000977
      vertex 2025.40002441 1696.5300293 -1152.06005859
    endloop
  endfacet
  facet normal -0.642306029797 0.751888036728 -0.148685500026
    outer loop
      vertex 2025.40002441 1696.5300293 -1152.06005859
      vertex 2035.2800293 1685.85998535 -1141.51000977
      vertex 2035.2800293 1696.5300293 -1143.61999512
    endloop
  endfacet
  facet normal 0 0.981002926826 -0.193992868066
    outer loop
      vertex 2035.2800293 1696.5300293 -1143.61999512
      vertex 2035.2800293 1685.85998535 -1141.51000977
      vertex 2045.16003418 1685.85998535 -1141.51000977
    endloop
  endfacet
  facet normal -8.50746392635e-17 0.929913759232 0.367777734995
    outer loop
      vertex 2045.16003418 1675.18994141 -1145.72998047
      vertex 2045.16003418 1685.85998535 -1141.51000977
      vertex 2035.2800293 1685.85998535 -1141.51000977
    endloop
  endfacet
  facet normal -0.180650994182 0.845895290375 0.501823067665
    outer loop
      vertex 2035.2800293 1675.18994141 -1147.83996582
      vertex 2045.16003418 1675.18994141 -1145.72998047
      vertex 2035.2800293 1685.85998535 -1141.51000977
    endloop
  endfacet
  facet normal -0.113372497261 0.530864834785 -0.839838802814
    outer loop
      vertex 2045.16003418 1664.52001953 -1128.84997559
      vertex 2045.16003418 1675.18994141 -1145.72998047
      vertex 2035.2800293 1675.18994141 -1147.83996582
    endloop
  endfacet
  facet normal -0.91065454483 0.355340927839 0.210810735822
    outer loop
      vertex 2035.2800293 1664.52001953 -1154.17004395
      vertex 2045.16003418 1664.52001953 -1128.84997559
      vertex 2035.2800293 1675.18994141 -1147.83996582
    endloop
  endfacet
  facet normal -0 0.860038459301 0.510229229927
    outer loop
      vertex 2025.40002441 1675.18994141 -1147.83996582
      vertex 2035.2800293 1664.52001953 -1154.17004395
      vertex 2035.2800293 1675.18994141 -1147.83996582
    endloop
  endfacet
  facet normal 0 0.711096227169 -0.70309472084
    outer loop
      vertex 2035.2800293 1675.18994141 -1147.83996582
      vertex 2025.40002441 1685.85998535 -1158.39001465
      vertex 2025.40002441 1675.18994141 -1147.83996582
    endloop
  endfacet
  facet normal 0.642305910587 0.751887857914 -0.14868684113
    outer loop
      vertex 2035.2800293 1664.52001953 -1154.17004395
      vertex 2025.40002441 1675.18994141 -1147.83996582
      vertex 2025.40002441 1664.52001953 -1145.72998047
    endloop
  endfacet
  facet normal 0.482273370028 0.564552605152 -0.669845283031
    outer loop
      vertex 2025.40002441 1664.52001953 -1145.72998047
      vertex 2035.2800293 1653.84997559 -1141.51000977
      vertex 2035.2800293 1664.52001953 -1154.17004395
    endloop
  endfacet
  facet normal 0.381639480591 0.595673501492 -0.706770420074
    outer loop
      vertex 2035.2800293 1664.52001953 -1154.17004395
      vertex 2035.2800293 1653.84997559 -1141.51000977
      vertex 2045.16003418 1653.84997559 -1147.83996582
    endloop
  endfacet
  facet normal 0.532137095928 0.830574393272 0.164244636893
    outer loop
      vertex 2045.16003418 1653.84997559 -1147.83996582
      vertex 2035.2800293 1653.84997559 -1141.51000977
      vertex 2045.16003418 1643.18005371 -1149.94995117
    endloop
  endfacet
  facet normal -0.858762383461 0.502640604973 0.0993963032961
    outer loop
      vertex 2045.16003418 1653.84997559 -1147.83996582
      vertex 2045.16003418 1643.18005371 -1149.94995117
      vertex 2055.04003906 1643.18005371 -1133.06994629
    endloop
  endfacet
  facet normal -0.704606533051 0.659861683846 -0.260983169079
    outer loop
      vertex 2045.16003418 1653.84997559 -1147.83996582
      vertex 2055.04003906 1643.18005371 -1133.06994629
      vertex 2055.04003906 1653.84997559 -1137.29003906
    endloop
  endfacet
  facet normal -0.463488280773 0.43405520916 0.772511959076
    outer loop
      vertex 2045.16003418 1664.52001953 -1128.84997559
      vertex 2045.16003418 1653.84997559 -1147.83996582
      vertex 2055.04003906 1653.84997559 -1137.29003906
    endloop
  endfacet
  facet normal 0.765996515751 0.597789645195 -0.236425235868
    outer loop
      vertex 2045.16003418 1664.52001953 -1128.84997559
      vertex 2055.04003906 1653.84997559 -1137.29003906
      vertex 2055.04003906 1664.52001953 -1141.51000977
    endloop
  endfacet
  facet normal 0.81179279089 0.543018579483 -0.214763328433
    outer loop
      vertex 2055.04003906 1653.84997559 -1137.29003906
      vertex 2064.91992188 1653.84997559 -1152.06005859
      vertex 2055.04003906 1664.52001953 -1141.51000977
    endloop
  endfacet
  facet normal -0.434106379747 0.406529963017 0.803918540478
    outer loop
      vertex 2055.04003906 1664.52001953 -1141.51000977
      vertex 2064.91992188 1653.84997559 -1152.06005859
      vertex 2064.91992188 1664.52001953 -1130.95996094
    endloop
  endfacet
  facet normal -0.729910254478 0.683542966843 0
    outer loop
      vertex 2055.04003906 1675.18994141 -1141.51000977
      vertex 2055.04003906 1664.52001953 -1141.51000977
      vertex 2064.91992188 1664.52001953 -1130.95996094
    endloop
  endfacet
  facet normal -0.165196374059 0.773518979549 -0.611864864826
    outer loop
      vertex 2055.04003906 1675.18994141 -1141.51000977
      vertex 2064.91992188 1664.52001953 -1130.95996094
      vertex 2064.91992188 1675.18994141 -1139.40002441
    endloop
  endfacet
  facet normal -0.205055713654 0.960157155991 0.189869448543
    outer loop
      vertex 2055.04003906 1675.18994141 -1141.51000977
      vertex 2064.91992188 1675.18994141 -1139.40002441
      vertex 2055.04003906 1685.85998535 -1139.40002441
    endloop
  endfacet
  facet normal -0.205053091049 0.960157692432 0.189869552851
    outer loop
      vertex 2045.16003418 1685.85998535 -1141.51000977
      vertex 2055.04003906 1675.18994141 -1141.51000977
      vertex 2055.04003906 1685.85998535 -1139.40002441
    endloop
  endfacet
  facet normal -0.205053046346 0.960157454014 -0.189870685339
    outer loop
      vertex 2045.16003418 1685.85998535 -1141.51000977
      vertex 2055.04003906 1685.85998535 -1139.40002441
      vertex 2045.16003418 1696.5300293 -1143.61999512
    endloop
  endfacet
  facet normal 0.414588689804 0.647104918957 -0.639821410179
    outer loop
      vertex 2045.16003418 1696.5300293 -1143.61999512
      vertex 2055.04003906 1685.85998535 -1139.40002441
      vertex 2055.04003906 1696.5300293 -1149.94995117
    endloop
  endfacet
  facet normal -2.01883262017e-16 0.711097300053 -0.703093588352
    outer loop
      vertex 2055.04003906 1696.5300293 -1149.94995117
      vertex 2055.04003906 1685.85998535 -1139.40002441
      vertex 2064.91992188 1685.85998535 -1139.40002441
    endloop
  endfacet
  facet normal 0 1 0
    outer loop
      vertex 2055.04003906 1685.85998535 -1139.40002441
      vertex 2064.91992188 1675.18994141 -1139.40002441
      vertex 2064.91992188 1685.85998535 -1139.40002441
    endloop
  endfacet
  facet normal -0.392794311047 0.919626355171 0
    outer loop
      vertex 2045.16003418 1675.18994141 -1145.72998047
      vertex 2055.04003906 1664.52001953 -1141.51000977
      vertex 2055.04003906 1675.18994141 -1141.51000977
    endloop
  endfacet
  facet normal 0.693814516068 0.464101403952 -0.550664365292
    outer loop
      vertex 2055.04003906 1653.84997559 -1137.29003906
      vertex 2064.91992188 1643.18005371 -1139.40002441
      vertex 2064.91992188 1653.84997559 -1152.06005859
    endloop
  endfacet
  facet normal 0.511838018894 0.798867940903 -0.315961807966
    outer loop
      vertex 2055.04003906 1653.84997559 -1137.29003906
      vertex 2055.04003906 1643.18005371 -1133.06994629
      vertex 2064.91992188 1643.18005371 -1139.40002441
    endloop
  endfacet
  facet normal 0.532148122787 0.830567479134 -0.164243817329
    outer loop
      vertex 2055.04003906 1643.18005371 -1133.06994629
      vertex 2064.91992188 1632.51000977 -1137.29003906
      vertex 2064.91992188 1643.18005371 -1139.40002441
    endloop
  endfacet
  facet normal -0.564938485622 0.440881103277 0.697472810745
    outer loop
      vertex 2055.04003906 1643.18005371 -1133.06994629
      vertex 2055.04003906 1632.51000977 -1149.94995117
      vertex 2064.91992188 1632.51000977 -1137.29003906
    endloop
  endfacet
  facet normal -0.740562617779 0.577939152718 0.342860519886
    outer loop
      vertex 2055.04003906 1632.51000977 -1149.94995117
      vertex 2064.91992188 1621.83996582 -1143.61999512
      vertex 2064.91992188 1632.51000977 -1137.29003906
    endloop
  endfacet
  facet normal -0.228424400091 0.964411616325 0.133163720369
    outer loop
      vertex 2055.04003906 1568.48999023 -1141.51000977
      vertex 2065.10205078 1581.82739258 -1137.28515625
      vertex 2053.88623047 1587.359375 -1139.17785645
    endloop
  endfacet
  facet normal 0.440363436937 0.876262128353 0.195562526584
    outer loop
      vertex 2045.16003418 1621.83996582 -1137.29003906
      vertex 2044.35192871 1611.08605957 -1139.28393555
      vertex 2054.72094727 1620.6796875 -1142.35375977
    endloop
  endfacet
  facet normal 0.00470332568511 0.999948740005 -0.00896682869643
    outer loop
      vertex 2040.80664063 1582.43603516 -1139.13708496
      vertex 2041.96154785 1596.70935059 -1139.27050781
      vertex 2027.78808594 1591.49609375 -1139.15710449
    endloop
  endfacet
  facet normal 0.0877551287413 0.983536481857 -0.157971695065
    outer loop
      vertex 2065.17407227 1595.15734863 -1139.43859863
      vertex 2065.09033203 1608.49121094 -1141.57275391
      vertex 2055.29321289 1603.62719727 -1139.9173584
    endloop
  endfacet
  facet normal 0.0431225933135 0.841216802597 -0.538975596428
    outer loop
      vertex 2055.04003906 1632.51000977 -1149.94995117
      vertex 2054.72094727 1620.6796875 -1142.35375977
      vertex 2064.91992188 1621.83996582 -1143.61999512
    endloop
  endfacet
  facet normal 0.180650860071 0.845894634724 -0.501824200153
    outer loop
      vertex 2035.2800293 1632.51000977 -1141.51000977
      vertex 2045.16003418 1621.83996582 -1137.29003906
      vertex 2045.16003418 1632.51000977 -1143.61999512
    endloop
  endfacet
  facet normal 0.208852261305 0.977947175503 -0
    outer loop
      vertex 2035.2800293 1643.18005371 -1141.51000977
      vertex 2035.2800293 1632.51000977 -1141.51000977
      vertex 2045.16003418 1632.51000977 -1143.61999512
    endloop
  endfacet
  facet normal 0.592073976994 0.693096876144 -0.411175310612
    outer loop
      vertex 2035.2800293 1643.18005371 -1141.51000977
      vertex 2045.16003418 1632.51000977 -1143.61999512
      vertex 2045.16003418 1643.18005371 -1149.94995117
    endloop
  endfacet
  facet normal 0.482601940632 0.753262400627 -0.446868151426
    outer loop
      vertex 2045.16003418 1643.18005371 -1149.94995117
      vertex 2045.16003418 1632.51000977 -1143.61999512
      vertex 2055.04003906 1632.51000977 -1149.94995117
    endloop
  endfacet
  facet normal 0.464677989483 0.885479748249 4.58866103279e-17
    outer loop
      vertex 1997.20593262 2009.08288574 -1168.73400879
      vertex 2005.64001465 1995.29003906 -1173.16003418
      vertex 2005.64001465 2005.95996094 -1173.16003418
    endloop
  endfacet
  facet normal -0.119516208768 0.947069585323 0.297951489687
    outer loop
      vertex 1985.88000488 1995.29003906 -1173.16003418
      vertex 1986.12097168 2006.48046875 -1169.60900879
      vertex 1976 2005.95996094 -1171.05004883
    endloop
  endfacet
  facet normal 0.299276858568 0.869251906872 0.393490105867
    outer loop
      vertex 1763.72009277 1536.48156738 -921.916687012
      vertex 1768.52001953 1525.81005859 -928.400024414
      vertex 1774.30554199 1536.47998047 -925.561889648
    endloop
  endfacet
  facet normal -0.559045255184 0.804815411568 -0.199350371957
    outer loop
      vertex 1729 1547.15002441 -930.510009766
      vertex 1719.11999512 1536.47998047 -934.729980469
      vertex 1732.88623047 1536.85876465 -925.261413574
    endloop
  endfacet
  facet normal 0.151038318872 0.905231356621 0.397169500589
    outer loop
      vertex 2005.64001465 2016.63000488 -1166.82995605
      vertex 1995.76000977 2027.30004883 -1160.5
      vertex 1997.20593262 2009.08288574 -1168.73400879
    endloop
  endfacet
  facet normal 0.253814041615 0.831876814365 0.493517398834
    outer loop
      vertex 2005.64001465 2016.63000488 -1166.82995605
      vertex 1997.20593262 2009.08288574 -1168.73400879
      vertex 2005.64001465 2005.95996094 -1173.16003418
    endloop
  endfacet
  facet normal -0.000416189315729 0.999955892563 -0.00938114896417
    outer loop
      vertex 2041.96154785 1596.70935059 -1139.27050781
      vertex 2040.80664063 1582.43603516 -1139.13708496
      vertex 2053.88623047 1587.359375 -1139.17785645
    endloop
  endfacet
  facet normal 0.029879886657 0.902053952217 0.430587768555
    outer loop
      vertex 1997.20593262 2009.08288574 -1168.73400879
      vertex 1986.12097168 2006.48046875 -1169.60900879
      vertex 1995.76000977 1995.29003906 -1175.27001953
    endloop
  endfacet
  facet normal 0.155308291316 0.977191865444 -0.14482870698
    outer loop
      vertex 2055.29321289 1603.62719727 -1139.9173584
      vertex 2054.72094727 1620.6796875 -1142.35375977
      vertex 2044.35192871 1611.08605957 -1139.28393555
    endloop
  endfacet
  facet normal 0.226152211428 0.894244134426 0.386241614819
    outer loop
      vertex 1997.20593262 2009.08288574 -1168.73400879
      vertex 1995.76000977 2027.30004883 -1160.5
      vertex 1985.88000488 2016.63000488 -1162.60998535
    endloop
  endfacet
  facet normal 0 0.961843907833 -0.273598760366
    outer loop
      vertex 1738.88000488 1547.15002441 -924.179992676
      vertex 1743.64318848 1536.54455566 -921.163269043
      vertex 1748.76000977 1547.15002441 -924.179992676
    endloop
  endfacet
  facet normal -0.26440295577 0.787742495537 -0.55637472868
    outer loop
      vertex 1738.88000488 1525.81005859 -917.849975586
      vertex 1727.80126953 1528.01953125 -923.129089355
      vertex 1729 1515.14001465 -913.630004883
    endloop
  endfacet
  facet normal -0.329364061356 0.857043504715 -0.396226912737
    outer loop
      vertex 1727.80126953 1528.01953125 -923.129089355
      vertex 1738.88000488 1525.81005859 -917.849975586
      vertex 1732.88623047 1536.85876465 -925.261413574
    endloop
  endfacet
  facet normal -0.942665100098 0.163480371237 0.290958195925
    outer loop
      vertex 1709.23999023 1515.14001465 -951.609985352
      vertex 1699.35998535 1536.47998047 -970.599975586
      vertex 1699.35998535 1525.81005859 -989.590026855
    endloop
  endfacet
  facet normal -0.917358279228 0.390500515699 0.0772212296724
    outer loop
      vertex 1709.23999023 1536.47998047 -947.390014648
      vertex 1699.35998535 1536.47998047 -970.599975586
      vertex 1709.23999023 1515.14001465 -951.609985352
    endloop
  endfacet
  facet normal -0.908063054085 0.223788917065 0.354033857584
    outer loop
      vertex 1709.23999023 1536.47998047 -947.390014648
      vertex 1719.11999512 1515.14001465 -941.059997559
      vertex 1719.11999512 1525.81005859 -924.179992676
    endloop
  endfacet
  facet normal -0.723325431347 0.677389740944 0.133953377604
    outer loop
      vertex 1719.11999512 1515.14001465 -941.059997559
      vertex 1709.23999023 1536.47998047 -947.390014648
      vertex 1709.23999023 1515.14001465 -951.609985352
    endloop
  endfacet
  facet normal 0.0718937590718 0.997074306011 -0.0259636100382
    outer loop
      vertex 2037.6484375 1569.58093262 -1138.57458496
      vertex 2040.80664063 1582.43603516 -1139.13708496
      vertex 2027.47460938 1578.37268066 -1138.06994629
    endloop
  endfacet
  facet normal 0.0524997897446 0.998590528965 0.00779611431062
    outer loop
      vertex 2055.29321289 1603.62719727 -1139.9173584
      vertex 2044.35192871 1611.08605957 -1139.28393555
      vertex 2041.96154785 1596.70935059 -1139.27050781
    endloop
  endfacet
  facet normal -0.48260435462 0.753256142139 -0.446876049042
    outer loop
      vertex 2055.04003906 1568.48999023 -1141.51000977
      vertex 2064.91992188 1557.81994629 -1128.84997559
      vertex 2064.91992188 1568.48999023 -1135.18005371
    endloop
  endfacet
  facet normal -0.826208889484 0.552661716938 0.10928825289
    outer loop
      vertex 2064.91992188 1557.81994629 -1128.84997559
      vertex 2055.04003906 1568.48999023 -1141.51000977
      vertex 2055.04003906 1557.81994629 -1143.61999512
    endloop
  endfacet
  facet normal -0.789354503155 0.528009295464 0.313250184059
    outer loop
      vertex 2064.91992188 1547.15002441 -1135.18005371
      vertex 2064.91992188 1557.81994629 -1128.84997559
      vertex 2055.04003906 1557.81994629 -1143.61999512
    endloop
  endfacet
  facet normal 0 0.784299314022 -0.620382606983
    outer loop
      vertex 2064.91992188 1547.15002441 -1135.18005371
      vertex 2055.04003906 1557.81994629 -1143.61999512
      vertex 2055.04003906 1547.15002441 -1135.18005371
    endloop
  endfacet
  facet normal 0 1 0
    outer loop
      vertex 2055.04003906 1547.15002441 -1135.18005371
      vertex 2064.91992188 1536.47998047 -1135.18005371
      vertex 2064.91992188 1547.15002441 -1135.18005371
    endloop
  endfacet
  facet normal 0.205067455769 0.96015226841 -0.189881503582
    outer loop
      vertex 2055.04003906 1536.47998047 -1133.06994629
      vertex 2064.91992188 1536.47998047 -1135.18005371
      vertex 2055.04003906 1547.15002441 -1135.18005371
    endloop
  endfacet
  facet normal 0 0.98100066185 -0.194004505873
    outer loop
      vertex 2045.16003418 1547.15002441 -1135.18005371
      vertex 2055.04003906 1536.47998047 -1133.06994629
      vertex 2055.04003906 1547.15002441 -1135.18005371
    endloop
  endfacet
  facet normal -0 1 0
    outer loop
      vertex 2045.16003418 1547.15002441 -1135.18005371
      vertex 2055.04003906 1547.15002441 -1135.18005371
      vertex 2045.16003418 1557.81994629 -1135.18005371
    endloop
  endfacet
  facet normal -0.392791718245 0.919627487659 0
    outer loop
      vertex 2045.16003418 1547.15002441 -1135.18005371
      vertex 2045.16003418 1557.81994629 -1135.18005371
      vertex 2035.2800293 1557.81994629 -1139.40002441
    endloop
  endfacet
  facet normal -0.114503100514 0.979762673378 -0.164177253842
    outer loop
      vertex 2004.28881836 1589.29272461 -1140.13317871
      vertex 2016.47241211 1585.24047852 -1138.03027344
      vertex 2013.31726074 1600.68713379 -1140.98742676
    endloop
  endfacet
  facet normal -0.100675605237 0.970146119595 0.220637634397
    outer loop
      vertex 2013.31726074 1600.68713379 -1140.98742676
      vertex 2005.64001465 1611.17004395 -1139.40002441
      vertex 1997.08056641 1601.08520508 -1142.58178711
    endloop
  endfacet
  facet normal -0.532896161079 0.845434308052 -0.0355318821967
    outer loop
      vertex 1626.36633301 1478.21655273 -1025.66564941
      vertex 1613.55310059 1487.61437988 -1034.13708496
      vertex 1611.93774414 1470.98474121 -1034.45629883
    endloop
  endfacet
  facet normal -0.715948581696 0.686851978302 -0.125108167529
    outer loop
      vertex 1636.60473633 1464.89233398 -1016.24963379
      vertex 1648.31945801 1461.71643066 -1003.46026611
      vertex 1645.47680664 1485.02600098 -1010.66900635
    endloop
  endfacet
  facet normal -0.545175790787 0.703052520752 -0.45661854744
    outer loop
      vertex 1622.70800781 1522.63439941 -1036.44714355
      vertex 1641.78503418 1531.59216309 -1027.47192383
      vertex 1630.19995117 1547.15002441 -1046.56005859
    endloop
  endfacet
  facet normal -0.504767656326 0.86189699173 0.0484061911702
    outer loop
      vertex 1619.57849121 1439.06518555 -1030.45117188
      vertex 1622.25952148 1457.88500977 -1027.82409668
      vertex 1598.72912598 1453.77990723 -1041.83520508
    endloop
  endfacet
  facet normal 0.049939237535 0.998752176762 -0.000461760762846
    outer loop
      vertex 2037.6484375 1569.58093262 -1138.57458496
      vertex 2027.47460938 1578.37268066 -1138.06994629
      vertex 2027.04504395 1564.67797852 -1138.04211426
    endloop
  endfacet
  facet normal -0.392427712679 0.918768107891 -0.0431928485632
    outer loop
      vertex 1995.76000977 1611.17004395 -1143.61999512
      vertex 1997.08056641 1601.08520508 -1142.58178711
      vertex 2005.64001465 1611.17004395 -1139.40002441
    endloop
  endfacet
  facet normal 0.139361158013 0.973545074463 -0.1810759902
    outer loop
      vertex 2031.32543945 1540.29833984 -1135.57495117
      vertex 2035.2800293 1557.81994629 -1139.40002441
      vertex 2019.77514648 1554.34631348 -1136.53442383
    endloop
  endfacet
  facet normal 0.53214520216 0.83056974411 0.164241701365
    outer loop
      vertex 2025.40002441 1525.81005859 -1128.84997559
      vertex 2035.2800293 1515.14001465 -1137.29003906
      vertex 2035.2800293 1525.81005859 -1135.18005371
    endloop
  endfacet
  facet normal -0.205050125718 0.960158765316 0.189867392182
    outer loop
      vertex 2035.2800293 1515.14001465 -1137.29003906
      vertex 2045.16003418 1515.14001465 -1135.18005371
      vertex 2035.2800293 1525.81005859 -1135.18005371
    endloop
  endfacet
  facet normal -0.205064862967 0.960152924061 0.189881041646
    outer loop
      vertex 2045.16003418 1515.14001465 -1135.18005371
      vertex 2045.16003418 1525.81005859 -1133.06994629
      vertex 2035.2800293 1525.81005859 -1135.18005371
    endloop
  endfacet
  facet normal 0.193953096867 0.960360467434 0.200224891305
    outer loop
      vertex 2015.52001953 1536.47998047 -1139.40002441
      vertex 2019.77514648 1554.34631348 -1136.53442383
      vertex 2005.64001465 1547.15002441 -1135.18005371
    endloop
  endfacet
  facet normal 0.140487536788 0.987928390503 -0.0652742534876
    outer loop
      vertex 2035.2800293 1525.81005859 -1135.18005371
      vertex 2045.16003418 1536.47998047 -1137.29003906
      vertex 2031.32543945 1540.29833984 -1135.57495117
    endloop
  endfacet
  facet normal -0.194789081812 0.912096560001 -0.360745102167
    outer loop
      vertex 2045.16003418 1536.47998047 -1137.29003906
      vertex 2045.16003418 1525.81005859 -1133.06994629
      vertex 2055.04003906 1525.81005859 -1130.95996094
    endloop
  endfacet
  facet normal -0.386463522911 0.904783308506 -0.178922116756
    outer loop
      vertex 2045.16003418 1536.47998047 -1137.29003906
      vertex 2055.04003906 1525.81005859 -1130.95996094
      vertex 2055.04003906 1536.47998047 -1133.06994629
    endloop
  endfacet
  facet normal 0.386470466852 0.904780447483 -0.178921550512
    outer loop
      vertex 2055.04003906 1525.81005859 -1130.95996094
      vertex 2064.91992188 1525.81005859 -1135.18005371
      vertex 2055.04003906 1536.47998047 -1133.06994629
    endloop
  endfacet
  facet normal 0.386469841003 0.904779016972 -0.178930222988
    outer loop
      vertex 2064.91992188 1515.14001465 -1133.06994629
      vertex 2064.91992188 1525.81005859 -1135.18005371
      vertex 2055.04003906 1525.81005859 -1130.95996094
    endloop
  endfacet
  facet normal 0.208854928613 0.977946639061 0
    outer loop
      vertex 2055.04003906 1515.14001465 -1130.95996094
      vertex 2064.91992188 1515.14001465 -1133.06994629
      vertex 2055.04003906 1525.81005859 -1130.95996094
    endloop
  endfacet
  facet normal 0.205055683851 0.960157036781 -0.189870014787
    outer loop
      vertex 2064.91992188 1504.4699707 -1130.95996094
      vertex 2064.91992188 1515.14001465 -1133.06994629
      vertex 2055.04003906 1515.14001465 -1130.95996094
    endloop
  endfacet
  facet normal -0 1 0
    outer loop
      vertex 2055.04003906 1504.4699707 -1130.95996094
      vertex 2064.91992188 1504.4699707 -1130.95996094
      vertex 2055.04003906 1515.14001465 -1130.95996094
    endloop
  endfacet
  facet normal -0.392804652452 0.919621944427 0
    outer loop
      vertex 2055.04003906 1504.4699707 -1130.95996094
      vertex 2055.04003906 1515.14001465 -1130.95996094
      vertex 2045.16003418 1515.14001465 -1135.18005371
    endloop
  endfacet
  facet normal 0 0.929909408092 -0.367788612843
    outer loop
      vertex 2055.04003906 1504.4699707 -1130.95996094
      vertex 2045.16003418 1515.14001465 -1135.18005371
      vertex 2045.16003418 1504.4699707 -1130.95996094
    endloop
  endfacet
  facet normal 0 0.981002569199 -0.193994596601
    outer loop
      vertex 2055.04003906 1493.80004883 -1128.84997559
      vertex 2055.04003906 1504.4699707 -1130.95996094
      vertex 2045.16003418 1504.4699707 -1130.95996094
    endloop
  endfacet
  facet normal -0.208852261305 0.977947175503 0
    outer loop
      vertex 2045.16003418 1493.80004883 -1130.95996094
      vertex 2055.04003906 1493.80004883 -1128.84997559
      vertex 2045.16003418 1504.4699707 -1130.95996094
    endloop
  endfacet
  facet normal 0 1 -0
    outer loop
      vertex 2045.16003418 1504.4699707 -1130.95996094
      vertex 2035.2800293 1504.4699707 -1130.95996094
      vertex 2045.16003418 1493.80004883 -1130.95996094
    endloop
  endfacet
  facet normal -0.205052986741 0.960157155991 0.18987236917
    outer loop
      vertex 2035.2800293 1493.80004883 -1133.06994629
      vertex 2045.16003418 1493.80004883 -1130.95996094
      vertex 2035.2800293 1504.4699707 -1130.95996094
    endloop
  endfacet
  facet normal -0.386466085911 0.904782235622 0.17892190814
    outer loop
      vertex 2025.40002441 1504.4699707 -1135.18005371
      vertex 2035.2800293 1493.80004883 -1133.06994629
      vertex 2035.2800293 1504.4699707 -1130.95996094
    endloop
  endfacet
  facet normal -0.392804652452 0.919621944427 0
    outer loop
      vertex 2025.40002441 1504.4699707 -1135.18005371
      vertex 2035.2800293 1504.4699707 -1130.95996094
      vertex 2025.40002441 1515.14001465 -1135.18005371
    endloop
  endfacet
  facet normal -0.539461255074 0.842010438442 0
    outer loop
      vertex 2015.52001953 1515.14001465 -1141.51000977
      vertex 2025.40002441 1504.4699707 -1135.18005371
      vertex 2025.40002441 1515.14001465 -1135.18005371
    endloop
  endfacet
  facet normal -0.482601940632 0.753262400627 0.446868151426
    outer loop
      vertex 2025.40002441 1515.14001465 -1135.18005371
      vertex 2015.52001953 1525.81005859 -1135.18005371
      vertex 2015.52001953 1515.14001465 -1141.51000977
    endloop
  endfacet
  facet normal 0.482609093189 0.753259003162 0.446866124868
    outer loop
      vertex 2015.52001953 1515.14001465 -1141.51000977
      vertex 2015.52001953 1525.81005859 -1135.18005371
      vertex 2005.64001465 1525.81005859 -1128.84997559
    endloop
  endfacet
  facet normal 0.78834438324 0.615234196186 0
    outer loop
      vertex 2015.52001953 1515.14001465 -1141.51000977
      vertex 2005.64001465 1525.81005859 -1128.84997559
      vertex 2005.64001465 1515.14001465 -1128.84997559
    endloop
  endfacet
  facet normal 0.765994548798 0.597792088985 -0.236425474286
    outer loop
      vertex 2015.52001953 1504.4699707 -1137.29003906
      vertex 2015.52001953 1515.14001465 -1141.51000977
      vertex 2005.64001465 1515.14001465 -1128.84997559
    endloop
  endfacet
  facet normal 0.649523317814 0.760341703892 8.74735755364e-17
    outer loop
      vertex 2015.52001953 1504.4699707 -1137.29003906
      vertex 2005.64001465 1515.14001465 -1128.84997559
      vertex 2005.64001465 1504.4699707 -1128.84997559
    endloop
  endfacet
  facet normal 0.642303586006 0.751890182495 -0.148684978485
    outer loop
      vertex 2015.52001953 1504.4699707 -1137.29003906
      vertex 2005.64001465 1504.4699707 -1128.84997559
      vertex 2015.52001953 1493.80004883 -1135.18005371
    endloop
  endfacet
  facet normal -0.386466264725 0.90478271246 -0.17891921103
    outer loop
      vertex 2025.40002441 1493.80004883 -1130.95996094
      vertex 2015.52001953 1504.4699707 -1137.29003906
      vertex 2015.52001953 1493.80004883 -1135.18005371
    endloop
  endfacet
  facet normal -0.386466234922 0.90478259325 -0.178919777274
    outer loop
      vertex 2025.40002441 1483.13000488 -1128.84997559
      vertex 2025.40002441 1493.80004883 -1130.95996094
      vertex 2015.52001953 1493.80004883 -1135.18005371
    endloop
  endfacet
  facet normal 0.165192484856 0.773523151875 -0.611860573292
    outer loop
      vertex 2015.52001953 1493.80004883 -1135.18005371
      vertex 2015.52001953 1483.13000488 -1126.73999023
      vertex 2025.40002441 1483.13000488 -1128.84997559
    endloop
  endfacet
  facet normal 0.205050095916 0.960158646107 -0.189867958426
    outer loop
      vertex 2025.40002441 1483.13000488 -1128.84997559
      vertex 2015.52001953 1483.13000488 -1126.73999023
      vertex 2025.40002441 1472.45996094 -1126.73999023
    endloop
  endfacet
  facet normal 0.642306268215 0.751888275146 -0.148683235049
    outer loop
      vertex 2025.40002441 1472.45996094 -1126.73999023
      vertex 2035.2800293 1472.45996094 -1135.18005371
      vertex 2025.40002441 1483.13000488 -1128.84997559
    endloop
  endfacet
  facet normal -0.165192306042 0.773522257805 0.611861765385
    outer loop
      vertex 2025.40002441 1483.13000488 -1128.84997559
      vertex 2035.2800293 1472.45996094 -1135.18005371
      vertex 2035.2800293 1483.13000488 -1126.73999023
    endloop
  endfacet
  facet normal -0.317651897669 0.74367660284 0.588253676891
    outer loop
      vertex 2045.16003418 1472.45996094 -1130.95996094
      vertex 2035.2800293 1483.13000488 -1126.73999023
      vertex 2035.2800293 1472.45996094 -1135.18005371
    endloop
  endfacet
  facet normal -0.369146496058 0.864234149456 -0.341804295778
    outer loop
      vertex 2045.16003418 1461.79003906 -1126.73999023
      vertex 2045.16003418 1472.45996094 -1130.95996094
      vertex 2035.2800293 1472.45996094 -1135.18005371
    endloop
  endfacet
  facet normal 9.44677052529e-17 0.784294605255 -0.620388567448
    outer loop
      vertex 2035.2800293 1472.45996094 -1135.18005371
      vertex 2035.2800293 1461.79003906 -1126.73999023
      vertex 2045.16003418 1461.79003906 -1126.73999023
    endloop
  endfacet
  facet normal 0 1 0
    outer loop
      vertex 2035.2800293 1461.79003906 -1126.73999023
      vertex 2045.16003418 1451.11999512 -1126.73999023
      vertex 2045.16003418 1461.79003906 -1126.73999023
    endloop
  endfacet
  facet normal 0.208849146962 0.977947890759 0
    outer loop
      vertex 2045.16003418 1451.11999512 -1126.73999023
      vertex 2055.04003906 1451.11999512 -1128.84997559
      vertex 2045.16003418 1461.79003906 -1126.73999023
    endloop
  endfacet
  facet normal 0.386453419924 0.904787898064 -0.178920820355
    outer loop
      vertex 2055.04003906 1461.79003906 -1130.95996094
      vertex 2045.16003418 1461.79003906 -1126.73999023
      vertex 2055.04003906 1451.11999512 -1128.84997559
    endloop
  endfacet
  facet normal 0.205055683851 0.960157036781 -0.189870014787
    outer loop
      vertex 2064.91992188 1451.11999512 -1130.95996094
      vertex 2055.04003906 1461.79003906 -1130.95996094
      vertex 2055.04003906 1451.11999512 -1128.84997559
    endloop
  endfacet
  facet normal 0.205055683851 0.960157036781 -0.189870014787
    outer loop
      vertex 2064.91992188 1440.44995117 -1128.84997559
      vertex 2064.91992188 1451.11999512 -1130.95996094
      vertex 2055.04003906 1451.11999512 -1128.84997559
    endloop
  endfacet
  facet normal -0.369140982628 0.864236712456 0.341803759336
    outer loop
      vertex 2064.91992188 1440.44995117 -1128.84997559
      vertex 2055.04003906 1451.11999512 -1128.84997559
      vertex 2055.04003906 1440.44995117 -1133.06994629
    endloop
  endfacet
  facet normal -0.386460393667 0.904785096645 -0.178919687867
    outer loop
      vertex 2064.91992188 1429.7800293 -1126.73999023
      vertex 2064.91992188 1440.44995117 -1128.84997559
      vertex 2055.04003906 1440.44995117 -1133.06994629
    endloop
  endfacet
  facet normal -0.194789245725 0.912099421024 -0.360737800598
    outer loop
      vertex 2055.04003906 1440.44995117 -1133.06994629
      vertex 2055.04003906 1429.7800293 -1128.84997559
      vertex 2064.91992188 1429.7800293 -1126.73999023
    endloop
  endfacet
  facet normal -0.208851799369 0.977947294712 0
    outer loop
      vertex 2064.91992188 1419.10998535 -1126.73999023
      vertex 2064.91992188 1429.7800293 -1126.73999023
      vertex 2055.04003906 1429.7800293 -1128.84997559
    endloop
  endfacet
  facet normal 4.12798926041e-17 0.981003522873 -0.193989947438
    outer loop
      vertex 2055.04003906 1429.7800293 -1128.84997559
      vertex 2055.04003906 1419.10998535 -1126.73999023
      vertex 2064.91992188 1419.10998535 -1126.73999023
    endloop
  endfacet
  facet normal 0 0.929914295673 0.367776215076
    outer loop
      vertex 2064.91992188 1408.43994141 -1130.95996094
      vertex 2064.91992188 1419.10998535 -1126.73999023
      vertex 2055.04003906 1419.10998535 -1126.73999023
    endloop
  endfacet
  facet normal 0.53214019537 0.830572366714 -0.164244785905
    outer loop
      vertex 2055.04003906 1408.43994141 -1124.63000488
      vertex 2064.91992188 1408.43994141 -1130.95996094
      vertex 2055.04003906 1419.10998535 -1126.73999023
    endloop
  endfacet
  facet normal 0.386455982924 0.90478682518 -0.178920611739
    outer loop
      vertex 2045.16003418 1419.10998535 -1122.52001953
      vertex 2055.04003906 1408.43994141 -1124.63000488
      vertex 2055.04003906 1419.10998535 -1126.73999023
    endloop
  endfacet
  facet normal 0.369136601686 0.864237964153 -0.341805309057
    outer loop
      vertex 2045.16003418 1429.7800293 -1126.73999023
      vertex 2045.16003418 1419.10998535 -1122.52001953
      vertex 2055.04003906 1419.10998535 -1126.73999023
    endloop
  endfacet
  facet normal 0.369136601686 0.864237964153 -0.341805309057
    outer loop
      vertex 2045.16003418 1429.7800293 -1126.73999023
      vertex 2035.2800293 1429.7800293 -1122.52001953
      vertex 2045.16003418 1419.10998535 -1122.52001953
    endloop
  endfacet
  facet normal 0 1 0
    outer loop
      vertex 2045.16003418 1419.10998535 -1122.52001953
      vertex 2035.2800293 1429.7800293 -1122.52001953
      vertex 2035.2800293 1419.10998535 -1122.52001953
    endloop
  endfacet
  facet normal 0 1 0
    outer loop
      vertex 2035.2800293 1419.10998535 -1122.52001953
      vertex 2045.16003418 1408.43994141 -1122.52001953
      vertex 2045.16003418 1419.10998535 -1122.52001953
    endloop
  endfacet
  facet normal 0.369136750698 0.864238321781 -0.341804355383
    outer loop
      vertex 2035.2800293 1419.10998535 -1122.52001953
      vertex 2035.2800293 1408.43994141 -1118.30004883
      vertex 2045.16003418 1408.43994141 -1122.52001953
    endloop
  endfacet
  facet normal 0.392794311047 0.919626355171 0
    outer loop
      vertex 2045.16003418 1397.77001953 -1122.52001953
      vertex 2045.16003418 1408.43994141 -1122.52001953
      vertex 2035.2800293 1408.43994141 -1118.30004883
    endloop
  endfacet
  facet normal -0.180650293827 0.845892012119 0.501828849316
    outer loop
      vertex 2035.2800293 1408.43994141 -1118.30004883
      vertex 2035.2800293 1397.77001953 -1124.63000488
      vertex 2045.16003418 1397.77001953 -1122.52001953
    endloop
  endfacet
  facet normal -0.205053076148 0.960157573223 0.189870119095
    outer loop
      vertex 2035.2800293 1397.77001953 -1124.63000488
      vertex 2045.16003418 1387.09997559 -1124.63000488
      vertex 2045.16003418 1397.77001953 -1122.52001953
    endloop
  endfacet
  facet normal 0.205053076148 0.960157573223 0.189870119095
    outer loop
      vertex 2045.16003418 1387.09997559 -1124.63000488
      vertex 2055.04003906 1387.09997559 -1126.73999023
      vertex 2045.16003418 1397.77001953 -1122.52001953
    endloop
  endfacet
  facet normal 0.622005224228 0.728135108948 -0.287973612547
    outer loop
      vertex 2045.16003418 1397.77001953 -1122.52001953
      vertex 2055.04003906 1387.09997559 -1126.73999023
      vertex 2055.04003906 1397.77001953 -1130.95996094
    endloop
  endfacet
  facet normal 0 0.929914295673 -0.367776215076
    outer loop
      vertex 2055.04003906 1397.77001953 -1130.95996094
      vertex 2055.04003906 1387.09997559 -1126.73999023
      vertex 2064.91992188 1387.09997559 -1126.73999023
    endloop
  endfacet
  facet normal 0 0.929914295673 -0.367776215076
    outer loop
      vertex 2055.04003906 1397.77001953 -1130.95996094
      vertex 2064.91992188 1387.09997559 -1126.73999023
      vertex 2064.91992188 1397.77001953 -1130.95996094
    endloop
  endfacet
  facet normal -0 0.860043108463 0.510221421719
    outer loop
      vertex 2055.04003906 1397.77001953 -1130.95996094
      vertex 2064.91992188 1397.77001953 -1130.95996094
      vertex 2055.04003906 1408.43994141 -1124.63000488
    endloop
  endfacet
  facet normal 0.180650532246 0.845893085003 0.501826882362
    outer loop
      vertex 2045.16003418 1408.43994141 -1122.52001953
      vertex 2055.04003906 1397.77001953 -1130.95996094
      vertex 2055.04003906 1408.43994141 -1124.63000488
    endloop
  endfacet
  facet normal -0 0.981003165245 0.193991675973
    outer loop
      vertex 2055.04003906 1387.09997559 -1126.73999023
      vertex 2064.91992188 1376.43005371 -1128.84997559
      vertex 2064.91992188 1387.09997559 -1126.73999023
    endloop
  endfacet
  facet normal 0.511831402779 0.798874139786 -0.315956890583
    outer loop
      vertex 2055.04003906 1387.09997559 -1126.73999023
      vertex 2055.04003906 1376.43005371 -1122.52001953
      vertex 2064.91992188 1376.43005371 -1128.84997559
    endloop
  endfacet
  facet normal 0.532140135765 0.830572366714 0.164245039225
    outer loop
      vertex 2055.04003906 1376.43005371 -1122.52001953
      vertex 2064.91992188 1365.76000977 -1130.95996094
      vertex 2064.91992188 1376.43005371 -1128.84997559
    endloop
  endfacet
  facet normal 0.36913844943 0.864237487316 0.341804563999
    outer loop
      vertex 2055.04003906 1376.43005371 -1122.52001953
      vertex 2055.04003906 1365.76000977 -1126.73999023
      vertex 2064.91992188 1365.76000977 -1130.95996094
    endloop
  endfacet
  facet normal 0.344818413258 0.807298719883 -0.478924840689
    outer loop
      vertex 2064.91992188 1355.08996582 -1124.63000488
      vertex 2064.91992188 1365.76000977 -1130.95996094
      vertex 2055.04003906 1365.76000977 -1126.73999023
    endloop
  endfacet
  facet normal -0.208854928613 0.977946639061 0
    outer loop
      vertex 2055.04003906 1355.08996582 -1126.73999023
      vertex 2064.91992188 1355.08996582 -1124.63000488
      vertex 2055.04003906 1365.76000977 -1126.73999023
    endloop
  endfacet
  facet normal 0.208852261305 0.977947175503 -3.82231558382e-17
    outer loop
      vertex 2045.16003418 1365.76000977 -1124.63000488
      vertex 2055.04003906 1355.08996582 -1126.73999023
      vertex 2055.04003906 1365.76000977 -1126.73999023
    endloop
  endfacet
  facet normal 0.180650785565 0.845894277096 0.5018247962
    outer loop
      vertex 2045.16003418 1365.76000977 -1124.63000488
      vertex 2055.04003906 1365.76000977 -1126.73999023
      vertex 2045.16003418 1376.43005371 -1118.30004883
    endloop
  endfacet
  facet normal -0.344816178083 0.807298004627 0.478927671909
    outer loop
      vertex 2035.2800293 1376.43005371 -1122.52001953
      vertex 2045.16003418 1365.76000977 -1124.63000488
      vertex 2045.16003418 1376.43005371 -1118.30004883
    endloop
  endfacet
  facet normal -0.386455833912 0.904786467552 0.178922742605
    outer loop
      vertex 2035.2800293 1387.09997559 -1120.41003418
      vertex 2035.2800293 1376.43005371 -1122.52001953
      vertex 2045.16003418 1376.43005371 -1118.30004883
    endloop
  endfacet
  facet normal 0.344815343618 0.807296037674 -0.478931635618
    outer loop
      vertex 2035.2800293 1387.09997559 -1120.41003418
      vertex 2045.16003418 1376.43005371 -1118.30004883
      vertex 2045.16003418 1387.09997559 -1124.63000488
    endloop
  endfacet
  facet normal 0.344815343618 0.807296037674 -0.478931635618
    outer loop
      vertex 2045.16003418 1387.09997559 -1124.63000488
      vertex 2045.16003418 1376.43005371 -1118.30004883
      vertex 2055.04003906 1376.43005371 -1122.52001953
    endloop
  endfacet
  facet normal 0.205052986741 0.960157155991 0.18987236917
    outer loop
      vertex 2035.2800293 1387.09997559 -1120.41003418
      vertex 2025.40002441 1387.09997559 -1118.30004883
      vertex 2035.2800293 1376.43005371 -1122.52001953
    endloop
  endfacet
  facet normal 0.532142162323 0.830569326878 -0.164253890514
    outer loop
      vertex 2025.40002441 1387.09997559 -1118.30004883
      vertex 2025.40002441 1376.43005371 -1116.18994141
      vertex 2035.2800293 1376.43005371 -1122.52001953
    endloop
  endfacet
  facet normal 0.511834740639 0.79887342453 -0.315953195095
    outer loop
      vertex 2035.2800293 1376.43005371 -1122.52001953
      vertex 2025.40002441 1376.43005371 -1116.18994141
      vertex 2035.2800293 1365.76000977 -1118.30004883
    endloop
  endfacet
  facet normal -0.194789350033 0.912097871304 0.360741734505
    outer loop
      vertex 2025.40002441 1376.43005371 -1116.18994141
      vertex 2025.40002441 1365.76000977 -1120.41003418
      vertex 2035.2800293 1365.76000977 -1118.30004883
    endloop
  endfacet
  facet normal -0.205052733421 0.960155963898 -0.189878687263
    outer loop
      vertex 2035.2800293 1365.76000977 -1118.30004883
      vertex 2025.40002441 1365.76000977 -1120.41003418
      vertex 2035.2800293 1355.08996582 -1116.18994141
    endloop
  endfacet
  facet normal 0.205061912537 0.960154056549 -0.189878314734
    outer loop
      vertex 2035.2800293 1365.76000977 -1118.30004883
      vertex 2035.2800293 1355.08996582 -1116.18994141
      vertex 2045.16003418 1355.08996582 -1118.30004883
    endloop
  endfacet
  facet normal 0.482603341341 0.753260731697 -0.446869462729
    outer loop
      vertex 2045.16003418 1355.08996582 -1118.30004883
      vertex 2045.16003418 1365.76000977 -1124.63000488
      vertex 2035.2800293 1365.76000977 -1118.30004883
    endloop
  endfacet
  facet normal 0.180658474565 0.845890700817 0.501828074455
    outer loop
      vertex 2035.2800293 1355.08996582 -1116.18994141
      vertex 2045.16003418 1344.42004395 -1124.63000488
      vertex 2045.16003418 1355.08996582 -1118.30004883
    endloop
  endfacet
  facet normal 0.180650293827 0.845892012119 0.501828849316
    outer loop
      vertex 2045.16003418 1344.42004395 -1124.63000488
      vertex 2055.04003906 1344.42004395 -1126.73999023
      vertex 2045.16003418 1355.08996582 -1118.30004883
    endloop
  endfacet
  facet normal 0.649521410465 0.760343313217 -0
    outer loop
      vertex 2055.04003906 1355.08996582 -1126.73999023
      vertex 2045.16003418 1355.08996582 -1118.30004883
      vertex 2055.04003906 1344.42004395 -1126.73999023
    endloop
  endfacet
  facet normal 0.208851799369 0.977947294712 -0
    outer loop
      vertex 2055.04003906 1355.08996582 -1126.73999023
      vertex 2055.04003906 1344.42004395 -1126.73999023
      vertex 2064.91992188 1344.42004395 -1128.84997559
    endloop
  endfacet
  facet normal 0.165195509791 0.773526906967 -0.611854970455
    outer loop
      vertex 2064.91992188 1344.42004395 -1128.84997559
      vertex 2055.04003906 1344.42004395 -1126.73999023
      vertex 2064.91992188 1333.75 -1120.41003418
    endloop
  endfacet
  facet normal 0.290625870228 0.680400371552 -0.672749519348
    outer loop
      vertex 2064.91992188 1333.75 -1120.41003418
      vertex 2055.04003906 1344.42004395 -1126.73999023
      vertex 2055.04003906 1333.75 -1116.18994141
    endloop
  endfacet
  facet normal 0.369148463011 0.864233970642 0.341802656651
    outer loop
      vertex 2064.91992188 1323.07995605 -1124.63000488
      vertex 2064.91992188 1333.75 -1120.41003418
      vertex 2055.04003906 1333.75 -1116.18994141
    endloop
  endfacet
  facet normal 0.369139969349 0.864234387875 0.341810822487
    outer loop
      vertex 2064.91992188 1323.07995605 -1124.63000488
      vertex 2055.04003906 1333.75 -1116.18994141
      vertex 2055.04003906 1323.07995605 -1120.41003418
    endloop
  endfacet
  facet normal 0.369140803814 0.864236295223 0.341805130243
    outer loop
      vertex 2064.91992188 1312.41003418 -1128.84997559
      vertex 2064.91992188 1323.07995605 -1124.63000488
      vertex 2055.04003906 1323.07995605 -1120.41003418
    endloop
  endfacet
  facet normal 0.723327755928 0.677387058735 -0.13395421207
    outer loop
      vertex 2064.91992188 1312.41003418 -1128.84997559
      vertex 2055.04003906 1323.07995605 -1120.41003418
      vertex 2055.04003906 1312.41003418 -1118.30004883
    endloop
  endfacet
  facet normal 0.723327875137 0.677387237549 0.133952796459
    outer loop
      vertex 2064.91992188 1301.73999023 -1130.95996094
      vertex 2064.91992188 1312.41003418 -1128.84997559
      vertex 2055.04003906 1312.41003418 -1118.30004883
    endloop
  endfacet
  facet normal 0.846314370632 0.495348066092 -0.19591397047
    outer loop
      vertex 2055.04003906 1301.73999023 -1114.07995605
      vertex 2064.91992188 1301.73999023 -1130.95996094
      vertex 2055.04003906 1312.41003418 -1118.30004883
    endloop
  endfacet
  facet normal 0.15014116466 0.70303350687 0.695126950741
    outer loop
      vertex 1412.83996582 1227.05004883 -1090.86999512
      vertex 1422.7199707 1227.05004883 -1092.97998047
      vertex 1432.59997559 1237.7199707 -1084.54003906
    endloop
  endfacet
  facet normal 9.06756181574e-17 0.981003046036 -0.193992435932
    outer loop
      vertex 1422.7199707 1259.06005859 -1088.76000977
      vertex 1432.59997559 1237.7199707 -1084.54003906
      vertex 1432.59997559 1248.39001465 -1086.65002441
    endloop
  endfacet
  facet normal 0.994123220444 0.108254596591 1.19513635705e-16
    outer loop
      vertex 1373.31994629 1291.06994629 -1004.35998535
      vertex 1363.43994141 1291.06994629 -913.630004883
      vertex 1363.43994141 1280.40002441 -913.630004883
    endloop
  endfacet
  facet normal -0.317647129297 0.743678748608 0.588253557682
    outer loop
      vertex 2055.04003906 1301.73999023 -1114.07995605
      vertex 2055.04003906 1291.06994629 -1122.52001953
      vertex 2064.91992188 1291.06994629 -1118.30004883
    endloop
  endfacet
  facet normal -0.344819396734 0.807294726372 0.47893089056
    outer loop
      vertex 2055.04003906 1291.06994629 -1122.52001953
      vertex 2064.91992188 1280.40002441 -1124.63000488
      vertex 2064.91992188 1291.06994629 -1118.30004883
    endloop
  endfacet
  facet normal 0.386460214853 0.904784679413 -0.178922384977
    outer loop
      vertex 2055.04003906 1291.06994629 -1122.52001953
      vertex 2055.04003906 1280.40002441 -1120.41003418
      vertex 2064.91992188 1280.40002441 -1124.63000488
    endloop
  endfacet
  facet normal -0.740924954414 0.653251647949 0.155860394239
    outer loop
      vertex 1640.07995605 1568.48999023 -1048.67004395
      vertex 1642.03979492 1581.11499023 -1043.43481445
      vertex 1635.63037109 1579.64880371 -1051.05444336
    endloop
  endfacet
  facet normal -0.775691866875 0.309146672487 0.550209462643
    outer loop
      vertex 1630.19995117 1589.82995605 -1046.56005859
      vertex 1630.19995117 1579.16003418 -1065.55004883
      vertex 1635.63037109 1579.64880371 -1051.05444336
    endloop
  endfacet
  facet normal 0.539469182491 0.842005312443 0
    outer loop
      vertex 2055.04003906 1269.72998047 -1120.41003418
      vertex 2055.04003906 1280.40002441 -1120.41003418
      vertex 2045.16003418 1280.40002441 -1114.07995605
    endloop
  endfacet
  facet normal 0.539469182491 0.842005312443 -0
    outer loop
      vertex 2045.16003418 1280.40002441 -1114.07995605
      vertex 2045.16003418 1269.72998047 -1114.07995605
      vertex 2055.04003906 1269.72998047 -1120.41003418
    endloop
  endfacet
  facet normal 0.532142817974 0.830570340157 0.164246410131
    outer loop
      vertex 2055.04003906 1259.06005859 -1122.52001953
      vertex 2055.04003906 1269.72998047 -1120.41003418
      vertex 2045.16003418 1269.72998047 -1114.07995605
    endloop
  endfacet
  facet normal 0.369135200977 0.864234685898 0.341815143824
    outer loop
      vertex 2045.16003418 1259.06005859 -1118.30004883
      vertex 2055.04003906 1259.06005859 -1122.52001953
      vertex 2045.16003418 1269.72998047 -1114.07995605
    endloop
  endfacet
  facet normal 0.622002959251 0.728132486343 0.287985086441
    outer loop
      vertex 2045.16003418 1259.06005859 -1118.30004883
      vertex 2045.16003418 1269.72998047 -1114.07995605
      vertex 2035.2800293 1269.72998047 -1105.64001465
    endloop
  endfacet
  facet normal 0.482608437538 0.753256917 0.4468703866
    outer loop
      vertex 2045.16003418 1259.06005859 -1118.30004883
      vertex 2035.2800293 1269.72998047 -1105.64001465
      vertex 2035.2800293 1259.06005859 -1111.9699707
    endloop
  endfacet
  facet normal 0.482607543468 0.753255486488 -0.446873694658
    outer loop
      vertex 2045.16003418 1248.39001465 -1111.9699707
      vertex 2045.16003418 1259.06005859 -1118.30004883
      vertex 2035.2800293 1259.06005859 -1111.9699707
    endloop
  endfacet
  facet normal 0.482601851225 0.753262281418 -0.446868419647
    outer loop
      vertex 2035.2800293 1248.39001465 -1105.64001465
      vertex 2045.16003418 1248.39001465 -1111.9699707
      vertex 2035.2800293 1259.06005859 -1111.9699707
    endloop
  endfacet
  facet normal 0 0.860045671463 -0.510217010975
    outer loop
      vertex 2025.40002441 1259.06005859 -1111.9699707
      vertex 2035.2800293 1248.39001465 -1105.64001465
      vertex 2035.2800293 1259.06005859 -1111.9699707
    endloop
  endfacet
  facet normal 8.91082697153e-17 0.860043108463 0.510221421719
    outer loop
      vertex 2025.40002441 1269.72998047 -1105.64001465
      vertex 2025.40002441 1259.06005859 -1111.9699707
      vertex 2035.2800293 1259.06005859 -1111.9699707
    endloop
  endfacet
  facet normal 0.180650532246 0.845893085003 0.501826882362
    outer loop
      vertex 2025.40002441 1269.72998047 -1105.64001465
      vertex 2015.52001953 1269.72998047 -1103.5300293
      vertex 2025.40002441 1259.06005859 -1111.9699707
    endloop
  endfacet
  facet normal 0.72332316637 0.677391827106 -0.133955150843
    outer loop
      vertex 2015.52001953 1269.72998047 -1103.5300293
      vertex 2015.52001953 1259.06005859 -1101.42004395
      vertex 2025.40002441 1259.06005859 -1111.9699707
    endloop
  endfacet
  facet normal 0.642060160637 0.601289093494 -0.475615561008
    outer loop
      vertex 2015.52001953 1259.06005859 -1101.42004395
      vertex 2025.40002441 1248.39001465 -1103.5300293
      vertex 2025.40002441 1259.06005859 -1111.9699707
    endloop
  endfacet
  facet normal -0.19478996098 0.912100732327 0.360734134912
    outer loop
      vertex 2015.52001953 1259.06005859 -1101.42004395
      vertex 2015.52001953 1248.39001465 -1105.64001465
      vertex 2025.40002441 1248.39001465 -1103.5300293
    endloop
  endfacet
  facet normal -0.208852261305 0.977947175503 3.82231723819e-17
    outer loop
      vertex 2015.52001953 1248.39001465 -1105.64001465
      vertex 2025.40002441 1237.7199707 -1103.5300293
      vertex 2025.40002441 1248.39001465 -1103.5300293
    endloop
  endfacet
  facet normal 0.539461255074 0.842010438442 0
    outer loop
      vertex 2025.40002441 1237.7199707 -1103.5300293
      vertex 2035.2800293 1237.7199707 -1109.85998535
      vertex 2025.40002441 1248.39001465 -1103.5300293
    endloop
  endfacet
  facet normal 0.194790154696 0.912101686001 0.360731691122
    outer loop
      vertex 2025.40002441 1248.39001465 -1103.5300293
      vertex 2035.2800293 1237.7199707 -1109.85998535
      vertex 2035.2800293 1248.39001465 -1105.64001465
    endloop
  endfacet
  facet normal 0.511829316616 0.798877358437 0.315952032804
    outer loop
      vertex 2035.2800293 1248.39001465 -1105.64001465
      vertex 2035.2800293 1237.7199707 -1109.85998535
      vertex 2045.16003418 1237.7199707 -1116.18994141
    endloop
  endfacet
  facet normal 0.511828303337 0.798875808716 -0.315957546234
    outer loop
      vertex 2045.16003418 1237.7199707 -1116.18994141
      vertex 2035.2800293 1237.7199707 -1109.85998535
      vertex 2045.16003418 1227.05004883 -1111.9699707
    endloop
  endfacet
  facet normal 0.194789662957 0.91209936142 -0.360737770796
    outer loop
      vertex 2045.16003418 1237.7199707 -1116.18994141
      vertex 2045.16003418 1227.05004883 -1111.9699707
      vertex 2055.04003906 1227.05004883 -1114.07995605
    endloop
  endfacet
  facet normal -0.511828303337 0.798875808716 0.315957546234
    outer loop
      vertex 2055.04003906 1237.7199707 -1109.85998535
      vertex 2045.16003418 1237.7199707 -1116.18994141
      vertex 2055.04003906 1227.05004883 -1114.07995605
    endloop
  endfacet
  facet normal 0.369147926569 0.864232718945 0.341806381941
    outer loop
      vertex 2055.04003906 1237.7199707 -1109.85998535
      vertex 2055.04003906 1227.05004883 -1114.07995605
      vertex 2064.91992188 1227.05004883 -1118.30004883
    endloop
  endfacet
  facet normal 0.532141327858 0.830569863319 0.164253994823
    outer loop
      vertex 2055.04003906 1237.7199707 -1109.85998535
      vertex 2064.91992188 1227.05004883 -1118.30004883
      vertex 2064.91992188 1237.7199707 -1116.18994141
    endloop
  endfacet
  facet normal 0.351275295019 0.548272907734 -0.758948266506
    outer loop
      vertex 2055.04003906 1248.39001465 -1124.63000488
      vertex 2055.04003906 1237.7199707 -1109.85998535
      vertex 2064.91992188 1237.7199707 -1116.18994141
    endloop
  endfacet
  facet normal 0.150143057108 0.703032970428 -0.69512706995
    outer loop
      vertex 2055.04003906 1248.39001465 -1124.63000488
      vertex 2064.91992188 1237.7199707 -1116.18994141
      vertex 2064.91992188 1248.39001465 -1126.73999023
    endloop
  endfacet
  facet normal 0.205055683851 0.960157036781 0.189870148897
    outer loop
      vertex 2055.04003906 1248.39001465 -1124.63000488
      vertex 2064.91992188 1248.39001465 -1126.73999023
      vertex 2055.04003906 1259.06005859 -1122.52001953
    endloop
  endfacet
  facet normal -0 0.92991322279 0.36777895689
    outer loop
      vertex 2055.04003906 1259.06005859 -1122.52001953
      vertex 2064.91992188 1248.39001465 -1126.73999023
      vertex 2064.91992188 1259.06005859 -1122.52001953
    endloop
  endfacet
  facet normal 0.600187242031 0.468390822411 -0.64837127924
    outer loop
      vertex 2045.16003418 1248.39001465 -1111.9699707
      vertex 2055.04003906 1237.7199707 -1109.85998535
      vertex 2055.04003906 1248.39001465 -1124.63000488
    endloop
  endfacet
  facet normal -0.794420659542 0.391422063112 0.464418500662
    outer loop
      vertex 1649.95996094 1568.48999023 -1042.33996582
      vertex 1649.95996094 1579.16003418 -1029.68005371
      vertex 1642.03979492 1581.11499023 -1043.43481445
    endloop
  endfacet
  facet normal -0.894937753677 0.344814419746 0.283177375793
    outer loop
      vertex 1640.07995605 1568.48999023 -1048.67004395
      vertex 1635.63037109 1579.64880371 -1051.05444336
      vertex 1630.19995117 1579.16003418 -1065.55004883
    endloop
  endfacet
  facet normal 0 0.741204798222 -0.671278953552
    outer loop
      vertex 1640.07995605 1600.5 -1055
      vertex 1630.19995117 1600.5 -1055
      vertex 1638.49621582 1592.35510254 -1047.62353516
    endloop
  endfacet
  facet normal -0.388773560524 0.644021868706 -0.65885579586
    outer loop
      vertex 1649.95996094 1589.82995605 -1038.11999512
      vertex 1640.07995605 1600.5 -1055
      vertex 1638.49621582 1592.35510254 -1047.62353516
    endloop
  endfacet
  facet normal -0.573406636715 0.591436803341 0.566927969456
    outer loop
      vertex 1635.63037109 1579.64880371 -1051.05444336
      vertex 1642.03979492 1581.11499023 -1043.43481445
      vertex 1630.19995117 1589.82995605 -1046.56005859
    endloop
  endfacet
  facet normal -0.087947756052 0.781262993813 -0.617975175381
    outer loop
      vertex 1630.19995117 1589.82995605 -1046.56005859
      vertex 1638.49621582 1592.35510254 -1047.62353516
      vertex 1630.19995117 1600.5 -1055
    endloop
  endfacet
  facet normal -0.623256385326 0.776483774185 -0.092867963016
    outer loop
      vertex 1649.95996094 1589.82995605 -1038.11999512
      vertex 1638.49621582 1592.35510254 -1047.62353516
      vertex 1642.03979492 1581.11499023 -1043.43481445
    endloop
  endfacet
  facet normal -0.521418511868 0.813829660416 0.256522834301
    outer loop
      vertex 1649.95996094 1568.48999023 -1042.33996582
      vertex 1642.03979492 1581.11499023 -1043.43481445
      vertex 1640.07995605 1568.48999023 -1048.67004395
    endloop
  endfacet
  facet normal -0.725198984146 0.380348414183 0.573952555656
    outer loop
      vertex 1706.90820313 1029.01757813 -978.432800293
      vertex 1699.35998535 1056.32995605 -951.609985352
      vertex 1705.7689209 1030.29150391 -978.682739258
    endloop
  endfacet
  facet normal -0.812634170055 0.3588527143 0.459184587002
    outer loop
      vertex 1709.23999023 1002.97998047 -1006.4699707
      vertex 1706.90820313 1029.01757813 -978.432800293
      vertex 1707.59692383 1016.70300293 -992.630981445
    endloop
  endfacet
  facet normal 0.782579302788 0.610724449158 -0.120769694448
    outer loop
      vertex 2064.91992188 1163.0300293 -1126.73999023
      vertex 2064.91992188 1173.69995117 -1128.84997559
      vertex 2055.04003906 1173.69995117 -1116.18994141
    endloop
  endfacet
  facet normal 0.782579898834 0.610723316669 -0.120771363378
    outer loop
      vertex 2055.04003906 1173.69995117 -1116.18994141
      vertex 2055.04003906 1163.0300293 -1114.07995605
      vertex 2064.91992188 1163.0300293 -1126.73999023
    endloop
  endfacet
  facet normal 0.782580018044 0.610723435879 -0.120770029724
    outer loop
      vertex 2055.04003906 1163.0300293 -1114.07995605
      vertex 2064.91992188 1152.35998535 -1124.63000488
      vertex 2064.91992188 1163.0300293 -1126.73999023
    endloop
  endfacet
  facet normal 0.642311096191 0.751883924007 0.14868439734
    outer loop
      vertex 2064.91992188 1152.35998535 -1124.63000488
      vertex 2055.04003906 1163.0300293 -1114.07995605
      vertex 2055.04003906 1152.35998535 -1116.18994141
    endloop
  endfacet
  facet normal 0.642311096191 0.751883924007 -0.148684337735
    outer loop
      vertex 2064.91992188 1141.68994141 -1122.52001953
      vertex 2064.91992188 1152.35998535 -1124.63000488
      vertex 2055.04003906 1152.35998535 -1116.18994141
    endloop
  endfacet
  facet normal 0.194791868329 0.912097513676 0.36074128747
    outer loop
      vertex 2055.04003906 1152.35998535 -1116.18994141
      vertex 2055.04003906 1141.68994141 -1120.41003418
      vertex 2064.91992188 1141.68994141 -1122.52001953
    endloop
  endfacet
  facet normal 0.205055594444 0.960156619549 -0.189872249961
    outer loop
      vertex 2064.91992188 1141.68994141 -1122.52001953
      vertex 2055.04003906 1141.68994141 -1120.41003418
      vertex 2064.91992188 1131.02001953 -1120.41003418
    endloop
  endfacet
  facet normal -0.205055594444 0.960156619549 0.189872249961
    outer loop
      vertex 2064.91992188 1131.02001953 -1120.41003418
      vertex 2055.04003906 1141.68994141 -1120.41003418
      vertex 2055.04003906 1131.02001953 -1122.52001953
    endloop
  endfacet
  facet normal -0.208854928613 0.977946639061 0
    outer loop
      vertex 2064.91992188 1131.02001953 -1120.41003418
      vertex 2055.04003906 1131.02001953 -1122.52001953
      vertex 2064.91992188 1120.34997559 -1120.41003418
    endloop
  endfacet
  facet normal -0.208854928613 0.977946639061 3.822294408e-17
    outer loop
      vertex 2064.91992188 1120.34997559 -1120.41003418
      vertex 2055.04003906 1131.02001953 -1122.52001953
      vertex 2055.04003906 1120.34997559 -1122.52001953
    endloop
  endfacet
  facet normal -0.194792166352 0.912098884583 0.360737591982
    outer loop
      vertex 2064.91992188 1120.34997559 -1120.41003418
      vertex 2055.04003906 1120.34997559 -1122.52001953
      vertex 2064.91992188 1109.68005371 -1124.63000488
    endloop
  endfacet
  facet normal -0.44899508357 0.700798273087 0.554333090782
    outer loop
      vertex 2055.04003906 1120.34997559 -1122.52001953
      vertex 2055.04003906 1109.68005371 -1130.95996094
      vertex 2064.91992188 1109.68005371 -1124.63000488
    endloop
  endfacet
  facet normal -0.539466321468 0.842007160187 0
    outer loop
      vertex 2064.91992188 1109.68005371 -1124.63000488
      vertex 2055.04003906 1109.68005371 -1130.95996094
      vertex 2064.91992188 1099.01000977 -1124.63000488
    endloop
  endfacet
  facet normal 0.16519805789 0.773526787758 -0.611854493618
    outer loop
      vertex 2064.91992188 1099.01000977 -1124.63000488
      vertex 2055.04003906 1109.68005371 -1130.95996094
      vertex 2055.04003906 1099.01000977 -1122.52001953
    endloop
  endfacet
  facet normal 0.16519805789 0.773526787758 0.611854493618
    outer loop
      vertex 2064.91992188 1099.01000977 -1124.63000488
      vertex 2055.04003906 1099.01000977 -1122.52001953
      vertex 2064.91992188 1088.33996582 -1133.06994629
    endloop
  endfacet
  facet normal 0.642305195332 0.751888751984 0.148685306311
    outer loop
      vertex 2055.04003906 1099.01000977 -1122.52001953
      vertex 2055.04003906 1088.33996582 -1124.63000488
      vertex 2064.91992188 1088.33996582 -1133.06994629
    endloop
  endfacet
  facet normal 0.556611418724 0.651574730873 -0.515397012234
    outer loop
      vertex 2064.91992188 1088.33996582 -1133.06994629
      vertex 2055.04003906 1088.33996582 -1124.63000488
      vertex 2064.91992188 1077.67004395 -1124.63000488
    endloop
  endfacet
  facet normal 0.284705638885 0.916738986969 0.280236214399
    outer loop
      vertex 2025.40002441 1067 -1116.18994141
      vertex 2035.2800293 1056.32995605 -1122.52001953
      vertex 2039.12731934 1065.51831055 -1120.90600586
    endloop
  endfacet
  facet normal 0.191899329424 0.980326414108 0.0462034530938
    outer loop
      vertex 2045.16003418 1056.32995605 -1122.52001953
      vertex 2050.69946289 1071.86865234 -1122.87207031
      vertex 2039.12731934 1065.51831055 -1120.90600586
    endloop
  endfacet
  facet normal 0.225247934461 0.973612964153 0.0366225838661
    outer loop
      vertex 2037.58325195 1076.58642578 -1119.66003418
      vertex 2050.69946289 1071.86865234 -1122.87207031
      vertex 2045.00512695 1085.99621582 -1121.02319336
    endloop
  endfacet
  facet normal -0.770555436611 0.499890834093 -0.395415574312
    outer loop
      vertex 1649.95996094 1589.82995605 -1038.11999512
      vertex 1642.03979492 1581.11499023 -1043.43481445
      vertex 1649.95996094 1579.16003418 -1029.68005371
    endloop
  endfacet
  facet normal 0.0125992167741 0.935669958591 -0.352651387453
    outer loop
      vertex 1630.19995117 1589.82995605 -1046.56005859
      vertex 1642.03979492 1581.11499023 -1043.43481445
      vertex 1638.49621582 1592.35510254 -1047.62353516
    endloop
  endfacet
  facet normal 0.0495817326009 0.928767085075 0.367332816124
    outer loop
      vertex 1916.7199707 1792.56005859 -1183.70996094
      vertex 1916.7199707 1781.89001465 -1187.93005371
      vertex 1924.62402344 1784.02404785 -1187.50793457
    endloop
  endfacet
  facet normal 0.347809761763 0.936322391033 0.0482569821179
    outer loop
      vertex 2045.16003418 1099.01000977 -1120.41003418
      vertex 2045.00512695 1085.99621582 -1121.02319336
      vertex 2055.04003906 1088.33996582 -1124.63000488
    endloop
  endfacet
  facet normal 0.335721433163 0.941884160042 -0.012057733722
    outer loop
      vertex 2055.04003906 1088.33996582 -1124.63000488
      vertex 2045.00512695 1085.99621582 -1121.02319336
      vertex 2050.69946289 1071.86865234 -1122.87207031
    endloop
  endfacet
  facet normal 0.209691464901 0.974452793598 0.080444380641
    outer loop
      vertex 2050.69946289 1071.86865234 -1122.87207031
      vertex 2037.58325195 1076.58642578 -1119.66003418
      vertex 2039.12731934 1065.51831055 -1120.90600586
    endloop
  endfacet
  facet normal 0.532136201859 0.830572962761 0.164254590869
    outer loop
      vertex 2025.40002441 1077.67004395 -1118.30004883
      vertex 2025.40002441 1088.33996582 -1116.18994141
      vertex 2015.52001953 1088.33996582 -1109.85998535
    endloop
  endfacet
  facet normal 0.369143664837 0.86423432827 0.341806948185
    outer loop
      vertex 2015.52001953 1088.33996582 -1109.85998535
      vertex 2015.52001953 1077.67004395 -1114.07995605
      vertex 2025.40002441 1077.67004395 -1118.30004883
    endloop
  endfacet
  facet normal 0.386463075876 0.904782295227 -0.178928285837
    outer loop
      vertex 2025.40002441 1067 -1116.18994141
      vertex 2025.40002441 1077.67004395 -1118.30004883
      vertex 2015.52001953 1077.67004395 -1114.07995605
    endloop
  endfacet
  facet normal -0.519174337387 0.607749223709 0.600915014744
    outer loop
      vertex 2015.52001953 1067 -1124.63000488
      vertex 2025.40002441 1067 -1116.18994141
      vertex 2015.52001953 1077.67004395 -1114.07995605
    endloop
  endfacet
  facet normal 0.414584606886 0.647102832794 0.639826178551
    outer loop
      vertex 2015.52001953 1077.67004395 -1114.07995605
      vertex 2005.64001465 1077.67004395 -1107.75
      vertex 2015.52001953 1067 -1124.63000488
    endloop
  endfacet
  facet normal 0.676405012608 0.633449316025 0.375790208578
    outer loop
      vertex 2005.64001465 1067 -1114.07995605
      vertex 2015.52001953 1067 -1124.63000488
      vertex 2005.64001465 1077.67004395 -1107.75
    endloop
  endfacet
  facet normal 0 0.860045611858 0.510217189789
    outer loop
      vertex 2005.64001465 1067 -1114.07995605
      vertex 2005.64001465 1077.67004395 -1107.75
      vertex 1995.76000977 1077.67004395 -1107.75
    endloop
  endfacet
  facet normal 0.704607069492 0.659864246845 -0.260975182056
    outer loop
      vertex 1995.76000977 1067 -1103.5300293
      vertex 2005.64001465 1067 -1114.07995605
      vertex 1995.76000977 1077.67004395 -1107.75
    endloop
  endfacet
  facet normal 0.704611539841 0.659860134125 -0.260973542929
    outer loop
      vertex 1995.76000977 1067 -1103.5300293
      vertex 1995.76000977 1077.67004395 -1107.75
      vertex 1985.88000488 1077.67004395 -1097.19995117
    endloop
  endfacet
  facet normal -0.290616154671 0.680402636528 0.672751486301
    outer loop
      vertex 1995.76000977 1067 -1103.5300293
      vertex 1985.88000488 1077.67004395 -1097.19995117
      vertex 1985.88000488 1067 -1107.75
    endloop
  endfacet
  facet normal -0.392794311047 0.919626355171 0
    outer loop
      vertex 1995.76000977 1056.32995605 -1103.5300293
      vertex 1995.76000977 1067 -1103.5300293
      vertex 1985.88000488 1067 -1107.75
    endloop
  endfacet
  facet normal -0.205053061247 0.960157573223 -0.189870253205
    outer loop
      vertex 1995.76000977 1056.32995605 -1103.5300293
      vertex 1985.88000488 1067 -1107.75
      vertex 1985.88000488 1056.32995605 -1105.64001465
    endloop
  endfacet
  facet normal -0.165195226669 0.77352386713 0.611858963966
    outer loop
      vertex 1995.76000977 1056.32995605 -1103.5300293
      vertex 1985.88000488 1056.32995605 -1105.64001465
      vertex 1995.76000977 1045.66003418 -1111.9699707
    endloop
  endfacet
  facet normal 0.556612312794 0.651574313641 0.515396595001
    outer loop
      vertex 2005.64001465 1045.66003418 -1120.41003418
      vertex 1995.76000977 1056.32995605 -1103.5300293
      vertex 1995.76000977 1045.66003418 -1111.9699707
    endloop
  endfacet
  facet normal 0.642306029797 0.751888036728 -0.148685276508
    outer loop
      vertex 1995.76000977 1045.66003418 -1111.9699707
      vertex 2005.64001465 1034.98999023 -1118.30004883
      vertex 2005.64001465 1045.66003418 -1120.41003418
    endloop
  endfacet
  facet normal 0.386453777552 0.904787659645 -0.178921058774
    outer loop
      vertex 2005.64001465 1034.98999023 -1118.30004883
      vertex 2015.52001953 1034.98999023 -1122.52001953
      vertex 2005.64001465 1045.66003418 -1120.41003418
    endloop
  endfacet
  facet normal -0.519171774387 0.607750236988 0.600916266441
    outer loop
      vertex 2015.52001953 1034.98999023 -1122.52001953
      vertex 2015.52001953 1045.66003418 -1111.9699707
      vertex 2005.64001465 1045.66003418 -1120.41003418
    endloop
  endfacet
  facet normal -0.622006416321 0.728129982948 0.287984013557
    outer loop
      vertex 2005.64001465 1056.32995605 -1116.18994141
      vertex 2005.64001465 1045.66003418 -1120.41003418
      vertex 2015.52001953 1045.66003418 -1111.9699707
    endloop
  endfacet
  facet normal -0.392792075872 0.919627308846 0
    outer loop
      vertex 2015.52001953 1056.32995605 -1111.9699707
      vertex 2005.64001465 1056.32995605 -1116.18994141
      vertex 2015.52001953 1045.66003418 -1111.9699707
    endloop
  endfacet
  facet normal 0.649525821209 0.760339558125 0
    outer loop
      vertex 2015.52001953 1045.66003418 -1111.9699707
      vertex 2025.40002441 1045.66003418 -1120.41003418
      vertex 2015.52001953 1056.32995605 -1111.9699707
    endloop
  endfacet
  facet normal 0.649525821209 0.760339558125 -8.74739990529e-17
    outer loop
      vertex 2015.52001953 1056.32995605 -1111.9699707
      vertex 2025.40002441 1045.66003418 -1120.41003418
      vertex 2025.40002441 1056.32995605 -1120.41003418
    endloop
  endfacet
  facet normal 0.482273876667 0.564553201199 -0.669844448566
    outer loop
      vertex 2015.52001953 1056.32995605 -1111.9699707
      vertex 2025.40002441 1056.32995605 -1120.41003418
      vertex 2015.52001953 1067 -1124.63000488
    endloop
  endfacet
  facet normal 0.208852261305 0.977947175503 0
    outer loop
      vertex 2025.40002441 1045.66003418 -1120.41003418
      vertex 2035.2800293 1045.66003418 -1122.52001953
      vertex 2025.40002441 1056.32995605 -1120.41003418
    endloop
  endfacet
  facet normal 0.208852261305 0.977947175503 0
    outer loop
      vertex 2035.2800293 1045.66003418 -1122.52001953
      vertex 2035.2800293 1056.32995605 -1122.52001953
      vertex 2025.40002441 1056.32995605 -1120.41003418
    endloop
  endfacet
  facet normal 0.194789364934 0.912097930908 0.360741466284
    outer loop
      vertex 2025.40002441 1056.32995605 -1120.41003418
      vertex 2035.2800293 1056.32995605 -1122.52001953
      vertex 2025.40002441 1067 -1116.18994141
    endloop
  endfacet
  facet normal 0 0.999743521214 -0.0226469039917
    outer loop
      vertex 2055.04003906 1056.32995605 -1122.52001953
      vertex 2050.69946289 1071.86865234 -1122.87207031
      vertex 2045.16003418 1056.32995605 -1122.52001953
    endloop
  endfacet
  facet normal 0.20506182313 0.960153639317 0.189880535007
    outer loop
      vertex 2025.40002441 1077.67004395 -1118.30004883
      vertex 2035.2800293 1088.33996582 -1118.30004883
      vertex 2025.40002441 1088.33996582 -1116.18994141
    endloop
  endfacet
  facet normal 0 0.860043168068 0.510221242905
    outer loop
      vertex 2045.16003418 1056.32995605 -1122.52001953
      vertex 2035.2800293 1056.32995605 -1122.52001953
      vertex 2045.16003418 1045.66003418 -1128.84997559
    endloop
  endfacet
  facet normal -0.482600778341 0.753260612488 0.446872413158
    outer loop
      vertex 2045.16003418 1056.32995605 -1122.52001953
      vertex 2045.16003418 1045.66003418 -1128.84997559
      vertex 2055.04003906 1045.66003418 -1122.52001953
    endloop
  endfacet
  facet normal 0 1 0
    outer loop
      vertex 2045.16003418 1056.32995605 -1122.52001953
      vertex 2055.04003906 1045.66003418 -1122.52001953
      vertex 2055.04003906 1056.32995605 -1122.52001953
    endloop
  endfacet
  facet normal 0 0.984920918941 0.173005014658
    outer loop
      vertex 2045.16003418 1056.32995605 -1122.52001953
      vertex 2039.12731934 1065.51831055 -1120.90600586
      vertex 2035.2800293 1056.32995605 -1122.52001953
    endloop
  endfacet
  facet normal 0.539466321468 0.842007160187 -8.25109087601e-17
    outer loop
      vertex 2064.91992188 1045.66003418 -1128.84997559
      vertex 2055.04003906 1056.32995605 -1122.52001953
      vertex 2055.04003906 1045.66003418 -1122.52001953
    endloop
  endfacet
  facet normal 0.482604205608 0.753255903721 0.446876615286
    outer loop
      vertex 2064.91992188 1045.66003418 -1128.84997559
      vertex 2055.04003906 1045.66003418 -1122.52001953
      vertex 2064.91992188 1034.98999023 -1135.18005371
    endloop
  endfacet
  facet normal 0.723332166672 0.6773827672 0.133951917291
    outer loop
      vertex 2055.04003906 1045.66003418 -1122.52001953
      vertex 2055.04003906 1034.98999023 -1124.63000488
      vertex 2064.91992188 1034.98999023 -1135.18005371
    endloop
  endfacet
  facet normal 0.704614758492 0.659854412079 -0.260979324579
    outer loop
      vertex 2064.91992188 1034.98999023 -1135.18005371
      vertex 2055.04003906 1034.98999023 -1124.63000488
      vertex 2064.91992188 1024.31994629 -1130.95996094
    endloop
  endfacet
  facet normal -0.447394788265 0.523716509342 0.724954426289
    outer loop
      vertex 2055.04003906 1034.98999023 -1124.63000488
      vertex 2055.04003906 1024.31994629 -1139.40002441
      vertex 2064.91992188 1024.31994629 -1130.95996094
    endloop
  endfacet
  facet normal -0.642310917377 0.751883745193 0.148686021566
    outer loop
      vertex 2064.91992188 1024.31994629 -1130.95996094
      vertex 2055.04003906 1024.31994629 -1139.40002441
      vertex 2064.91992188 1013.65002441 -1133.06994629
    endloop
  endfacet
  facet normal 0.290618211031 0.680398404598 -0.672754824162
    outer loop
      vertex 2055.04003906 1013.65002441 -1128.84997559
      vertex 2064.91992188 1013.65002441 -1133.06994629
      vertex 2055.04003906 1024.31994629 -1139.40002441
    endloop
  endfacet
  facet normal 0.150140270591 0.70302927494 -0.695131480694
    outer loop
      vertex 2055.04003906 1013.65002441 -1128.84997559
      vertex 2055.04003906 1024.31994629 -1139.40002441
      vertex 2045.16003418 1024.31994629 -1137.29003906
    endloop
  endfacet
  facet normal 0 0.784294605255 -0.620388567448
    outer loop
      vertex 2055.04003906 1013.65002441 -1128.84997559
      vertex 2045.16003418 1024.31994629 -1137.29003906
      vertex 2045.16003418 1013.65002441 -1128.84997559
    endloop
  endfacet
  facet normal 1.88936297243e-16 0.784298121929 0.620384156704
    outer loop
      vertex 2055.04003906 1002.97998047 -1137.29003906
      vertex 2055.04003906 1013.65002441 -1128.84997559
      vertex 2045.16003418 1013.65002441 -1128.84997559
    endloop
  endfacet
  facet normal -0 0.784298121929 0.620384156704
    outer loop
      vertex 2045.16003418 1002.97998047 -1137.29003906
      vertex 2055.04003906 1002.97998047 -1137.29003906
      vertex 2045.16003418 1013.65002441 -1128.84997559
    endloop
  endfacet
  facet normal 0.165192440152 0.773522913456 0.611860871315
    outer loop
      vertex 2035.2800293 1013.65002441 -1126.73999023
      vertex 2045.16003418 1002.97998047 -1137.29003906
      vertex 2045.16003418 1013.65002441 -1128.84997559
    endloop
  endfacet
  facet normal 0.19478674233 0.912099897861 0.360737979412
    outer loop
      vertex 2045.16003418 1013.65002441 -1128.84997559
      vertex 2035.2800293 1024.31994629 -1122.52001953
      vertex 2035.2800293 1013.65002441 -1126.73999023
    endloop
  endfacet
  facet normal 0.194789662957 0.91209936142 0.360737770796
    outer loop
      vertex 2035.2800293 1024.31994629 -1122.52001953
      vertex 2025.40002441 1024.31994629 -1120.41003418
      vertex 2035.2800293 1013.65002441 -1126.73999023
    endloop
  endfacet
  facet normal 0.386455833912 0.904786467552 0.178922742605
    outer loop
      vertex 2035.2800293 1013.65002441 -1126.73999023
      vertex 2025.40002441 1024.31994629 -1120.41003418
      vertex 2025.40002441 1013.65002441 -1122.52001953
    endloop
  endfacet
  facet normal 0.386456161737 0.904787242413 0.178918048739
    outer loop
      vertex 2025.40002441 1013.65002441 -1122.52001953
      vertex 2035.2800293 1002.97998047 -1128.84997559
      vertex 2035.2800293 1013.65002441 -1126.73999023
    endloop
  endfacet
  facet normal 0 0.860045671463 0.510217010975
    outer loop
      vertex 2025.40002441 1013.65002441 -1122.52001953
      vertex 2025.40002441 1002.97998047 -1128.84997559
      vertex 2035.2800293 1002.97998047 -1128.84997559
    endloop
  endfacet
  facet normal 0 0.981003403664 -0.193990528584
    outer loop
      vertex 2025.40002441 1002.97998047 -1128.84997559
      vertex 2035.2800293 992.309997559 -1126.73999023
      vertex 2035.2800293 1002.97998047 -1128.84997559
    endloop
  endfacet
  facet normal 0.642306208611 0.751888215542 -0.148683682084
    outer loop
      vertex 2035.2800293 992.309997559 -1126.73999023
      vertex 2045.16003418 992.309997559 -1135.18005371
      vertex 2035.2800293 1002.97998047 -1128.84997559
    endloop
  endfacet
  facet normal 0.642306208611 0.751888215542 -0.148683682084
    outer loop
      vertex 2035.2800293 1002.97998047 -1128.84997559
      vertex 2045.16003418 992.309997559 -1135.18005371
      vertex 2045.16003418 1002.97998047 -1137.29003906
    endloop
  endfacet
  facet normal 0.205050081015 0.960158526897 -0.189868509769
    outer loop
      vertex 2045.16003418 1002.97998047 -1137.29003906
      vertex 2045.16003418 992.309997559 -1135.18005371
      vertex 2055.04003906 992.309997559 -1137.29003906
    endloop
  endfacet
  facet normal 0.165192782879 0.773524522781 0.611858785152
    outer loop
      vertex 2045.16003418 992.309997559 -1135.18005371
      vertex 2055.04003906 981.640014648 -1145.72998047
      vertex 2055.04003906 992.309997559 -1137.29003906
    endloop
  endfacet
  facet normal -0.165197432041 0.773523926735 0.611858308315
    outer loop
      vertex 2055.04003906 981.640014648 -1145.72998047
      vertex 2064.91992188 981.640014648 -1143.61999512
      vertex 2055.04003906 992.309997559 -1137.29003906
    endloop
  endfacet
  facet normal 0.194792300463 0.912099540234 0.36073589325
    outer loop
      vertex 2064.91992188 981.640014648 -1143.61999512
      vertex 2064.91992188 992.309997559 -1139.40002441
      vertex 2055.04003906 992.309997559 -1137.29003906
    endloop
  endfacet
  facet normal 0.208854928613 0.977946639061 0
    outer loop
      vertex 2064.91992188 992.309997559 -1139.40002441
      vertex 2055.04003906 1002.97998047 -1137.29003906
      vertex 2055.04003906 992.309997559 -1137.29003906
    endloop
  endfacet
  facet normal -0.344825744629 0.807290732861 0.478933036327
    outer loop
      vertex 2064.91992188 992.309997559 -1139.40002441
      vertex 2064.91992188 1002.97998047 -1133.06994629
      vertex 2055.04003906 1002.97998047 -1137.29003906
    endloop
  endfacet
  facet normal -0.208854928613 0.977946639061 0
    outer loop
      vertex 2064.91992188 970.969970703 -1143.61999512
      vertex 2064.91992188 981.640014648 -1143.61999512
      vertex 2055.04003906 981.640014648 -1145.72998047
    endloop
  endfacet
  facet normal 0 0.981003046036 -0.193992435932
    outer loop
      vertex 2055.04003906 970.969970703 -1143.61999512
      vertex 2064.91992188 970.969970703 -1143.61999512
      vertex 2055.04003906 981.640014648 -1145.72998047
    endloop
  endfacet
  facet normal 0.642301678658 0.751891672611 -0.148685872555
    outer loop
      vertex 2055.04003906 970.969970703 -1143.61999512
      vertex 2055.04003906 981.640014648 -1145.72998047
      vertex 2045.16003418 981.640014648 -1137.29003906
    endloop
  endfacet
  facet normal -0.165195673704 0.773525953293 0.611856162548
    outer loop
      vertex 2055.04003906 970.969970703 -1143.61999512
      vertex 2045.16003418 981.640014648 -1137.29003906
      vertex 2045.16003418 970.969970703 -1145.72998047
    endloop
  endfacet
  facet normal -0.180650815368 0.845894396305 0.501824617386
    outer loop
      vertex 2045.16003418 970.969970703 -1145.72998047
      vertex 2055.04003906 960.299987793 -1149.94995117
      vertex 2055.04003906 970.969970703 -1143.61999512
    endloop
  endfacet
  facet normal -0.482606261969 0.753259122372 0.446868956089
    outer loop
      vertex 2064.91992188 960.299987793 -1143.61999512
      vertex 2055.04003906 970.969970703 -1143.61999512
      vertex 2055.04003906 960.299987793 -1149.94995117
    endloop
  endfacet
  facet normal -0.482606112957 0.753258883953 0.446869522333
    outer loop
      vertex 2064.91992188 949.630004883 -1149.94995117
      vertex 2064.91992188 960.299987793 -1143.61999512
      vertex 2055.04003906 960.299987793 -1149.94995117
    endloop
  endfacet
  facet normal 0 1 0
    outer loop
      vertex 2064.91992188 949.630004883 -1149.94995117
      vertex 2055.04003906 960.299987793 -1149.94995117
      vertex 2055.04003906 949.630004883 -1149.94995117
    endloop
  endfacet
  facet normal 0 0.929913520813 -0.36777818203
    outer loop
      vertex 2064.91992188 949.630004883 -1149.94995117
      vertex 2055.04003906 949.630004883 -1149.94995117
      vertex 2064.91992188 938.960021973 -1145.72998047
    endloop
  endfacet
  facet normal -0.392796128988 0.919625580311 0
    outer loop
      vertex 2055.04003906 938.960021973 -1149.94995117
      vertex 2064.91992188 938.960021973 -1145.72998047
      vertex 2055.04003906 949.630004883 -1149.94995117
    endloop
  endfacet
  facet normal 0.539461255074 0.842010438442 0
    outer loop
      vertex 2055.04003906 938.960021973 -1149.94995117
      vertex 2055.04003906 949.630004883 -1149.94995117
      vertex 2045.16003418 949.630004883 -1143.61999512
    endloop
  endfacet
  facet normal 0.386453330517 0.90478771925 0.178921893239
    outer loop
      vertex 2055.04003906 938.960021973 -1149.94995117
      vertex 2045.16003418 949.630004883 -1143.61999512
      vertex 2045.16003418 938.960021973 -1145.72998047
    endloop
  endfacet
  facet normal 0.392791718245 0.919627487659 0
    outer loop
      vertex 2045.16003418 938.960021973 -1145.72998047
      vertex 2055.04003906 928.289978027 -1149.94995117
      vertex 2055.04003906 938.960021973 -1149.94995117
    endloop
  endfacet
  facet normal 0.649530827999 0.76033526659 -0
    outer loop
      vertex 2055.04003906 938.960021973 -1149.94995117
      vertex 2055.04003906 928.289978027 -1149.94995117
      vertex 2064.91992188 928.289978027 -1158.39001465
    endloop
  endfacet
  facet normal 0.649530827999 0.76033526659 0
    outer loop
      vertex 2064.91992188 917.619995117 -1158.39001465
      vertex 2064.91992188 928.289978027 -1158.39001465
      vertex 2055.04003906 928.289978027 -1149.94995117
    endloop
  endfacet
  facet normal -0.415231108665 0.486071705818 0.768971681595
    outer loop
      vertex 2064.91992188 917.619995117 -1158.39001465
      vertex 2055.04003906 928.289978027 -1149.94995117
      vertex 2055.04003906 917.619995117 -1166.82995605
    endloop
  endfacet
  facet normal -0.622011482716 0.728129863739 -0.287973314524
    outer loop
      vertex 2064.91992188 917.619995117 -1158.39001465
      vertex 2055.04003906 917.619995117 -1166.82995605
      vertex 2064.91992188 906.950012207 -1154.17004395
    endloop
  endfacet
  facet normal -0.482605755329 0.753258347511 -0.446870803833
    outer loop
      vertex 2064.91992188 906.950012207 -1154.17004395
      vertex 2055.04003906 917.619995117 -1166.82995605
      vertex 2055.04003906 906.950012207 -1160.5
    endloop
  endfacet
  facet normal -0.539466321468 0.842007160187 0
    outer loop
      vertex 2064.91992188 896.280029297 -1154.17004395
      vertex 2064.91992188 906.950012207 -1154.17004395
      vertex 2055.04003906 906.950012207 -1160.5
    endloop
  endfacet
  facet normal 0.290627330542 0.680398523808 -0.672750771046
    outer loop
      vertex 2055.04003906 906.950012207 -1160.5
      vertex 2055.04003906 896.280029297 -1149.94995117
      vertex 2064.91992188 896.280029297 -1154.17004395
    endloop
  endfacet
  facet normal 0.20480029285 0.479465603828 0.85332852602
    outer loop
      vertex 2064.91992188 885.609985352 -1173.16003418
      vertex 2064.91992188 896.280029297 -1154.17004395
      vertex 2055.04003906 896.280029297 -1149.94995117
    endloop
  endfacet
  facet normal 0.872698783875 0.454036533833 0.179576337337
    outer loop
      vertex 2055.04003906 896.280029297 -1149.94995117
      vertex 2055.04003906 885.609985352 -1154.17004395
      vertex 2064.91992188 885.609985352 -1173.16003418
    endloop
  endfacet
  facet normal 0.685500919819 0.356643646955 -0.634739160538
    outer loop
      vertex 2064.91992188 885.609985352 -1173.16003418
      vertex 2055.04003906 885.609985352 -1154.17004395
      vertex 2064.91992188 874.940002441 -1154.17004395
    endloop
  endfacet
  facet normal -0.69393736124 0.324929684401 0.642550885677
    outer loop
      vertex 2055.04003906 885.609985352 -1154.17004395
      vertex 2055.04003906 874.940002441 -1175.27001953
      vertex 2064.91992188 874.940002441 -1154.17004395
    endloop
  endfacet
  facet normal -0.858619749546 0.402040630579 -0.318018078804
    outer loop
      vertex 2064.91992188 874.940002441 -1154.17004395
      vertex 2055.04003906 874.940002441 -1175.27001953
      vertex 2064.91992188 864.270019531 -1145.72998047
    endloop
  endfacet
  facet normal -0.163631111383 0.383097857237 -0.909098923206
    outer loop
      vertex 2055.04003906 874.940002441 -1175.27001953
      vertex 2055.04003906 864.270019531 -1149.94995117
      vertex 2064.91992188 864.270019531 -1145.72998047
    endloop
  endfacet
  facet normal -0.344816625118 0.807294607162 0.478933095932
    outer loop
      vertex 2064.91992188 864.270019531 -1145.72998047
      vertex 2055.04003906 864.270019531 -1149.94995117
      vertex 2064.91992188 853.599975586 -1152.06005859
    endloop
  endfacet
  facet normal 0.592084944248 0.693089663982 -0.411171674728
    outer loop
      vertex 2055.04003906 853.599975586 -1143.61999512
      vertex 2064.91992188 853.599975586 -1152.06005859
      vertex 2055.04003906 864.270019531 -1149.94995117
    endloop
  endfacet
  facet normal -0.344826072454 0.807295978069 -0.478923976421
    outer loop
      vertex 2055.04003906 853.599975586 -1143.61999512
      vertex 2055.04003906 864.270019531 -1149.94995117
      vertex 2045.16003418 864.270019531 -1154.17004395
    endloop
  endfacet
  facet normal -0.729905724525 0.683547854424 0
    outer loop
      vertex 2045.16003418 853.599975586 -1154.17004395
      vertex 2055.04003906 853.599975586 -1143.61999512
      vertex 2045.16003418 864.270019531 -1154.17004395
    endloop
  endfacet
  facet normal -0.83118134737 0.556001424789 0
    outer loop
      vertex 2045.16003418 864.270019531 -1154.17004395
      vertex 2035.2800293 864.270019531 -1168.93994141
      vertex 2045.16003418 853.599975586 -1154.17004395
    endloop
  endfacet
  facet normal -0.592073857784 0.69309669733 -0.411175847054
    outer loop
      vertex 2045.16003418 853.599975586 -1154.17004395
      vertex 2035.2800293 864.270019531 -1168.93994141
      vertex 2035.2800293 853.599975586 -1162.60998535
    endloop
  endfacet
  facet normal -0.642300307751 0.751893043518 0.148684635758
    outer loop
      vertex 2045.16003418 853.599975586 -1154.17004395
      vertex 2035.2800293 853.599975586 -1162.60998535
      vertex 2045.16003418 842.929992676 -1156.2800293
    endloop
  endfacet
  facet normal 0.386456102133 0.904787123203 0.178918972611
    outer loop
      vertex 2055.04003906 842.929992676 -1160.5
      vertex 2045.16003418 853.599975586 -1154.17004395
      vertex 2045.16003418 842.929992676 -1156.2800293
    endloop
  endfacet
  facet normal 0.392794311047 0.919626355171 -0
    outer loop
      vertex 2055.04003906 842.929992676 -1160.5
      vertex 2045.16003418 842.929992676 -1156.2800293
      vertex 2055.04003906 832.260009766 -1160.5
    endloop
  endfacet
  facet normal -0.39279872179 0.919624447823 0
    outer loop
      vertex 2055.04003906 842.929992676 -1160.5
      vertex 2055.04003906 832.260009766 -1160.5
      vertex 2064.91992188 832.260009766 -1156.2800293
    endloop
  endfacet
  facet normal -0.622009992599 0.728130936623 0.287973731756
    outer loop
      vertex 2064.91992188 832.260009766 -1156.2800293
      vertex 2064.91992188 842.929992676 -1152.06005859
      vertex 2055.04003906 842.929992676 -1160.5
    endloop
  endfacet
  facet normal -0.415230631828 0.486073046923 0.768971085548
    outer loop
      vertex 2055.04003906 853.599975586 -1143.61999512
      vertex 2055.04003906 842.929992676 -1160.5
      vertex 2064.91992188 842.929992676 -1152.06005859
    endloop
  endfacet
  facet normal -0.290619432926 0.680401265621 -0.672751426697
    outer loop
      vertex 2064.91992188 821.590026855 -1145.72998047
      vertex 2064.91992188 832.260009766 -1156.2800293
      vertex 2055.04003906 832.260009766 -1160.5
    endloop
  endfacet
  facet normal -0.782579183578 0.610724329948 -0.120770819485
    outer loop
      vertex 2064.91992188 821.590026855 -1145.72998047
      vertex 2055.04003906 832.260009766 -1160.5
      vertex 2055.04003906 821.590026855 -1158.39001465
    endloop
  endfacet
  facet normal -0.673524558544 0.525618135929 -0.519702076912
    outer loop
      vertex 2064.91992188 810.91998291 -1135.18005371
      vertex 2064.91992188 821.590026855 -1145.72998047
      vertex 2055.04003906 821.590026855 -1158.39001465
    endloop
  endfacet
  facet normal -0.920107543468 0.391665875912 0
    outer loop
      vertex 2055.04003906 810.91998291 -1158.39001465
      vertex 2064.91992188 810.91998291 -1135.18005371
      vertex 2055.04003906 821.590026855 -1158.39001465
    endloop
  endfacet
  facet normal 0.539461255074 0.842010438442 0
    outer loop
      vertex 2045.16003418 821.590026855 -1152.06005859
      vertex 2055.04003906 810.91998291 -1158.39001465
      vertex 2055.04003906 821.590026855 -1158.39001465
    endloop
  endfacet
  facet normal 0.539461255074 0.842010438442 0
    outer loop
      vertex 2055.04003906 821.590026855 -1158.39001465
      vertex 2045.16003418 832.260009766 -1152.06005859
      vertex 2045.16003418 821.590026855 -1152.06005859
    endloop
  endfacet
  facet normal -0.649519979954 0.760344564915 0
    outer loop
      vertex 2045.16003418 821.590026855 -1152.06005859
      vertex 2045.16003418 832.260009766 -1152.06005859
      vertex 2035.2800293 832.260009766 -1160.5
    endloop
  endfacet
  facet normal -0.801426589489 0.469085156918 0.371045172215
    outer loop
      vertex 2045.16003418 821.590026855 -1152.06005859
      vertex 2035.2800293 832.260009766 -1160.5
      vertex 2035.2800293 821.590026855 -1168.93994141
    endloop
  endfacet
  facet normal -0.863034486771 0.505145013332 0
    outer loop
      vertex 2045.16003418 810.91998291 -1152.06005859
      vertex 2045.16003418 821.590026855 -1152.06005859
      vertex 2035.2800293 821.590026855 -1168.93994141
    endloop
  endfacet
  facet normal 0.104051508009 0.487189054489 -0.867075622082
    outer loop
      vertex 2035.2800293 810.91998291 -1149.94995117
      vertex 2045.16003418 810.91998291 -1152.06005859
      vertex 2035.2800293 821.590026855 -1168.93994141
    endloop
  endfacet
  facet normal 0.64179700613 0.375651955605 -0.668567240238
    outer loop
      vertex 2025.40002441 821.590026855 -1152.06005859
      vertex 2035.2800293 810.91998291 -1149.94995117
      vertex 2035.2800293 821.590026855 -1168.93994141
    endloop
  endfacet
  facet normal 0.858760535717 0.502643406391 -0.0993978083134
    outer loop
      vertex 2025.40002441 832.260009766 -1154.17004395
      vertex 2025.40002441 821.590026855 -1152.06005859
      vertex 2035.2800293 821.590026855 -1168.93994141
    endloop
  endfacet
  facet normal -0.723323225975 0.677391886711 -0.133954331279
    outer loop
      vertex 2025.40002441 832.260009766 -1154.17004395
      vertex 2015.52001953 832.260009766 -1164.7199707
      vertex 2025.40002441 821.590026855 -1152.06005859
    endloop
  endfacet
  facet normal 0 0.644453942776 -0.764643132687
    outer loop
      vertex 2015.52001953 821.590026855 -1152.06005859
      vertex 2025.40002441 821.590026855 -1152.06005859
      vertex 2015.52001953 832.260009766 -1164.7199707
    endloop
  endfacet
  facet normal 0.38163870573 0.595676243305 -0.706768512726
    outer loop
      vertex 2015.52001953 832.260009766 -1164.7199707
      vertex 2005.64001465 832.260009766 -1158.39001465
      vertex 2015.52001953 821.590026855 -1152.06005859
    endloop
  endfacet
  facet normal -0.539458692074 0.842012047768 -8.25112859545e-17
    outer loop
      vertex 2015.52001953 821.590026855 -1152.06005859
      vertex 2005.64001465 832.260009766 -1158.39001465
      vertex 2005.64001465 821.590026855 -1158.39001465
    endloop
  endfacet
  facet normal -0.482599169016 0.753263115883 0.446869939566
    outer loop
      vertex 2015.52001953 810.91998291 -1158.39001465
      vertex 2015.52001953 821.590026855 -1152.06005859
      vertex 2005.64001465 821.590026855 -1158.39001465
    endloop
  endfacet
  facet normal -0 1 0
    outer loop
      vertex 2005.64001465 810.91998291 -1158.39001465
      vertex 2015.52001953 810.91998291 -1158.39001465
      vertex 2005.64001465 821.590026855 -1158.39001465
    endloop
  endfacet
  facet normal 0 1 0
    outer loop
      vertex 2005.64001465 810.91998291 -1158.39001465
      vertex 2005.64001465 821.590026855 -1158.39001465
      vertex 1995.76000977 821.590026855 -1158.39001465
    endloop
  endfacet
  facet normal 0.205053046346 0.960157454014 -0.189870685339
    outer loop
      vertex 1995.76000977 810.91998291 -1156.2800293
      vertex 2005.64001465 810.91998291 -1158.39001465
      vertex 1995.76000977 821.590026855 -1158.39001465
    endloop
  endfacet
  facet normal 0 0.981002926826 -0.193992868066
    outer loop
      vertex 1985.88000488 821.590026855 -1158.39001465
      vertex 1995.76000977 810.91998291 -1156.2800293
      vertex 1995.76000977 821.590026855 -1158.39001465
    endloop
  endfacet
  facet normal -0 0.784296452999 0.620386183262
    outer loop
      vertex 1985.88000488 821.590026855 -1158.39001465
      vertex 1995.76000977 821.590026855 -1158.39001465
      vertex 1985.88000488 832.260009766 -1149.94995117
    endloop
  endfacet
  facet normal 9.44679434809e-17 0.784296452999 0.620386183262
    outer loop
      vertex 1985.88000488 821.590026855 -1158.39001465
      vertex 1985.88000488 832.260009766 -1149.94995117
      vertex 1976 832.260009766 -1149.94995117
    endloop
  endfacet
  facet normal 0.180649876595 0.845889985561 0.501832425594
    outer loop
      vertex 1976 821.590026855 -1156.2800293
      vertex 1985.88000488 821.590026855 -1158.39001465
      vertex 1976 832.260009766 -1149.94995117
    endloop
  endfacet
  facet normal -0.676404953003 0.633445084095 0.375797390938
    outer loop
      vertex 1966.11999512 832.260009766 -1160.5
      vertex 1976 821.590026855 -1156.2800293
      vertex 1976 832.260009766 -1149.94995117
    endloop
  endfacet
  facet normal -0.676406979561 0.633446931839 0.375790685415
    outer loop
      vertex 1966.11999512 842.929992676 -1154.17004395
      vertex 1966.11999512 832.260009766 -1160.5
      vertex 1976 832.260009766 -1149.94995117
    endloop
  endfacet
  facet normal 0.180647149682 0.845890402794 -0.501832664013
    outer loop
      vertex 1966.11999512 842.929992676 -1154.17004395
      vertex 1976 832.260009766 -1149.94995117
      vertex 1976 842.929992676 -1156.2800293
    endloop
  endfacet
  facet normal 0.180647149682 0.845890402794 0.501832664013
    outer loop
      vertex 1966.11999512 853.599975586 -1147.83996582
      vertex 1966.11999512 842.929992676 -1154.17004395
      vertex 1976 842.929992676 -1156.2800293
    endloop
  endfacet
  facet normal 0.723326444626 0.677388548851 -0.133953675628
    outer loop
      vertex 1966.11999512 853.599975586 -1147.83996582
      vertex 1976 842.929992676 -1156.2800293
      vertex 1976 853.599975586 -1158.39001465
    endloop
  endfacet
  facet normal 0.704610407352 0.659861147404 0.260974049568
    outer loop
      vertex 1966.11999512 853.599975586 -1147.83996582
      vertex 1976 853.599975586 -1158.39001465
      vertex 1966.11999512 864.270019531 -1143.61999512
    endloop
  endfacet
  facet normal -0 0.929913163185 0.367779195309
    outer loop
      vertex 1956.23999023 853.599975586 -1147.83996582
      vertex 1966.11999512 853.599975586 -1147.83996582
      vertex 1956.23999023 864.270019531 -1143.61999512
    endloop
  endfacet
  facet normal 0.729905724525 0.683547854424 0
    outer loop
      vertex 1966.11999512 864.270019531 -1143.61999512
      vertex 1966.11999512 874.940002441 -1143.61999512
      vertex 1956.23999023 874.940002441 -1133.06994629
    endloop
  endfacet
  facet normal -0.0872543007135 0.680932223797 -0.727129995823
    outer loop
      vertex 1926.59997559 1792.56005859 -1196.36999512
      vertex 1924.62402344 1784.02404785 -1187.50793457
      vertex 1936.47998047 1781.89001465 -1183.70996094
    endloop
  endfacet
  facet normal 0.717226624489 0.559730708599 -0.415075242519
    outer loop
      vertex 1916.7199707 1792.56005859 -1183.70996094
      vertex 1924.62402344 1784.02404785 -1187.50793457
      vertex 1926.59997559 1792.56005859 -1196.36999512
    endloop
  endfacet
  facet normal -0.0845345854759 0.989479899406 -0.117402791977
    outer loop
      vertex 1926.59997559 1771.2199707 -1185.81994629
      vertex 1924.62402344 1784.02404785 -1187.50793457
      vertex 1916.7199707 1781.89001465 -1187.93005371
    endloop
  endfacet
  facet normal 0.622004747391 0.728134512901 0.287976056337
    outer loop
      vertex 1956.23999023 853.599975586 -1147.83996582
      vertex 1956.23999023 864.270019531 -1143.61999512
      vertex 1946.35998535 864.270019531 -1135.18005371
    endloop
  endfacet
  facet normal -0.642060041428 0.601288974285 0.475615859032
    outer loop
      vertex 1936.47998047 864.270019531 -1145.72998047
      vertex 1946.35998535 853.599975586 -1143.61999512
      vertex 1946.35998535 864.270019531 -1135.18005371
    endloop
  endfacet
  facet normal -0.556607842445 0.651579260826 0.51539516449
    outer loop
      vertex 1936.47998047 896.280029297 -1135.18005371
      vertex 1936.47998047 885.609985352 -1143.61999512
      vertex 1946.35998535 885.609985352 -1135.18005371
    endloop
  endfacet
  facet normal -0.205064862967 0.960152864456 0.189881324768
    outer loop
      vertex 1946.35998535 896.280029297 -1133.06994629
      vertex 1936.47998047 896.280029297 -1135.18005371
      vertex 1946.35998535 885.609985352 -1135.18005371
    endloop
  endfacet
  facet normal -0.205064862967 0.960152864456 0.189881324768
    outer loop
      vertex 1956.23999023 885.609985352 -1133.06994629
      vertex 1946.35998535 896.280029297 -1133.06994629
      vertex 1946.35998535 885.609985352 -1135.18005371
    endloop
  endfacet
  facet normal -0.208864718676 0.977944552898 3.82233179656e-17
    outer loop
      vertex 1946.35998535 885.609985352 -1135.18005371
      vertex 1956.23999023 874.940002441 -1133.06994629
      vertex 1956.23999023 885.609985352 -1133.06994629
    endloop
  endfacet
  facet normal 0.539471149445 0.842004060745 -0
    outer loop
      vertex 1926.59997559 906.950012207 -1128.84997559
      vertex 1926.59997559 896.280029297 -1128.84997559
      vertex 1936.47998047 896.280029297 -1135.18005371
    endloop
  endfacet
  facet normal 0.386455118656 0.904784858227 0.178932487965
    outer loop
      vertex 1936.47998047 906.950012207 -1133.06994629
      vertex 1926.59997559 906.950012207 -1128.84997559
      vertex 1936.47998047 896.280029297 -1135.18005371
    endloop
  endfacet
  facet normal -0.205064818263 0.960152685642 0.189882174134
    outer loop
      vertex 1936.47998047 896.280029297 -1135.18005371
      vertex 1946.35998535 896.280029297 -1133.06994629
      vertex 1936.47998047 906.950012207 -1133.06994629
    endloop
  endfacet
  facet normal -0.658683598042 0.440611690283 0.609915792942
    outer loop
      vertex 1946.35998535 906.950012207 -1118.30004883
      vertex 1936.47998047 906.950012207 -1133.06994629
      vertex 1946.35998535 896.280029297 -1133.06994629
    endloop
  endfacet
  facet normal 0.530186295509 0.496513038874 0.687297105789
    outer loop
      vertex 1956.23999023 896.280029297 -1143.61999512
      vertex 1946.35998535 906.950012207 -1118.30004883
      vertex 1946.35998535 896.280029297 -1133.06994629
    endloop
  endfacet
  facet normal 0.604739665985 0.566331386566 -0.559963166714
    outer loop
      vertex 1946.35998535 896.280029297 -1133.06994629
      vertex 1956.23999023 885.609985352 -1133.06994629
      vertex 1956.23999023 896.280029297 -1143.61999512
    endloop
  endfacet
  facet normal 0.290622323751 0.680401146412 -0.672750294209
    outer loop
      vertex 1956.23999023 896.280029297 -1143.61999512
      vertex 1956.23999023 885.609985352 -1133.06994629
      vertex 1966.11999512 885.609985352 -1137.29003906
    endloop
  endfacet
  facet normal -0.760852277279 0.508950591087 0.402583032846
    outer loop
      vertex 1956.23999023 896.280029297 -1143.61999512
      vertex 1966.11999512 885.609985352 -1137.29003906
      vertex 1966.11999512 896.280029297 -1128.84997559
    endloop
  endfacet
  facet normal -0.624107658863 0.417479127645 0.660455048084
    outer loop
      vertex 1956.23999023 906.950012207 -1126.73999023
      vertex 1956.23999023 896.280029297 -1143.61999512
      vertex 1966.11999512 896.280029297 -1128.84997559
    endloop
  endfacet
  facet normal 0.511826694012 0.798877418041 -0.315956234932
    outer loop
      vertex 1956.23999023 906.950012207 -1126.73999023
      vertex 1966.11999512 896.280029297 -1128.84997559
      vertex 1966.11999512 906.950012207 -1133.06994629
    endloop
  endfacet
  facet normal 0.539461255074 0.842010438442 0
    outer loop
      vertex 1966.11999512 906.950012207 -1133.06994629
      vertex 1956.23999023 917.619995117 -1126.73999023
      vertex 1956.23999023 906.950012207 -1126.73999023
    endloop
  endfacet
  facet normal 0.729905724525 0.683547854424 -0
    outer loop
      vertex 1956.23999023 917.619995117 -1126.73999023
      vertex 1946.35998535 917.619995117 -1116.18994141
      vertex 1956.23999023 906.950012207 -1126.73999023
    endloop
  endfacet
  facet normal 0.642300903797 0.751890838146 0.148693472147
    outer loop
      vertex 1946.35998535 917.619995117 -1116.18994141
      vertex 1946.35998535 906.950012207 -1118.30004883
      vertex 1956.23999023 906.950012207 -1126.73999023
    endloop
  endfacet
  facet normal 0.205052688718 0.960155725479 0.18987980485
    outer loop
      vertex 1946.35998535 917.619995117 -1116.18994141
      vertex 1936.47998047 917.619995117 -1114.07995605
      vertex 1946.35998535 906.950012207 -1118.30004883
    endloop
  endfacet
  facet normal 0.205053016543 0.960157334805 0.189871534705
    outer loop
      vertex 1946.35998535 917.619995117 -1116.18994141
      vertex 1936.47998047 928.289978027 -1111.9699707
      vertex 1936.47998047 917.619995117 -1114.07995605
    endloop
  endfacet
  facet normal 0 0.981002748013 0.193993732333
    outer loop
      vertex 1936.47998047 917.619995117 -1114.07995605
      vertex 1936.47998047 928.289978027 -1111.9699707
      vertex 1926.59997559 928.289978027 -1111.9699707
    endloop
  endfacet
  facet normal -0.519173145294 0.607747793198 0.600917577744
    outer loop
      vertex 1936.47998047 917.619995117 -1114.07995605
      vertex 1926.59997559 928.289978027 -1111.9699707
      vertex 1926.59997559 917.619995117 -1122.52001953
    endloop
  endfacet
  facet normal -0.386020898819 0.451878815889 0.804234683514
    outer loop
      vertex 1936.47998047 906.950012207 -1133.06994629
      vertex 1936.47998047 917.619995117 -1114.07995605
      vertex 1926.59997559 917.619995117 -1122.52001953
    endloop
  endfacet
  facet normal 0.150140598416 0.703030824661 0.695129811764
    outer loop
      vertex 1926.59997559 928.289978027 -1111.9699707
      vertex 1916.7199707 928.289978027 -1109.85998535
      vertex 1926.59997559 917.619995117 -1122.52001953
    endloop
  endfacet
  facet normal -0.124092794955 0.581062436104 0.804342865944
    outer loop
      vertex 1916.7199707 928.289978027 -1109.85998535
      vertex 1916.7199707 917.619995117 -1124.63000488
      vertex 1926.59997559 917.619995117 -1122.52001953
    endloop
  endfacet
  facet normal -0.180650815368 0.845894396305 0.501824617386
    outer loop
      vertex 1926.59997559 917.619995117 -1122.52001953
      vertex 1916.7199707 917.619995117 -1124.63000488
      vertex 1926.59997559 906.950012207 -1128.84997559
    endloop
  endfacet
  facet normal -0.180650815368 0.845894396305 0.501824617386
    outer loop
      vertex 1916.7199707 917.619995117 -1124.63000488
      vertex 1916.7199707 906.950012207 -1130.95996094
      vertex 1926.59997559 906.950012207 -1128.84997559
    endloop
  endfacet
  facet normal 0.592079401016 0.693092346191 0.4111751616
    outer loop
      vertex 1916.7199707 917.619995117 -1124.63000488
      vertex 1906.83996582 917.619995117 -1116.18994141
      vertex 1916.7199707 906.950012207 -1130.95996094
    endloop
  endfacet
  facet normal 0.290613412857 0.68040150404 0.672753751278
    outer loop
      vertex 1916.7199707 906.950012207 -1130.95996094
      vertex 1906.83996582 917.619995117 -1116.18994141
      vertex 1906.83996582 906.950012207 -1126.73999023
    endloop
  endfacet
  facet normal 0.369132637978 0.864235460758 0.341816008091
    outer loop
      vertex 1916.7199707 906.950012207 -1130.95996094
      vertex 1906.83996582 906.950012207 -1126.73999023
      vertex 1916.7199707 896.280029297 -1135.18005371
    endloop
  endfacet
  facet normal -0.511834919453 0.798869490623 0.315962940454
    outer loop
      vertex 1926.59997559 896.280029297 -1128.84997559
      vertex 1916.7199707 906.950012207 -1130.95996094
      vertex 1916.7199707 896.280029297 -1135.18005371
    endloop
  endfacet
  facet normal 0.369146764278 0.864234805107 0.341802418232
    outer loop
      vertex 1906.83996582 906.950012207 -1126.73999023
      vertex 1906.83996582 896.280029297 -1130.95996094
      vertex 1916.7199707 896.280029297 -1135.18005371
    endloop
  endfacet
  facet normal 0.369146943092 0.864235281944 0.341801017523
    outer loop
      vertex 1906.83996582 896.280029297 -1130.95996094
      vertex 1916.7199707 885.609985352 -1139.40002441
      vertex 1916.7199707 896.280029297 -1135.18005371
    endloop
  endfacet
  facet normal -0.511835157871 0.798874080181 0.315950989723
    outer loop
      vertex 1916.7199707 896.280029297 -1135.18005371
      vertex 1916.7199707 885.609985352 -1139.40002441
      vertex 1926.59997559 885.609985352 -1133.06994629
    endloop
  endfacet
  facet normal 0.180650085211 0.84589099884 0.501830637455
    outer loop
      vertex 1916.7199707 885.609985352 -1139.40002441
      vertex 1906.83996582 896.280029297 -1130.95996094
      vertex 1906.83996582 885.609985352 -1137.29003906
    endloop
  endfacet
  facet normal 0.194790020585 0.91210103035 -0.360733389854
    outer loop
      vertex 1916.7199707 885.609985352 -1139.40002441
      vertex 1906.83996582 885.609985352 -1137.29003906
      vertex 1916.7199707 874.940002441 -1135.18005371
    endloop
  endfacet
  facet normal -0.194801717997 0.912098884583 -0.360732525587
    outer loop
      vertex 1916.7199707 885.609985352 -1139.40002441
      vertex 1916.7199707 874.940002441 -1135.18005371
      vertex 1926.59997559 874.940002441 -1133.06994629
    endloop
  endfacet
  facet normal -0.208864718676 0.977944552898 0
    outer loop
      vertex 1926.59997559 874.940002441 -1133.06994629
      vertex 1916.7199707 874.940002441 -1135.18005371
      vertex 1926.59997559 864.270019531 -1133.06994629
    endloop
  endfacet
  facet normal -0.642064094543 0.601285278797 0.475615113974
    outer loop
      vertex 1916.7199707 874.940002441 -1135.18005371
      vertex 1916.7199707 864.270019531 -1143.61999512
      vertex 1926.59997559 864.270019531 -1133.06994629
    endloop
  endfacet
  facet normal -0.566896915436 0.530892074108 0.629905879498
    outer loop
      vertex 1916.7199707 864.270019531 -1143.61999512
      vertex 1926.59997559 853.599975586 -1145.72998047
      vertex 1926.59997559 864.270019531 -1133.06994629
    endloop
  endfacet
  facet normal -0.381639778614 0.595673918724 0.706769883633
    outer loop
      vertex 1936.47998047 853.599975586 -1139.40002441
      vertex 1926.59997559 864.270019531 -1133.06994629
      vertex 1926.59997559 853.599975586 -1145.72998047
    endloop
  endfacet
  facet normal -0.532136976719 0.830574154854 0.164246156812
    outer loop
      vertex 1936.47998047 853.599975586 -1139.40002441
      vertex 1926.59997559 853.599975586 -1145.72998047
      vertex 1936.47998047 842.929992676 -1141.51000977
    endloop
  endfacet
  facet normal 0.386455893517 0.904786646366 0.178921684623
    outer loop
      vertex 1936.47998047 853.599975586 -1139.40002441
      vertex 1936.47998047 842.929992676 -1141.51000977
      vertex 1946.35998535 842.929992676 -1145.72998047
    endloop
  endfacet
  facet normal 0.386455893517 0.904786646366 0.178921684623
    outer loop
      vertex 1946.35998535 853.599975586 -1143.61999512
      vertex 1936.47998047 853.599975586 -1139.40002441
      vertex 1946.35998535 842.929992676 -1145.72998047
    endloop
  endfacet
  facet normal 0.826204776764 0.552667498589 0.109290078282
    outer loop
      vertex 1946.35998535 853.599975586 -1143.61999512
      vertex 1946.35998535 842.929992676 -1145.72998047
      vertex 1956.23999023 842.929992676 -1160.5
    endloop
  endfacet
  facet normal 0.265389859676 0.621341764927 0.737226307392
    outer loop
      vertex 1956.23999023 842.929992676 -1160.5
      vertex 1956.23999023 853.599975586 -1147.83996582
      vertex 1946.35998535 853.599975586 -1143.61999512
    endloop
  endfacet
  facet normal 0.729905724525 0.683547854424 -0
    outer loop
      vertex 1956.23999023 885.609985352 -1133.06994629
      vertex 1956.23999023 874.940002441 -1133.06994629
      vertex 1966.11999512 874.940002441 -1143.61999512
    endloop
  endfacet
  facet normal -0.381637692451 0.595673799515 0.70677113533
    outer loop
      vertex 1956.23999023 853.599975586 -1147.83996582
      vertex 1956.23999023 842.929992676 -1160.5
      vertex 1966.11999512 842.929992676 -1154.17004395
    endloop
  endfacet
  facet normal 0.59081697464 0.395211189985 -0.70337998867
    outer loop
      vertex 1946.35998535 842.929992676 -1145.72998047
      vertex 1956.23999023 832.260009766 -1141.51000977
      vertex 1956.23999023 842.929992676 -1160.5
    endloop
  endfacet
  facet normal 0.685496091843 0.35664588213 -0.634743094444
    outer loop
      vertex 1956.23999023 832.260009766 -1141.51000977
      vertex 1966.11999512 832.260009766 -1160.5
      vertex 1956.23999023 842.929992676 -1160.5
    endloop
  endfacet
  facet normal 0.883445203304 0.459633678198 -0.0908926203847
    outer loop
      vertex 1956.23999023 832.260009766 -1141.51000977
      vertex 1966.11999512 821.590026855 -1158.39001465
      vertex 1966.11999512 832.260009766 -1160.5
    endloop
  endfacet
  facet normal 0.124093100429 0.581063866615 0.80434179306
    outer loop
      vertex 1956.23999023 832.260009766 -1141.51000977
      vertex 1956.23999023 821.590026855 -1156.2800293
      vertex 1966.11999512 821.590026855 -1158.39001465
    endloop
  endfacet
  facet normal 0.205053046346 0.960157454014 -0.189870685339
    outer loop
      vertex 1956.23999023 821.590026855 -1156.2800293
      vertex 1966.11999512 810.91998291 -1156.2800293
      vertex 1966.11999512 821.590026855 -1158.39001465
    endloop
  endfacet
  facet normal 0 0.981002926826 -0.193992868066
    outer loop
      vertex 1966.11999512 810.91998291 -1156.2800293
      vertex 1976 810.91998291 -1156.2800293
      vertex 1966.11999512 821.590026855 -1158.39001465
    endloop
  endfacet
  facet normal -0.208852261305 0.977947175503 0
    outer loop
      vertex 1976 810.91998291 -1156.2800293
      vertex 1976 821.590026855 -1156.2800293
      vertex 1966.11999512 821.590026855 -1158.39001465
    endloop
  endfacet
  facet normal -0.208849146962 0.977947890759 0
    outer loop
      vertex 1985.88000488 810.91998291 -1154.17004395
      vertex 1976 821.590026855 -1156.2800293
      vertex 1976 810.91998291 -1156.2800293
    endloop
  endfacet
  facet normal -0.136343434453 0.638435781002 0.757502615452
    outer loop
      vertex 1985.88000488 800.25 -1166.82995605
      vertex 1985.88000488 810.91998291 -1154.17004395
      vertex 1976 810.91998291 -1156.2800293
    endloop
  endfacet
  facet normal 0.782572984695 0.610732376575 -0.120770528913
    outer loop
      vertex 1976 800.25 -1154.17004395
      vertex 1985.88000488 800.25 -1166.82995605
      vertex 1976 810.91998291 -1156.2800293
    endloop
  endfacet
  facet normal 0.636741995811 0.496923565865 -0.589598655701
    outer loop
      vertex 1985.88000488 789.58001709 -1154.17004395
      vertex 1985.88000488 800.25 -1166.82995605
      vertex 1976 800.25 -1154.17004395
    endloop
  endfacet
  facet normal -0.658683300018 0.440612465143 0.609915494919
    outer loop
      vertex 1976 800.25 -1154.17004395
      vertex 1976 789.58001709 -1168.93994141
      vertex 1985.88000488 789.58001709 -1154.17004395
    endloop
  endfacet
  facet normal -0.826202630997 0.552671015263 0.109288387001
    outer loop
      vertex 1985.88000488 778.909973145 -1156.2800293
      vertex 1985.88000488 789.58001709 -1154.17004395
      vertex 1976 789.58001709 -1168.93994141
    endloop
  endfacet
  facet normal -0.723324596882 0.677391052246 -0.133951246738
    outer loop
      vertex 1976 778.909973145 -1166.82995605
      vertex 1985.88000488 778.909973145 -1156.2800293
      vertex 1976 789.58001709 -1168.93994141
    endloop
  endfacet
  facet normal 0.7825730443 0.61073243618 -0.120769791305
    outer loop
      vertex 1976 778.909973145 -1166.82995605
      vertex 1976 789.58001709 -1168.93994141
      vertex 1966.11999512 789.58001709 -1156.2800293
    endloop
  endfacet
  facet normal 0.511828958988 0.798876821995 0.315954059362
    outer loop
      vertex 1966.11999512 778.909973145 -1160.5
      vertex 1976 778.909973145 -1166.82995605
      vertex 1966.11999512 789.58001709 -1156.2800293
    endloop
  endfacet
  facet normal 0.369134247303 0.864239215851 0.341804742813
    outer loop
      vertex 1966.11999512 778.909973145 -1160.5
      vertex 1966.11999512 789.58001709 -1156.2800293
      vertex 1956.23999023 789.58001709 -1152.06005859
    endloop
  endfacet
  facet normal 0.18065109849 0.845895707607 0.501822292805
    outer loop
      vertex 1956.23999023 778.909973145 -1158.39001465
      vertex 1966.11999512 778.909973145 -1160.5
      vertex 1956.23999023 789.58001709 -1152.06005859
    endloop
  endfacet
  facet normal -0.18065109849 0.845895707607 0.501822292805
    outer loop
      vertex 1956.23999023 778.909973145 -1158.39001465
      vertex 1956.23999023 789.58001709 -1152.06005859
      vertex 1946.35998535 789.58001709 -1154.17004395
    endloop
  endfacet
  facet normal 0.205053195357 0.960158109665 0.189867258072
    outer loop
      vertex 1946.35998535 789.58001709 -1154.17004395
      vertex 1946.35998535 778.909973145 -1156.2800293
      vertex 1956.23999023 778.909973145 -1158.39001465
    endloop
  endfacet
  facet normal 0.19478982687 0.912100076675 0.360735833645
    outer loop
      vertex 1956.23999023 768.239990234 -1162.60998535
      vertex 1956.23999023 778.909973145 -1158.39001465
      vertex 1946.35998535 778.909973145 -1156.2800293
    endloop
  endfacet
  facet normal -0.381639182568 0.595676124096 0.706768333912
    outer loop
      vertex 1946.35998535 778.909973145 -1156.2800293
      vertex 1946.35998535 768.239990234 -1168.93994141
      vertex 1956.23999023 768.239990234 -1162.60998535
    endloop
  endfacet
  facet normal -0.511826694012 0.798877418041 0.315956234932
    outer loop
      vertex 1956.23999023 757.570007324 -1166.82995605
      vertex 1956.23999023 768.239990234 -1162.60998535
      vertex 1946.35998535 768.239990234 -1168.93994141
    endloop
  endfacet
  facet normal 0.44899302721 0.700800776482 -0.554331600666
    outer loop
      vertex 1956.23999023 757.570007324 -1166.82995605
      vertex 1946.35998535 768.239990234 -1168.93994141
      vertex 1946.35998535 757.570007324 -1160.5
    endloop
  endfacet
  facet normal 0.511828482151 0.798876106739 -0.315956681967
    outer loop
      vertex 1956.23999023 757.570007324 -1166.82995605
      vertex 1946.35998535 757.570007324 -1160.5
      vertex 1956.23999023 746.900024414 -1162.60998535
    endloop
  endfacet
  facet normal 0.369136333466 0.864237368107 -0.341807156801
    outer loop
      vertex 1966.11999512 746.900024414 -1166.82995605
      vertex 1956.23999023 757.570007324 -1166.82995605
      vertex 1956.23999023 746.900024414 -1162.60998535
    endloop
  endfacet
  facet normal 0.386456161737 0.904787302017 0.178917914629
    outer loop
      vertex 1966.11999512 746.900024414 -1166.82995605
      vertex 1956.23999023 746.900024414 -1162.60998535
      vertex 1966.11999512 736.229980469 -1168.93994141
    endloop
  endfacet
  facet normal -0.723323523998 0.67739212513 0.133951470256
    outer loop
      vertex 1966.11999512 746.900024414 -1166.82995605
      vertex 1966.11999512 736.229980469 -1168.93994141
      vertex 1976 736.229980469 -1158.39001465
    endloop
  endfacet
  facet normal -0.532137095928 0.830574274063 -0.164245158434
    outer loop
      vertex 1976 746.900024414 -1160.5
      vertex 1966.11999512 746.900024414 -1166.82995605
      vertex 1976 736.229980469 -1158.39001465
    endloop
  endfacet
  facet normal 0.205053076148 0.960157573223 -0.189870119095
    outer loop
      vertex 1976 746.900024414 -1160.5
      vertex 1976 736.229980469 -1158.39001465
      vertex 1985.88000488 736.229980469 -1160.5
    endloop
  endfacet
  facet normal 0.369136750698 0.864238321781 -0.341804355383
    outer loop
      vertex 1985.88000488 736.229980469 -1160.5
      vertex 1985.88000488 746.900024414 -1164.7199707
      vertex 1976 746.900024414 -1160.5
    endloop
  endfacet
  facet normal 0.344815582037 0.807296574116 -0.47893050313
    outer loop
      vertex 1976 746.900024414 -1160.5
      vertex 1985.88000488 746.900024414 -1164.7199707
      vertex 1976 757.570007324 -1166.82995605
    endloop
  endfacet
  facet normal 0.592074036598 0.693094193935 -0.411179691553
    outer loop
      vertex 1966.11999512 757.570007324 -1158.39001465
      vertex 1976 746.900024414 -1160.5
      vertex 1976 757.570007324 -1166.82995605
    endloop
  endfacet
  facet normal 0.642301559448 0.751891613007 -0.148686662316
    outer loop
      vertex 1976 757.570007324 -1166.82995605
      vertex 1966.11999512 768.239990234 -1160.5
      vertex 1966.11999512 757.570007324 -1158.39001465
    endloop
  endfacet
  facet normal -0.205053031445 0.960157394409 -0.189871251583
    outer loop
      vertex 1966.11999512 757.570007324 -1158.39001465
      vertex 1966.11999512 768.239990234 -1160.5
      vertex 1956.23999023 768.239990234 -1162.60998535
    endloop
  endfacet
  facet normal -0.598153054714 0.311203569174 0.73848849535
    outer loop
      vertex 1966.11999512 768.239990234 -1160.5
      vertex 1976 757.570007324 -1166.82995605
      vertex 1976 768.239990234 -1141.51000977
    endloop
  endfacet
  facet normal -0.887117266655 0.461544126272 0
    outer loop
      vertex 1966.11999512 778.909973145 -1160.5
      vertex 1966.11999512 768.239990234 -1160.5
      vertex 1976 768.239990234 -1141.51000977
    endloop
  endfacet
  facet normal -0.445492655039 0.347669541836 0.825022518635
    outer loop
      vertex 1976 768.239990234 -1141.51000977
      vertex 1976 757.570007324 -1166.82995605
      vertex 1985.88000488 757.570007324 -1154.17004395
    endloop
  endfacet
  facet normal 0.855623066425 0.445158541203 -0.264089107513
    outer loop
      vertex 1985.88000488 757.570007324 -1154.17004395
      vertex 1985.88000488 768.239990234 -1160.5
      vertex 1976 768.239990234 -1141.51000977
    endloop
  endfacet
  facet normal 0.598153054714 0.311203569174 -0.73848849535
    outer loop
      vertex 1985.88000488 768.239990234 -1160.5
      vertex 1976 778.909973145 -1166.82995605
      vertex 1976 768.239990234 -1141.51000977
    endloop
  endfacet
  facet normal 0.482601344585 0.753261446953 -0.446870356798
    outer loop
      vertex 1985.88000488 757.570007324 -1154.17004395
      vertex 1995.76000977 757.570007324 -1160.5
      vertex 1985.88000488 768.239990234 -1160.5
    endloop
  endfacet
  facet normal -0.482601344585 0.753261446953 0.446870356798
    outer loop
      vertex 1995.76000977 768.239990234 -1154.17004395
      vertex 1985.88000488 768.239990234 -1160.5
      vertex 1995.76000977 757.570007324 -1160.5
    endloop
  endfacet
  facet normal 0.592073380947 0.693096101284 0.411177426577
    outer loop
      vertex 1995.76000977 768.239990234 -1154.17004395
      vertex 1995.76000977 757.570007324 -1160.5
      vertex 2005.64001465 757.570007324 -1168.93994141
    endloop
  endfacet
  facet normal 0.136343434453 0.638435781002 0.757502615452
    outer loop
      vertex 1995.76000977 768.239990234 -1154.17004395
      vertex 2005.64001465 757.570007324 -1168.93994141
      vertex 2005.64001465 768.239990234 -1156.2800293
    endloop
  endfacet
  facet normal 0.205050081015 0.960158526897 -0.189868509769
    outer loop
      vertex 1995.76000977 778.909973145 -1156.2800293
      vertex 1995.76000977 768.239990234 -1154.17004395
      vertex 2005.64001465 768.239990234 -1156.2800293
    endloop
  endfacet
  facet normal 0.604736983776 0.56633412838 -0.559963285923
    outer loop
      vertex 2005.64001465 778.909973145 -1166.82995605
      vertex 1995.76000977 778.909973145 -1156.2800293
      vertex 2005.64001465 768.239990234 -1156.2800293
    endloop
  endfacet
  facet normal 0.150140419602 0.703034639359 -0.695125997066
    outer loop
      vertex 2015.52001953 768.239990234 -1158.39001465
      vertex 2005.64001465 778.909973145 -1166.82995605
      vertex 2005.64001465 768.239990234 -1156.2800293
    endloop
  endfacet
  facet normal 0.180649653077 0.845894575119 -0.501824676991
    outer loop
      vertex 2015.52001953 757.570007324 -1152.06005859
      vertex 2015.52001953 768.239990234 -1158.39001465
      vertex 2005.64001465 768.239990234 -1156.2800293
    endloop
  endfacet
  facet normal 0.482601344585 0.753261446953 -0.446870356798
    outer loop
      vertex 2015.52001953 768.239990234 -1158.39001465
      vertex 2015.52001953 757.570007324 -1152.06005859
      vertex 2025.40002441 757.570007324 -1158.39001465
    endloop
  endfacet
  facet normal -0.532134413719 0.830575704575 -0.164246454835
    outer loop
      vertex 2015.52001953 768.239990234 -1158.39001465
      vertex 2015.52001953 778.909973145 -1160.5
      vertex 2005.64001465 778.909973145 -1166.82995605
    endloop
  endfacet
  facet normal 0.642301559448 0.751891613007 -0.148686662316
    outer loop
      vertex 2015.52001953 768.239990234 -1158.39001465
      vertex 2025.40002441 768.239990234 -1166.82995605
      vertex 2015.52001953 778.909973145 -1160.5
    endloop
  endfacet
  facet normal -0.642306149006 0.751888155937 -0.148684129119
    outer loop
      vertex 2035.2800293 746.900024414 -1147.83996582
      vertex 2035.2800293 757.570007324 -1149.94995117
      vertex 2025.40002441 757.570007324 -1158.39001465
    endloop
  endfacet
  facet normal 0 0.71109187603 -0.703099131584
    outer loop
      vertex 2035.2800293 746.900024414 -1147.83996582
      vertex 2025.40002441 757.570007324 -1158.39001465
      vertex 2025.40002441 746.900024414 -1147.83996582
    endloop
  endfacet
  facet normal 8.5074513532e-17 0.929913341999 -0.367778718472
    outer loop
      vertex 2035.2800293 736.229980469 -1143.61999512
      vertex 2035.2800293 746.900024414 -1147.83996582
      vertex 2025.40002441 746.900024414 -1147.83996582
    endloop
  endfacet
  facet normal -0.392794311047 0.919626355171 0
    outer loop
      vertex 2025.40002441 746.900024414 -1147.83996582
      vertex 2025.40002441 736.229980469 -1147.83996582
      vertex 2035.2800293 736.229980469 -1143.61999512
    endloop
  endfacet
  facet normal -0.344816237688 0.807298123837 0.478927433491
    outer loop
      vertex 2025.40002441 736.229980469 -1147.83996582
      vertex 2035.2800293 725.559997559 -1149.94995117
      vertex 2035.2800293 736.229980469 -1143.61999512
    endloop
  endfacet
  facet normal -0.789349675179 0.528019011021 0.313245862722
    outer loop
      vertex 2035.2800293 736.229980469 -1143.61999512
      vertex 2035.2800293 725.559997559 -1149.94995117
      vertex 2045.16003418 725.559997559 -1135.18005371
    endloop
  endfacet
  facet normal -0.369136810303 0.86423844099 -0.341803878546
    outer loop
      vertex 2045.16003418 725.559997559 -1135.18005371
      vertex 2045.16003418 736.229980469 -1139.40002441
      vertex 2035.2800293 736.229980469 -1143.61999512
    endloop
  endfacet
  facet normal 0.194787099957 0.912101566792 -0.360733598471
    outer loop
      vertex 2045.16003418 725.559997559 -1135.18005371
      vertex 2055.04003906 725.559997559 -1137.29003906
      vertex 2045.16003418 736.229980469 -1139.40002441
    endloop
  endfacet
  facet normal 0.566893398762 0.530895471573 -0.629906237125
    outer loop
      vertex 2045.16003418 736.229980469 -1139.40002441
      vertex 2055.04003906 725.559997559 -1137.29003906
      vertex 2055.04003906 736.229980469 -1149.94995117
    endloop
  endfacet
  facet normal 0.604737520218 0.566336452961 -0.559960305691
    outer loop
      vertex 2055.04003906 736.229980469 -1149.94995117
      vertex 2045.16003418 746.900024414 -1149.94995117
      vertex 2045.16003418 736.229980469 -1139.40002441
    endloop
  endfacet
  facet normal 0.150139778852 0.703037977219 -0.695122778416
    outer loop
      vertex 2045.16003418 736.229980469 -1139.40002441
      vertex 2045.16003418 746.900024414 -1149.94995117
      vertex 2035.2800293 746.900024414 -1147.83996582
    endloop
  endfacet
  facet normal -0.685497820377 0.356646746397 0.634740769863
    outer loop
      vertex 2045.16003418 746.900024414 -1149.94995117
      vertex 2055.04003906 736.229980469 -1149.94995117
      vertex 2055.04003906 746.900024414 -1130.95996094
    endloop
  endfacet
  facet normal -0.887117266655 0.461544126272 0
    outer loop
      vertex 2045.16003418 757.570007324 -1149.94995117
      vertex 2045.16003418 746.900024414 -1149.94995117
      vertex 2055.04003906 746.900024414 -1130.95996094
    endloop
  endfacet
  facet normal -0.242642134428 0.568088293076 -0.78638446331
    outer loop
      vertex 2055.04003906 746.900024414 -1130.95996094
      vertex 2055.04003906 757.570007324 -1145.72998047
      vertex 2045.16003418 757.570007324 -1149.94995117
    endloop
  endfacet
  facet normal -0.386452555656 0.904785871506 -0.178932696581
    outer loop
      vertex 2045.16003418 768.239990234 -1152.06005859
      vertex 2045.16003418 757.570007324 -1149.94995117
      vertex 2055.04003906 757.570007324 -1145.72998047
    endloop
  endfacet
  facet normal -0.194801717997 0.912098884583 -0.360732525587
    outer loop
      vertex 2045.16003418 768.239990234 -1152.06005859
      vertex 2055.04003906 757.570007324 -1145.72998047
      vertex 2055.04003906 768.239990234 -1149.94995117
    endloop
  endfacet
  facet normal -0.205064818263 0.960152685642 0.189882174134
    outer loop
      vertex 2055.04003906 768.239990234 -1149.94995117
      vertex 2045.16003418 778.909973145 -1149.94995117
      vertex 2045.16003418 768.239990234 -1152.06005859
    endloop
  endfacet
  facet normal -0.896230220795 0.381506472826 0.226327687502
    outer loop
      vertex 2035.2800293 768.239990234 -1143.61999512
      vertex 2025.40002441 768.239990234 -1166.82995605
      vertex 2035.2800293 757.570007324 -1149.94995117
    endloop
  endfacet
  facet normal 0 0.86004447937 0.510219097137
    outer loop
      vertex 2045.16003418 757.570007324 -1149.94995117
      vertex 2035.2800293 768.239990234 -1143.61999512
      vertex 2035.2800293 757.570007324 -1149.94995117
    endloop
  endfacet
  facet normal 0.194798082113 0.912096083164 0.360741555691
    outer loop
      vertex 1936.47998047 1771.2199707 -1187.93005371
      vertex 1936.47998047 1781.89001465 -1183.70996094
      vertex 1926.59997559 1771.2199707 -1185.81994629
    endloop
  endfacet
  facet normal -0.29085829854 0.953348338604 -0.0807986184955
    outer loop
      vertex 1924.62402344 1784.02404785 -1187.50793457
      vertex 1926.59997559 1771.2199707 -1185.81994629
      vertex 1936.47998047 1781.89001465 -1183.70996094
    endloop
  endfacet
  facet normal -0.917359471321 0.390497297049 0.077223174274
    outer loop
      vertex 1689.47998047 1643.18005371 -998.030029297
      vertex 1689.47998047 1653.84997559 -995.91998291
      vertex 1684.54003906 1651.18249512 -1008.05249023
    endloop
  endfacet
  facet normal -0.923931956291 0.381728202105 0.0251665376127
    outer loop
      vertex 1679.59997559 1664.52001953 -1019.13000488
      vertex 1684.54003906 1651.18249512 -1008.05249023
      vertex 1689.47998047 1653.84997559 -995.91998291
    endloop
  endfacet
  facet normal 0.642305076122 0.75188690424 -0.148695021868
    outer loop
      vertex 2045.16003418 768.239990234 -1152.06005859
      vertex 2035.2800293 768.239990234 -1143.61999512
      vertex 2045.16003418 757.570007324 -1149.94995117
    endloop
  endfacet
  facet normal -0.386466234922 0.90478259325 0.178919777274
    outer loop
      vertex 2035.2800293 778.909973145 -1154.17004395
      vertex 2045.16003418 778.909973145 -1149.94995117
      vertex 2035.2800293 789.58001709 -1152.06005859
    endloop
  endfacet
  facet normal -0.532134771347 0.830576241016 -0.164242982864
    outer loop
      vertex 2015.52001953 778.909973145 -1160.5
      vertex 2005.64001465 789.58001709 -1168.93994141
      vertex 2005.64001465 778.909973145 -1166.82995605
    endloop
  endfacet
  facet normal 0.482598870993 0.753262639046 -0.446871042252
    outer loop
      vertex 2005.64001465 800.25 -1152.06005859
      vertex 2015.52001953 800.25 -1158.39001465
      vertex 2005.64001465 810.91998291 -1158.39001465
    endloop
  endfacet
  facet normal 0 0.981003046036 0.193992286921
    outer loop
      vertex 2035.2800293 789.58001709 -1152.06005859
      vertex 2025.40002441 789.58001709 -1152.06005859
      vertex 2035.2800293 778.909973145 -1154.17004395
    endloop
  endfacet
  facet normal 0 0.929913520813 -0.36777818203
    outer loop
      vertex 2035.2800293 789.58001709 -1152.06005859
      vertex 2025.40002441 800.25 -1156.2800293
      vertex 2025.40002441 789.58001709 -1152.06005859
    endloop
  endfacet
  facet normal -0.194790020585 0.91210103035 -0.360733389854
    outer loop
      vertex 2025.40002441 800.25 -1156.2800293
      vertex 2015.52001953 800.25 -1158.39001465
      vertex 2025.40002441 789.58001709 -1152.06005859
    endloop
  endfacet
  facet normal -0.539461255074 0.842010438442 0
    outer loop
      vertex 2025.40002441 789.58001709 -1152.06005859
      vertex 2015.52001953 800.25 -1158.39001465
      vertex 2015.52001953 789.58001709 -1158.39001465
    endloop
  endfacet
  facet normal 0.180650815368 0.845894396305 -0.501824617386
    outer loop
      vertex 2025.40002441 800.25 -1156.2800293
      vertex 2035.2800293 789.58001709 -1152.06005859
      vertex 2035.2800293 800.25 -1158.39001465
    endloop
  endfacet
  facet normal 0.208852261305 0.977947175503 0
    outer loop
      vertex 2025.40002441 800.25 -1156.2800293
      vertex 2035.2800293 800.25 -1158.39001465
      vertex 2025.40002441 810.91998291 -1156.2800293
    endloop
  endfacet
  facet normal -0.208852261305 0.977947175503 0
    outer loop
      vertex 2015.52001953 810.91998291 -1158.39001465
      vertex 2025.40002441 800.25 -1156.2800293
      vertex 2025.40002441 810.91998291 -1156.2800293
    endloop
  endfacet
  facet normal -0.448996454477 0.70079523325 0.5543358922
    outer loop
      vertex 2035.2800293 800.25 -1158.39001465
      vertex 2035.2800293 810.91998291 -1149.94995117
      vertex 2025.40002441 810.91998291 -1156.2800293
    endloop
  endfacet
  facet normal -0.448989003897 0.700798153877 0.554338216782
    outer loop
      vertex 2035.2800293 800.25 -1158.39001465
      vertex 2045.16003418 800.25 -1152.06005859
      vertex 2035.2800293 810.91998291 -1149.94995117
    endloop
  endfacet
  facet normal -0.532134115696 0.83057397604 -0.164256364107
    outer loop
      vertex 2045.16003418 800.25 -1152.06005859
      vertex 2035.2800293 800.25 -1158.39001465
      vertex 2045.16003418 789.58001709 -1149.94995117
    endloop
  endfacet
  facet normal -0.782572090626 0.61073166132 -0.120779804885
    outer loop
      vertex 2045.16003418 789.58001709 -1149.94995117
      vertex 2055.04003906 789.58001709 -1137.29003906
      vertex 2045.16003418 800.25 -1152.06005859
    endloop
  endfacet
  facet normal -0.704611301422 0.659859895706 -0.260974764824
    outer loop
      vertex 2045.16003418 800.25 -1152.06005859
      vertex 2055.04003906 789.58001709 -1137.29003906
      vertex 2055.04003906 800.25 -1141.51000977
    endloop
  endfacet
  facet normal -0.729905724525 0.683547854424 -9.34675115434e-17
    outer loop
      vertex 2055.04003906 800.25 -1141.51000977
      vertex 2045.16003418 810.91998291 -1152.06005859
      vertex 2045.16003418 800.25 -1152.06005859
    endloop
  endfacet
  facet normal 0.323873639107 0.505513548851 -0.799726128578
    outer loop
      vertex 2045.16003418 810.91998291 -1152.06005859
      vertex 2055.04003906 800.25 -1141.51000977
      vertex 2055.04003906 810.91998291 -1158.39001465
    endloop
  endfacet
  facet normal -0.113374635577 0.530867755413 -0.839836657047
    outer loop
      vertex 2055.04003906 800.25 -1141.51000977
      vertex 2064.91992188 800.25 -1139.40002441
      vertex 2055.04003906 810.91998291 -1158.39001465
    endloop
  endfacet
  facet normal -0.208854928613 0.977946639061 0
    outer loop
      vertex 2064.91992188 789.58001709 -1139.40002441
      vertex 2064.91992188 800.25 -1139.40002441
      vertex 2055.04003906 800.25 -1141.51000977
    endloop
  endfacet
  facet normal 0.194792330265 0.912099659443 -0.360735654831
    outer loop
      vertex 2055.04003906 789.58001709 -1137.29003906
      vertex 2064.91992188 789.58001709 -1139.40002441
      vertex 2055.04003906 800.25 -1141.51000977
    endloop
  endfacet
  facet normal 0.205055683851 0.960157036781 -0.189870014787
    outer loop
      vertex 2055.04003906 789.58001709 -1137.29003906
      vertex 2064.91992188 778.909973145 -1137.29003906
      vertex 2064.91992188 789.58001709 -1139.40002441
    endloop
  endfacet
  facet normal -0.709397375584 0.255514532328 0.656861960888
    outer loop
      vertex 2055.04003906 789.58001709 -1137.29003906
      vertex 2055.04003906 778.909973145 -1164.7199707
      vertex 2064.91992188 778.909973145 -1137.29003906
    endloop
  endfacet
  facet normal -0.922377109528 0.332226723433 0.197093635798
    outer loop
      vertex 2064.91992188 768.239990234 -1143.61999512
      vertex 2064.91992188 778.909973145 -1137.29003906
      vertex 2055.04003906 778.909973145 -1164.7199707
    endloop
  endfacet
  facet normal -0.35127261281 0.548271536827 -0.758950471878
    outer loop
      vertex 2055.04003906 778.909973145 -1164.7199707
      vertex 2055.04003906 768.239990234 -1149.94995117
      vertex 2064.91992188 768.239990234 -1143.61999512
    endloop
  endfacet
  facet normal -0.482605755329 0.753258347511 -0.446870803833
    outer loop
      vertex 2064.91992188 757.570007324 -1137.29003906
      vertex 2064.91992188 768.239990234 -1143.61999512
      vertex 2055.04003906 768.239990234 -1149.94995117
    endloop
  endfacet
  facet normal -0.421297132969 0.328786969185 0.84522652626
    outer loop
      vertex 2055.04003906 789.58001709 -1137.29003906
      vertex 2045.16003418 789.58001709 -1149.94995117
      vertex 2055.04003906 778.909973145 -1164.7199707
    endloop
  endfacet
  facet normal 0.831184208393 0.555997133255 -0
    outer loop
      vertex 2045.16003418 789.58001709 -1149.94995117
      vertex 2045.16003418 778.909973145 -1149.94995117
      vertex 2055.04003906 778.909973145 -1164.7199707
    endloop
  endfacet
  facet normal -0.208864718676 0.977944552898 0
    outer loop
      vertex 2045.16003418 789.58001709 -1149.94995117
      vertex 2035.2800293 789.58001709 -1152.06005859
      vertex 2045.16003418 778.909973145 -1149.94995117
    endloop
  endfacet
  facet normal -0.180661723018 0.84589266777 -0.501823544502
    outer loop
      vertex 2045.16003418 789.58001709 -1149.94995117
      vertex 2035.2800293 800.25 -1158.39001465
      vertex 2035.2800293 789.58001709 -1152.06005859
    endloop
  endfacet
  facet normal -0.208852261305 0.977947175503 0
    outer loop
      vertex 2025.40002441 800.25 -1156.2800293
      vertex 2015.52001953 810.91998291 -1158.39001465
      vertex 2015.52001953 800.25 -1158.39001465
    endloop
  endfacet
  facet normal -0.495560765266 0.464092433453 0.734191894531
    outer loop
      vertex 2005.64001465 789.58001709 -1168.93994141
      vertex 2005.64001465 800.25 -1152.06005859
      vertex 1995.76000977 800.25 -1162.60998535
    endloop
  endfacet
  facet normal 0.194786906242 0.912100613117 0.360736042261
    outer loop
      vertex 2005.64001465 789.58001709 -1168.93994141
      vertex 1995.76000977 800.25 -1162.60998535
      vertex 1995.76000977 789.58001709 -1166.82995605
    endloop
  endfacet
  facet normal 0.205050125718 0.960158765316 -0.189867392182
    outer loop
      vertex 2005.64001465 789.58001709 -1168.93994141
      vertex 1995.76000977 789.58001709 -1166.82995605
      vertex 2005.64001465 778.909973145 -1166.82995605
    endloop
  endfacet
  facet normal -0.369136482477 0.86423766613 0.341806232929
    outer loop
      vertex 1995.76000977 789.58001709 -1166.82995605
      vertex 1995.76000977 800.25 -1162.60998535
      vertex 1985.88000488 800.25 -1166.82995605
    endloop
  endfacet
  facet normal -0.676401853561 0.633450090885 0.375794500113
    outer loop
      vertex 1995.76000977 800.25 -1162.60998535
      vertex 2005.64001465 800.25 -1152.06005859
      vertex 1995.76000977 810.91998291 -1156.2800293
    endloop
  endfacet
  facet normal 0.180647850037 0.845893740654 0.501826822758
    outer loop
      vertex 1995.76000977 800.25 -1162.60998535
      vertex 1995.76000977 810.91998291 -1156.2800293
      vertex 1985.88000488 810.91998291 -1154.17004395
    endloop
  endfacet
  facet normal 0.539458692074 0.842012047768 8.25112859545e-17
    outer loop
      vertex 2005.64001465 800.25 -1152.06005859
      vertex 2015.52001953 789.58001709 -1158.39001465
      vertex 2015.52001953 800.25 -1158.39001465
    endloop
  endfacet
  facet normal -0.905280411243 0.423894733191 0.0279389806092
    outer loop
      vertex 1689.47998047 1643.18005371 -998.030029297
      vertex 1684.54003906 1651.18249512 -1008.05249023
      vertex 1679.59997559 1643.18005371 -1019.13000488
    endloop
  endfacet
  facet normal -0.913299918175 0.407287716866 -2.80913447699e-17
    outer loop
      vertex 1684.54003906 1651.18249512 -1008.05249023
      vertex 1679.59997559 1664.52001953 -1019.13000488
      vertex 1679.59997559 1643.18005371 -1019.13000488
    endloop
  endfacet
  facet normal -0.495558291674 0.464093208313 0.734193086624
    outer loop
      vertex 2005.64001465 800.25 -1152.06005859
      vertex 2005.64001465 789.58001709 -1168.93994141
      vertex 2015.52001953 789.58001709 -1158.39001465
    endloop
  endfacet
  facet normal 0.65868473053 0.440608531237 -0.609916806221
    outer loop
      vertex 2055.04003906 778.909973145 -1164.7199707
      vertex 2045.16003418 778.909973145 -1149.94995117
      vertex 2055.04003906 768.239990234 -1149.94995117
    endloop
  endfacet
  facet normal -0.622011482716 0.728129863739 -0.287973314524
    outer loop
      vertex 2055.04003906 757.570007324 -1145.72998047
      vertex 2064.91992188 757.570007324 -1137.29003906
      vertex 2055.04003906 768.239990234 -1149.94995117
    endloop
  endfacet
  facet normal -0.622009694576 0.728127777576 -0.28798237443
    outer loop
      vertex 2064.91992188 746.900024414 -1133.06994629
      vertex 2064.91992188 757.570007324 -1137.29003906
      vertex 2055.04003906 757.570007324 -1145.72998047
    endloop
  endfacet
  facet normal -0.723321020603 0.677394330502 0.133953988552
    outer loop
      vertex 2005.64001465 789.58001709 -1168.93994141
      vertex 2015.52001953 778.909973145 -1160.5
      vertex 2015.52001953 789.58001709 -1158.39001465
    endloop
  endfacet
  facet normal 0.519173443317 0.607748091221 -0.600916981697
    outer loop
      vertex 2045.16003418 768.239990234 -1152.06005859
      vertex 2035.2800293 778.909973145 -1154.17004395
      vertex 2035.2800293 768.239990234 -1143.61999512
    endloop
  endfacet
  facet normal 0.124094299972 0.581061720848 -0.804343104362
    outer loop
      vertex 2055.04003906 746.900024414 -1130.95996094
      vertex 2064.91992188 746.900024414 -1133.06994629
      vertex 2055.04003906 757.570007324 -1145.72998047
    endloop
  endfacet
  facet normal 0.205055236816 0.960154891014 0.189881429076
    outer loop
      vertex 2064.91992188 736.229980469 -1135.18005371
      vertex 2064.91992188 746.900024414 -1133.06994629
      vertex 2055.04003906 746.900024414 -1130.95996094
    endloop
  endfacet
  facet normal 0 1 -0
    outer loop
      vertex 2045.16003418 757.570007324 -1149.94995117
      vertex 2035.2800293 757.570007324 -1149.94995117
      vertex 2045.16003418 746.900024414 -1149.94995117
    endloop
  endfacet
  facet normal -0.590820491314 0.395211786032 0.703376710415
    outer loop
      vertex 2055.04003906 736.229980469 -1149.94995117
      vertex 2064.91992188 736.229980469 -1135.18005371
      vertex 2055.04003906 746.900024414 -1130.95996094
    endloop
  endfacet
  facet normal -0.760852396488 0.508949577808 -0.40258410573
    outer loop
      vertex 2064.91992188 725.559997559 -1126.73999023
      vertex 2064.91992188 736.229980469 -1135.18005371
      vertex 2055.04003906 736.229980469 -1149.94995117
    endloop
  endfacet
  facet normal -0.566902160645 0.530891597271 -0.629901647568
    outer loop
      vertex 2055.04003906 736.229980469 -1149.94995117
      vertex 2055.04003906 725.559997559 -1137.29003906
      vertex 2064.91992188 725.559997559 -1126.73999023
    endloop
  endfacet
  facet normal -0.676410675049 0.633443951607 0.375788927078
    outer loop
      vertex 2064.91992188 725.559997559 -1126.73999023
      vertex 2055.04003906 725.559997559 -1137.29003906
      vertex 2064.91992188 714.890014648 -1133.06994629
    endloop
  endfacet
  facet normal -0.392806500196 0.919621169567 0
    outer loop
      vertex 2055.04003906 714.890014648 -1137.29003906
      vertex 2064.91992188 714.890014648 -1133.06994629
      vertex 2055.04003906 725.559997559 -1137.29003906
    endloop
  endfacet
  facet normal -0.386468052864 0.904781877995 -0.178919628263
    outer loop
      vertex 2064.91992188 714.890014648 -1133.06994629
      vertex 2055.04003906 714.890014648 -1137.29003906
      vertex 2064.91992188 704.219970703 -1130.95996094
    endloop
  endfacet
  facet normal -0.778091788292 0.404815614223 0.480309844017
    outer loop
      vertex 2064.91992188 704.219970703 -1130.95996094
      vertex 2055.04003906 714.890014648 -1137.29003906
      vertex 2055.04003906 704.219970703 -1149.94995117
    endloop
  endfacet
  facet normal -0.855625927448 0.445154100657 -0.264087289572
    outer loop
      vertex 2064.91992188 704.219970703 -1130.95996094
      vertex 2055.04003906 704.219970703 -1149.94995117
      vertex 2064.91992188 693.549987793 -1124.63000488
    endloop
  endfacet
  facet normal -0.41522988677 0.486072152853 -0.768972039223
    outer loop
      vertex 2064.91992188 693.549987793 -1124.63000488
      vertex 2055.04003906 704.219970703 -1149.94995117
      vertex 2055.04003906 693.549987793 -1133.06994629
    endloop
  endfacet
  facet normal -0.642305135727 0.751888692379 -0.148686081171
    outer loop
      vertex 2055.04003906 693.549987793 -1133.06994629
      vertex 2064.91992188 682.880004883 -1122.52001953
      vertex 2064.91992188 693.549987793 -1124.63000488
    endloop
  endfacet
  facet normal -0.811791181564 0.543018698692 0.21476906538
    outer loop
      vertex 2064.91992188 682.880004883 -1122.52001953
      vertex 2055.04003906 693.549987793 -1133.06994629
      vertex 2055.04003906 682.880004883 -1137.29003906
    endloop
  endfacet
  facet normal -0.693815052509 0.464102774858 0.550662636757
    outer loop
      vertex 2064.91992188 672.210021973 -1135.18005371
      vertex 2064.91992188 682.880004883 -1122.52001953
      vertex 2055.04003906 682.880004883 -1137.29003906
    endloop
  endfacet
  facet normal 0.194803416729 0.912094712257 -0.360742121935
    outer loop
      vertex 2064.91992188 672.210021973 -1135.18005371
      vertex 2055.04003906 682.880004883 -1137.29003906
      vertex 2055.04003906 672.210021973 -1133.06994629
    endloop
  endfacet
  facet normal 0.13635532558 0.638433158398 -0.757502675056
    outer loop
      vertex 2064.91992188 661.539978027 -1122.52001953
      vertex 2064.91992188 672.210021973 -1135.18005371
      vertex 2055.04003906 672.210021973 -1133.06994629
    endloop
  endfacet
  facet normal -0.511831998825 0.79887509346 -0.315953373909
    outer loop
      vertex 2064.91992188 661.539978027 -1122.52001953
      vertex 2055.04003906 672.210021973 -1133.06994629
      vertex 2055.04003906 661.539978027 -1128.84997559
    endloop
  endfacet
  facet normal -0.277748078108 0.433513402939 0.857276022434
    outer loop
      vertex 2064.91992188 661.539978027 -1122.52001953
      vertex 2055.04003906 661.539978027 -1128.84997559
      vertex 2064.91992188 650.869995117 -1143.61999512
    endloop
  endfacet
  facet normal 0.704616010189 0.659855544567 0.260973036289
    outer loop
      vertex 2064.91992188 650.869995117 -1143.61999512
      vertex 2055.04003906 661.539978027 -1128.84997559
      vertex 2055.04003906 650.869995117 -1133.06994629
    endloop
  endfacet
  facet normal 0.566901028156 0.530888855457 -0.629904985428
    outer loop
      vertex 2064.91992188 650.869995117 -1143.61999512
      vertex 2055.04003906 650.869995117 -1133.06994629
      vertex 2064.91992188 640.200012207 -1130.95996094
    endloop
  endfacet
  facet normal 0.448995947838 0.700799643993 -0.554330706596
    outer loop
      vertex 2064.91992188 640.200012207 -1130.95996094
      vertex 2055.04003906 650.869995117 -1133.06994629
      vertex 2055.04003906 640.200012207 -1124.63000488
    endloop
  endfacet
  facet normal 0.532140016556 0.830572187901 -0.16424626112
    outer loop
      vertex 2064.91992188 640.200012207 -1130.95996094
      vertex 2055.04003906 640.200012207 -1124.63000488
      vertex 2064.91992188 629.530029297 -1128.84997559
    endloop
  endfacet
  facet normal 0.392796128988 0.919625580311 0
    outer loop
      vertex 2064.91992188 629.530029297 -1128.84997559
      vertex 2055.04003906 640.200012207 -1124.63000488
      vertex 2055.04003906 629.530029297 -1124.63000488
    endloop
  endfacet
  facet normal 0.386457979679 0.904786527157 -0.178917765617
    outer loop
      vertex 2064.91992188 618.859985352 -1126.73999023
      vertex 2064.91992188 629.530029297 -1128.84997559
      vertex 2055.04003906 629.530029297 -1124.63000488
    endloop
  endfacet
  facet normal -0 0.981003046036 0.193992286921
    outer loop
      vertex 2055.04003906 618.859985352 -1126.73999023
      vertex 2064.91992188 618.859985352 -1126.73999023
      vertex 2055.04003906 629.530029297 -1124.63000488
    endloop
  endfacet
  facet normal 0 0.981003046036 0.193992286921
    outer loop
      vertex 2055.04003906 618.859985352 -1126.73999023
      vertex 2055.04003906 629.530029297 -1124.63000488
      vertex 2045.16003418 629.530029297 -1124.63000488
    endloop
  endfacet
  facet normal 0.208852261305 0.977947175503 0
    outer loop
      vertex 2045.16003418 618.859985352 -1124.63000488
      vertex 2055.04003906 618.859985352 -1126.73999023
      vertex 2045.16003418 629.530029297 -1124.63000488
    endloop
  endfacet
  facet normal 0 1 0
    outer loop
      vertex 2045.16003418 618.859985352 -1124.63000488
      vertex 2045.16003418 629.530029297 -1124.63000488
      vertex 2035.2800293 629.530029297 -1124.63000488
    endloop
  endfacet
  facet normal -0.717396140099 0.209948897362 0.664277255535
    outer loop
      vertex 2045.16003418 618.859985352 -1124.63000488
      vertex 2035.2800293 629.530029297 -1124.63000488
      vertex 2035.2800293 618.859985352 -1158.39001465
    endloop
  endfacet
  facet normal -0.818983674049 0.239678904414 0.521363377571
    outer loop
      vertex 2045.16003418 608.190002441 -1147.83996582
      vertex 2045.16003418 618.859985352 -1124.63000488
      vertex 2035.2800293 618.859985352 -1158.39001465
    endloop
  endfacet
  facet normal 0.386017054319 0.451879620552 -0.80423605442
    outer loop
      vertex 2035.2800293 608.190002441 -1139.40002441
      vertex 2045.16003418 608.190002441 -1147.83996582
      vertex 2035.2800293 618.859985352 -1158.39001465
    endloop
  endfacet
  facet normal 0.10404484719 0.487188249826 -0.867076873779
    outer loop
      vertex 2025.40002441 618.859985352 -1156.2800293
      vertex 2035.2800293 608.190002441 -1139.40002441
      vertex 2035.2800293 618.859985352 -1158.39001465
    endloop
  endfacet
  facet normal 0.208852261305 0.977947175503 -0
    outer loop
      vertex 2025.40002441 629.530029297 -1156.2800293
      vertex 2025.40002441 618.859985352 -1156.2800293
      vertex 2035.2800293 618.859985352 -1158.39001465
    endloop
  endfacet
  facet normal 0 1 0
    outer loop
      vertex 2015.52001953 629.530029297 -1156.2800293
      vertex 2025.40002441 618.859985352 -1156.2800293
      vertex 2025.40002441 629.530029297 -1156.2800293
    endloop
  endfacet
  facet normal -1.16456362926e-16 0.585588932037 0.810608148575
    outer loop
      vertex 2015.52001953 640.200012207 -1141.51000977
      vertex 2015.52001953 629.530029297 -1156.2800293
      vertex 2025.40002441 629.530029297 -1156.2800293
    endloop
  endfacet
  facet normal -0.38304156065 0.358713775873 0.851236522198
    outer loop
      vertex 2025.40002441 629.530029297 -1156.2800293
      vertex 2025.40002441 640.200012207 -1130.95996094
      vertex 2015.52001953 640.200012207 -1141.51000977
    endloop
  endfacet
  facet normal -0.530184626579 0.496511459351 -0.68729954958
    outer loop
      vertex 2015.52001953 650.869995117 -1156.2800293
      vertex 2015.52001953 640.200012207 -1141.51000977
      vertex 2025.40002441 640.200012207 -1130.95996094
    endloop
  endfacet
  facet normal -0.893158376217 0.418219268322 -0.165410980582
    outer loop
      vertex 2025.40002441 650.869995117 -1135.18005371
      vertex 2015.52001953 650.869995117 -1156.2800293
      vertex 2025.40002441 640.200012207 -1130.95996094
    endloop
  endfacet
  facet normal -0.511825084686 0.798874914646 -0.315965116024
    outer loop
      vertex 2025.40002441 650.869995117 -1135.18005371
      vertex 2025.40002441 640.200012207 -1130.95996094
      vertex 2035.2800293 640.200012207 -1124.63000488
    endloop
  endfacet
  facet normal -0.165205612779 0.773524224758 -0.611855685711
    outer loop
      vertex 2025.40002441 650.869995117 -1135.18005371
      vertex 2035.2800293 640.200012207 -1124.63000488
      vertex 2035.2800293 650.869995117 -1133.06994629
    endloop
  endfacet
  facet normal -0.19480073452 0.91209423542 0.360744774342
    outer loop
      vertex 2025.40002441 661.539978027 -1130.95996094
      vertex 2025.40002441 650.869995117 -1135.18005371
      vertex 2035.2800293 650.869995117 -1133.06994629
    endloop
  endfacet
  facet normal 0.208852261305 0.977947175503 -0
    outer loop
      vertex 2035.2800293 661.539978027 -1133.06994629
      vertex 2025.40002441 661.539978027 -1130.95996094
      vertex 2035.2800293 650.869995117 -1133.06994629
    endloop
  endfacet
  facet normal -0.392794311047 0.919626355171 0
    outer loop
      vertex 2035.2800293 661.539978027 -1133.06994629
      vertex 2035.2800293 650.869995117 -1133.06994629
      vertex 2045.16003418 650.869995117 -1128.84997559
    endloop
  endfacet
  facet normal 0.180660530925 0.845887184143 -0.501833319664
    outer loop
      vertex 2035.2800293 661.539978027 -1133.06994629
      vertex 2045.16003418 650.869995117 -1128.84997559
      vertex 2045.16003418 661.539978027 -1135.18005371
    endloop
  endfacet
  facet normal 0.205064862967 0.960152924061 -0.189881041646
    outer loop
      vertex 2035.2800293 661.539978027 -1133.06994629
      vertex 2045.16003418 661.539978027 -1135.18005371
      vertex 2035.2800293 672.210021973 -1135.18005371
    endloop
  endfacet
  facet normal -0.386452645063 0.90478605032 -0.178931623697
    outer loop
      vertex 2035.2800293 672.210021973 -1135.18005371
      vertex 2025.40002441 672.210021973 -1139.40002441
      vertex 2035.2800293 661.539978027 -1133.06994629
    endloop
  endfacet
  facet normal -0.369133979082 0.864238619804 -0.341806590557
    outer loop
      vertex 2025.40002441 682.880004883 -1143.61999512
      vertex 2025.40002441 672.210021973 -1139.40002441
      vertex 2035.2800293 672.210021973 -1135.18005371
    endloop
  endfacet
  facet normal -0.369136810303 0.86423844099 -0.341803878546
    outer loop
      vertex 2035.2800293 672.210021973 -1135.18005371
      vertex 2035.2800293 682.880004883 -1139.40002441
      vertex 2025.40002441 682.880004883 -1143.61999512
    endloop
  endfacet
  facet normal -0.29061549902 0.680401086807 -0.672753334045
    outer loop
      vertex 2025.40002441 693.549987793 -1154.17004395
      vertex 2025.40002441 682.880004883 -1143.61999512
      vertex 2035.2800293 682.880004883 -1139.40002441
    endloop
  endfacet
  facet normal -0.858762741089 0.502639830112 0.0993970930576
    outer loop
      vertex 2035.2800293 693.549987793 -1137.29003906
      vertex 2025.40002441 693.549987793 -1154.17004395
      vertex 2035.2800293 682.880004883 -1139.40002441
    endloop
  endfacet
  facet normal -0.642305970192 0.751887977123 0.148685947061
    outer loop
      vertex 2045.16003418 682.880004883 -1130.95996094
      vertex 2035.2800293 693.549987793 -1137.29003906
      vertex 2035.2800293 682.880004883 -1139.40002441
    endloop
  endfacet
  facet normal -0.386020898819 0.451878815889 0.804234683514
    outer loop
      vertex 2045.16003418 682.880004883 -1130.95996094
      vertex 2035.2800293 682.880004883 -1139.40002441
      vertex 2045.16003418 672.210021973 -1149.94995117
    endloop
  endfacet
  facet normal -0.641799092293 0.37565022707 0.668566226959
    outer loop
      vertex 2055.04003906 672.210021973 -1133.06994629
      vertex 2045.16003418 682.880004883 -1130.95996094
      vertex 2045.16003418 672.210021973 -1149.94995117
    endloop
  endfacet
  facet normal 0 0.860039830208 -0.510226905346
    outer loop
      vertex 2045.16003418 693.549987793 -1137.29003906
      vertex 2035.2800293 693.549987793 -1137.29003906
      vertex 2045.16003418 682.880004883 -1130.95996094
    endloop
  endfacet
  facet normal 0.482607036829 0.753254711628 -0.446875631809
    outer loop
      vertex 2045.16003418 693.549987793 -1137.29003906
      vertex 2045.16003418 682.880004883 -1130.95996094
      vertex 2055.04003906 682.880004883 -1137.29003906
    endloop
  endfacet
  facet normal 0 1 0
    outer loop
      vertex 2045.16003418 693.549987793 -1137.29003906
      vertex 2035.2800293 704.219970703 -1137.29003906
      vertex 2035.2800293 693.549987793 -1137.29003906
    endloop
  endfacet
  facet normal -0.905633985996 0.424060255289 0
    outer loop
      vertex 2035.2800293 693.549987793 -1137.29003906
      vertex 2035.2800293 704.219970703 -1137.29003906
      vertex 2025.40002441 704.219970703 -1158.39001465
    endloop
  endfacet
  facet normal -0.752073526382 0.352156072855 0.557110011578
    outer loop
      vertex 2025.40002441 714.890014648 -1141.51000977
      vertex 2025.40002441 704.219970703 -1158.39001465
      vertex 2035.2800293 704.219970703 -1137.29003906
    endloop
  endfacet
  facet normal 0.414590477943 0.64710432291 -0.639820873737
    outer loop
      vertex 2035.2800293 714.890014648 -1147.83996582
      vertex 2025.40002441 714.890014648 -1141.51000977
      vertex 2035.2800293 704.219970703 -1137.29003906
    endloop
  endfacet
  facet normal -0.290623754263 0.680404484272 -0.672746241093
    outer loop
      vertex 2045.16003418 704.219970703 -1133.06994629
      vertex 2035.2800293 714.890014648 -1147.83996582
      vertex 2035.2800293 704.219970703 -1137.29003906
    endloop
  endfacet
  facet normal -0.78257215023 0.610731720924 -0.120779074728
    outer loop
      vertex 2045.16003418 704.219970703 -1133.06994629
      vertex 2045.16003418 714.890014648 -1135.18005371
      vertex 2035.2800293 714.890014648 -1147.83996582
    endloop
  endfacet
  facet normal -0.782572984695 0.610732376575 -0.120770528913
    outer loop
      vertex 2045.16003418 714.890014648 -1135.18005371
      vertex 2035.2800293 725.559997559 -1149.94995117
      vertex 2035.2800293 714.890014648 -1147.83996582
    endloop
  endfacet
  facet normal 0.205050081015 0.960158526897 -0.189868509769
    outer loop
      vertex 2035.2800293 714.890014648 -1147.83996582
      vertex 2035.2800293 725.559997559 -1149.94995117
      vertex 2025.40002441 725.559997559 -1147.83996582
    endloop
  endfacet
  facet normal 0.858761787415 0.502640247345 -0.0994027704
    outer loop
      vertex 2055.04003906 704.219970703 -1149.94995117
      vertex 2045.16003418 714.890014648 -1135.18005371
      vertex 2045.16003418 704.219970703 -1133.06994629
    endloop
  endfacet
  facet normal 0.482602745295 0.753259778023 -0.4468716681
    outer loop
      vertex 2035.2800293 714.890014648 -1147.83996582
      vertex 2025.40002441 725.559997559 -1147.83996582
      vertex 2025.40002441 714.890014648 -1141.51000977
    endloop
  endfacet
  facet normal -0.826712489128 0.483881533146 -0.287062913179
    outer loop
      vertex 2025.40002441 725.559997559 -1147.83996582
      vertex 2015.52001953 725.559997559 -1164.7199707
      vertex 2025.40002441 714.890014648 -1141.51000977
    endloop
  endfacet
  facet normal -0.872696757317 0.454041540623 -0.17957355082
    outer loop
      vertex 2025.40002441 714.890014648 -1141.51000977
      vertex 2015.52001953 725.559997559 -1164.7199707
      vertex 2015.52001953 714.890014648 -1160.5
    endloop
  endfacet
  facet normal -0.194788575172 0.912100315094 -0.360735923052
    outer loop
      vertex 2015.52001953 725.559997559 -1164.7199707
      vertex 2005.64001465 725.559997559 -1166.82995605
      vertex 2015.52001953 714.890014648 -1160.5
    endloop
  endfacet
  facet normal -0.194788575172 0.912100315094 -0.360735923052
    outer loop
      vertex 2005.64001465 725.559997559 -1166.82995605
      vertex 2005.64001465 714.890014648 -1162.60998535
      vertex 2015.52001953 714.890014648 -1160.5
    endloop
  endfacet
  facet normal -0.208850935102 0.977947473526 0
    outer loop
      vertex 2015.52001953 704.219970703 -1160.5
      vertex 2015.52001953 714.890014648 -1160.5
      vertex 2005.64001465 714.890014648 -1162.60998535
    endloop
  endfacet
  facet normal -0.386453777552 0.90478771925 0.178920790553
    outer loop
      vertex 2005.64001465 714.890014648 -1162.60998535
      vertex 2005.64001465 704.219970703 -1164.7199707
      vertex 2015.52001953 704.219970703 -1160.5
    endloop
  endfacet
  facet normal -0.344813972712 0.807298183441 -0.478928953409
    outer loop
      vertex 2005.64001465 704.219970703 -1164.7199707
      vertex 2015.52001953 693.549987793 -1154.17004395
      vertex 2015.52001953 704.219970703 -1160.5
    endloop
  endfacet
  facet normal -8.91083954467e-17 0.860043764114 -0.510220229626
    outer loop
      vertex 2015.52001953 704.219970703 -1160.5
      vertex 2015.52001953 693.549987793 -1154.17004395
      vertex 2025.40002441 693.549987793 -1154.17004395
    endloop
  endfacet
  facet normal -0.194789946079 0.912100672722 -0.360734343529
    outer loop
      vertex 2025.40002441 704.219970703 -1158.39001465
      vertex 2015.52001953 704.219970703 -1160.5
      vertex 2025.40002441 693.549987793 -1154.17004395
    endloop
  endfacet
  facet normal -0.344811201096 0.807298004627 -0.478931337595
    outer loop
      vertex 2005.64001465 704.219970703 -1164.7199707
      vertex 2005.64001465 693.549987793 -1158.39001465
      vertex 2015.52001953 693.549987793 -1154.17004395
    endloop
  endfacet
  facet normal -0.39278948307 0.919628381729 0
    outer loop
      vertex 2015.52001953 682.880004883 -1154.17004395
      vertex 2015.52001953 693.549987793 -1154.17004395
      vertex 2005.64001465 693.549987793 -1158.39001465
    endloop
  endfacet
  facet normal -0.676399409771 0.633451998234 0.375795662403
    outer loop
      vertex 2015.52001953 682.880004883 -1154.17004395
      vertex 2005.64001465 693.549987793 -1158.39001465
      vertex 2005.64001465 682.880004883 -1164.7199707
    endloop
  endfacet
  facet normal -0.676397919655 0.633450627327 -0.375800698996
    outer loop
      vertex 2015.52001953 672.210021973 -1147.83996582
      vertex 2015.52001953 682.880004883 -1154.17004395
      vertex 2005.64001465 682.880004883 -1164.7199707
    endloop
  endfacet
  facet normal 0.457760691643 0.267932325602 -0.847742557526
    outer loop
      vertex 2015.52001953 672.210021973 -1147.83996582
      vertex 2005.64001465 682.880004883 -1164.7199707
      vertex 2005.64001465 672.210021973 -1130.95996094
    endloop
  endfacet
  facet normal 0.77208840847 0.451911717653 0.446828067303
    outer loop
      vertex 2015.52001953 661.539978027 -1158.39001465
      vertex 2015.52001953 672.210021973 -1147.83996582
      vertex 2005.64001465 672.210021973 -1130.95996094
    endloop
  endfacet
  facet normal -0.135195553303 0.316527575254 0.938899576664
    outer loop
      vertex 2015.52001953 661.539978027 -1158.39001465
      vertex 2005.64001465 672.210021973 -1130.95996094
      vertex 2005.64001465 661.539978027 -1162.60998535
    endloop
  endfacet
  facet normal -0.386453717947 0.904787540436 -0.178921863437
    outer loop
      vertex 2015.52001953 650.869995117 -1156.2800293
      vertex 2015.52001953 661.539978027 -1158.39001465
      vertex 2005.64001465 661.539978027 -1162.60998535
    endloop
  endfacet
  facet normal -0.386453717947 0.904787540436 -0.178921863437
    outer loop
      vertex 2015.52001953 650.869995117 -1156.2800293
      vertex 2005.64001465 661.539978027 -1162.60998535
      vertex 2005.64001465 650.869995117 -1160.5
    endloop
  endfacet
  facet normal 0.642300128937 0.751892805099 -0.148686900735
    outer loop
      vertex 2005.64001465 650.869995117 -1160.5
      vertex 2005.64001465 661.539978027 -1162.60998535
      vertex 1995.76000977 661.539978027 -1154.17004395
    endloop
  endfacet
  facet normal -0.290617138147 0.680404901505 0.672748744488
    outer loop
      vertex 2005.64001465 650.869995117 -1160.5
      vertex 1995.76000977 661.539978027 -1154.17004395
      vertex 1995.76000977 650.869995117 -1164.7199707
    endloop
  endfacet
  facet normal -0.29061549902 0.680401086807 -0.672753334045
    outer loop
      vertex 2005.64001465 650.869995117 -1160.5
      vertex 1995.76000977 650.869995117 -1164.7199707
      vertex 2005.64001465 640.200012207 -1149.94995117
    endloop
  endfacet
  facet normal -0.519164979458 0.607751727104 -0.600920557976
    outer loop
      vertex 2015.52001953 640.200012207 -1141.51000977
      vertex 2005.64001465 650.869995117 -1160.5
      vertex 2005.64001465 640.200012207 -1149.94995117
    endloop
  endfacet
  facet normal -0.831184208393 0.555997133255 0
    outer loop
      vertex 1995.76000977 640.200012207 -1164.7199707
      vertex 2005.64001465 640.200012207 -1149.94995117
      vertex 1995.76000977 650.869995117 -1164.7199707
    endloop
  endfacet
  facet normal 0.208852261305 0.977947175503 0
    outer loop
      vertex 1995.76000977 640.200012207 -1164.7199707
      vertex 1995.76000977 650.869995117 -1164.7199707
      vertex 1985.88000488 650.869995117 -1162.60998535
    endloop
  endfacet
  facet normal -0.19478982687 0.912100076675 0.360735833645
    outer loop
      vertex 1995.76000977 640.200012207 -1164.7199707
      vertex 1985.88000488 650.869995117 -1162.60998535
      vertex 1985.88000488 640.200012207 -1166.82995605
    endloop
  endfacet
  facet normal -0.150140494108 0.703030347824 0.695130348206
    outer loop
      vertex 1995.76000977 629.530029297 -1175.27001953
      vertex 1995.76000977 640.200012207 -1164.7199707
      vertex 1985.88000488 640.200012207 -1166.82995605
    endloop
  endfacet
  facet normal 0.765996217728 0.597789406776 -0.236426606774
    outer loop
      vertex 1995.76000977 629.530029297 -1175.27001953
      vertex 1985.88000488 640.200012207 -1166.82995605
      vertex 1985.88000488 629.530029297 -1162.60998535
    endloop
  endfacet
  facet normal 0.74055981636 0.57793867588 -0.342867344618
    outer loop
      vertex 1995.76000977 629.530029297 -1175.27001953
      vertex 1985.88000488 629.530029297 -1162.60998535
      vertex 1995.76000977 618.859985352 -1168.93994141
    endloop
  endfacet
  facet normal 0.180660814047 0.845888495445 -0.501830995083
    outer loop
      vertex 1995.76000977 629.530029297 -1175.27001953
      vertex 1995.76000977 618.859985352 -1168.93994141
      vertex 2005.64001465 618.859985352 -1171.05004883
    endloop
  endfacet
  facet normal -0.756431877613 0.295162647963 0.583686411381
    outer loop
      vertex 2005.64001465 618.859985352 -1171.05004883
      vertex 2005.64001465 629.530029297 -1149.94995117
      vertex 1995.76000977 629.530029297 -1175.27001953
    endloop
  endfacet
  facet normal -0.693932414055 0.324931800365 0.642555117607
    outer loop
      vertex 2005.64001465 629.530029297 -1149.94995117
      vertex 2005.64001465 618.859985352 -1171.05004883
      vertex 2015.52001953 618.859985352 -1149.94995117
    endloop
  endfacet
  facet normal 0.482605159283 0.753256797791 -0.446874111891
    outer loop
      vertex 2005.64001465 629.530029297 -1149.94995117
      vertex 2015.52001953 618.859985352 -1149.94995117
      vertex 2015.52001953 629.530029297 -1156.2800293
    endloop
  endfacet
  facet normal 0.539466619492 0.842006981373 0
    outer loop
      vertex 2005.64001465 629.530029297 -1149.94995117
      vertex 2015.52001953 629.530029297 -1156.2800293
      vertex 2005.64001465 640.200012207 -1149.94995117
    endloop
  endfacet
  facet normal -0.878266870975 0.411245882511 0.24397559464
    outer loop
      vertex 2015.52001953 608.190002441 -1156.2800293
      vertex 2015.52001953 618.859985352 -1149.94995117
      vertex 2005.64001465 618.859985352 -1171.05004883
    endloop
  endfacet
  facet normal 0.204788029194 0.479465186596 -0.853331685066
    outer loop
      vertex 2005.64001465 618.859985352 -1171.05004883
      vertex 2005.64001465 608.190002441 -1152.06005859
      vertex 2015.52001953 608.190002441 -1156.2800293
    endloop
  endfacet
  facet normal 0.386451154947 0.904788613319 0.178922072053
    outer loop
      vertex 2015.52001953 608.190002441 -1156.2800293
      vertex 2005.64001465 608.190002441 -1152.06005859
      vertex 2015.52001953 597.520019531 -1158.39001465
    endloop
  endfacet
  facet normal -0.723326444626 0.677388548851 0.133953675628
    outer loop
      vertex 2015.52001953 597.520019531 -1158.39001465
      vertex 2025.40002441 597.520019531 -1147.83996582
      vertex 2015.52001953 608.190002441 -1156.2800293
    endloop
  endfacet
  facet normal -0.532143175602 0.830570816994 -0.164242938161
    outer loop
      vertex 2015.52001953 608.190002441 -1156.2800293
      vertex 2025.40002441 597.520019531 -1147.83996582
      vertex 2025.40002441 608.190002441 -1149.94995117
    endloop
  endfacet
  facet normal -0.532137215137 0.830574512482 -0.164243653417
    outer loop
      vertex 2025.40002441 597.520019531 -1147.83996582
      vertex 2035.2800293 597.520019531 -1141.51000977
      vertex 2025.40002441 608.190002441 -1149.94995117
    endloop
  endfacet
  facet normal -0.723323225975 0.677391886711 0.133954331279
    outer loop
      vertex 2025.40002441 608.190002441 -1149.94995117
      vertex 2035.2800293 597.520019531 -1141.51000977
      vertex 2035.2800293 608.190002441 -1139.40002441
    endloop
  endfacet
  facet normal 0.386455893517 0.904786646366 0.178921684623
    outer loop
      vertex 2035.2800293 597.520019531 -1141.51000977
      vertex 2045.16003418 597.520019531 -1145.72998047
      vertex 2035.2800293 608.190002441 -1139.40002441
    endloop
  endfacet
  facet normal 0.369136750698 0.864238321781 -0.341804355383
    outer loop
      vertex 2045.16003418 586.849975586 -1141.51000977
      vertex 2045.16003418 597.520019531 -1145.72998047
      vertex 2035.2800293 597.520019531 -1141.51000977
    endloop
  endfacet
  facet normal -0.205053076148 0.960157573223 0.189870119095
    outer loop
      vertex 2035.2800293 586.849975586 -1143.61999512
      vertex 2045.16003418 586.849975586 -1141.51000977
      vertex 2035.2800293 597.520019531 -1141.51000977
    endloop
  endfacet
  facet normal -0.208852261305 0.977947175503 0
    outer loop
      vertex 2045.16003418 586.849975586 -1141.51000977
      vertex 2035.2800293 586.849975586 -1143.61999512
      vertex 2045.16003418 576.179992676 -1141.51000977
    endloop
  endfacet
  facet normal 0.539463222027 0.842009186745 -0
    outer loop
      vertex 2045.16003418 586.849975586 -1141.51000977
      vertex 2045.16003418 576.179992676 -1141.51000977
      vertex 2055.04003906 576.179992676 -1147.83996582
    endloop
  endfacet
  facet normal 0.539463222027 0.842009186745 -0
    outer loop
      vertex 2055.04003906 586.849975586 -1147.83996582
      vertex 2045.16003418 586.849975586 -1141.51000977
      vertex 2055.04003906 576.179992676 -1147.83996582
    endloop
  endfacet
  facet normal -0.831187605858 0.555992007256 0
    outer loop
      vertex 2064.91992188 576.179992676 -1133.06994629
      vertex 2055.04003906 586.849975586 -1147.83996582
      vertex 2055.04003906 576.179992676 -1147.83996582
    endloop
  endfacet
  facet normal -0.826208174229 0.552661240101 0.109295986593
    outer loop
      vertex 2055.04003906 576.179992676 -1147.83996582
      vertex 2064.91992188 565.510009766 -1135.18005371
      vertex 2064.91992188 576.179992676 -1133.06994629
    endloop
  endfacet
  facet normal -0.855418026447 0.333785176277 0.396039664745
    outer loop
      vertex 2055.04003906 576.179992676 -1147.83996582
      vertex 2055.04003906 565.510009766 -1160.5
      vertex 2064.91992188 565.510009766 -1135.18005371
    endloop
  endfacet
  facet normal -0.550342202187 0.214744210243 0.806850910187
    outer loop
      vertex 2064.91992188 565.510009766 -1135.18005371
      vertex 2055.04003906 565.510009766 -1160.5
      vertex 2064.91992188 554.840026855 -1175.27001953
    endloop
  endfacet
  facet normal 0.782579958439 0.610723376274 0.12077062577
    outer loop
      vertex 2064.91992188 554.840026855 -1175.27001953
      vertex 2055.04003906 565.510009766 -1160.5
      vertex 2055.04003906 554.840026855 -1162.60998535
    endloop
  endfacet
  facet normal 0.360237300396 0.281128257513 -0.889491975307
    outer loop
      vertex 2064.91992188 544.170043945 -1141.51000977
      vertex 2064.91992188 554.840026855 -1175.27001953
      vertex 2055.04003906 554.840026855 -1162.60998535
    endloop
  endfacet
  facet normal 0.278714597225 0.326260954142 -0.903256297112
    outer loop
      vertex 2064.91992188 544.170043945 -1141.51000977
      vertex 2055.04003906 554.840026855 -1162.60998535
      vertex 2055.04003906 544.170043945 -1133.06994629
    endloop
  endfacet
  facet normal 0.225120872259 0.263524591923 0.938016712666
    outer loop
      vertex 2064.91992188 533.5 -1179.48999023
      vertex 2064.91992188 544.170043945 -1141.51000977
      vertex 2055.04003906 544.170043945 -1133.06994629
    endloop
  endfacet
  facet normal 0.225116848946 0.263523995876 0.938017845154
    outer loop
      vertex 2055.04003906 544.170043945 -1133.06994629
      vertex 2055.04003906 533.5 -1171.05004883
      vertex 2064.91992188 533.5 -1179.48999023
    endloop
  endfacet
  facet normal 0.225116312504 0.263523370028 -0.938018143177
    outer loop
      vertex 2055.04003906 533.5 -1171.05004883
      vertex 2064.91992188 522.83001709 -1141.51000977
      vertex 2064.91992188 533.5 -1179.48999023
    endloop
  endfacet
  facet normal -0.952352941036 0.262311816216 0.155616253614
    outer loop
      vertex 2055.04003906 522.83001709 -1177.38000488
      vertex 2064.91992188 522.83001709 -1141.51000977
      vertex 2055.04003906 533.5 -1171.05004883
    endloop
  endfacet
  facet normal -0 0.860043764114 0.510220229626
    outer loop
      vertex 2045.16003418 533.5 -1171.05004883
      vertex 2055.04003906 522.83001709 -1177.38000488
      vertex 2055.04003906 533.5 -1171.05004883
    endloop
  endfacet
  facet normal 0 0.417691975832 0.908588707447
    outer loop
      vertex 2045.16003418 544.170043945 -1147.83996582
      vertex 2045.16003418 533.5 -1171.05004883
      vertex 2055.04003906 533.5 -1171.05004883
    endloop
  endfacet
  facet normal -0.258516430855 0.403493314981 0.877702891827
    outer loop
      vertex 2035.2800293 544.170043945 -1154.17004395
      vertex 2045.16003418 533.5 -1171.05004883
      vertex 2045.16003418 544.170043945 -1147.83996582
    endloop
  endfacet
  facet normal -0.299442559481 0.467370986938 0.831804394722
    outer loop
      vertex 2035.2800293 544.170043945 -1154.17004395
      vertex 2045.16003418 544.170043945 -1147.83996582
      vertex 2035.2800293 554.840026855 -1135.18005371
    endloop
  endfacet
  facet normal -0.641799986362 0.375650733709 0.668565094471
    outer loop
      vertex 2035.2800293 544.170043945 -1154.17004395
      vertex 2035.2800293 554.840026855 -1135.18005371
      vertex 2025.40002441 554.840026855 -1152.06005859
    endloop
  endfacet
  facet normal -0 0.981002926826 0.193992868066
    outer loop
      vertex 2025.40002441 544.170043945 -1154.17004395
      vertex 2035.2800293 544.170043945 -1154.17004395
      vertex 2025.40002441 554.840026855 -1152.06005859
    endloop
  endfacet
  facet normal 0.205065310001 0.960154950619 0.189870178699
    outer loop
      vertex 2025.40002441 544.170043945 -1154.17004395
      vertex 2025.40002441 554.840026855 -1152.06005859
      vertex 2015.52001953 554.840026855 -1149.94995117
    endloop
  endfacet
  facet normal -0.180647283792 0.845891058445 0.50183147192
    outer loop
      vertex 2015.52001953 544.170043945 -1156.2800293
      vertex 2025.40002441 544.170043945 -1154.17004395
      vertex 2015.52001953 554.840026855 -1149.94995117
    endloop
  endfacet
  facet normal -0.878267049789 0.411245971918 0.243974879384
    outer loop
      vertex 2015.52001953 544.170043945 -1156.2800293
      vertex 2015.52001953 554.840026855 -1149.94995117
      vertex 2005.64001465 554.840026855 -1171.05004883
    endloop
  endfacet
  facet normal -0.831182479858 0.555999696255 -1.07834262355e-16
    outer loop
      vertex 2015.52001953 544.170043945 -1156.2800293
      vertex 2005.64001465 554.840026855 -1171.05004883
      vertex 2005.64001465 544.170043945 -1171.05004883
    endloop
  endfacet
  facet normal -0.658683001995 0.440610289574 0.609917402267
    outer loop
      vertex 2015.52001953 544.170043945 -1156.2800293
      vertex 2005.64001465 544.170043945 -1171.05004883
      vertex 2015.52001953 533.5 -1171.05004883
    endloop
  endfacet
  facet normal -0.530184805393 0.496511667967 0.687299191952
    outer loop
      vertex 2025.40002441 533.5 -1160.5
      vertex 2015.52001953 544.170043945 -1156.2800293
      vertex 2015.52001953 533.5 -1171.05004883
    endloop
  endfacet
  facet normal -0.604738175869 0.566330015659 0.559966146946
    outer loop
      vertex 2025.40002441 522.83001709 -1171.05004883
      vertex 2025.40002441 533.5 -1160.5
      vertex 2015.52001953 533.5 -1171.05004883
    endloop
  endfacet
  facet normal 0 1 0
    outer loop
      vertex 2025.40002441 522.83001709 -1171.05004883
      vertex 2015.52001953 533.5 -1171.05004883
      vertex 2015.52001953 522.83001709 -1171.05004883
    endloop
  endfacet
  facet normal -1.00941346458e-16 0.711095094681 -0.703095853329
    outer loop
      vertex 2025.40002441 512.159973145 -1160.5
      vertex 2025.40002441 522.83001709 -1171.05004883
      vertex 2015.52001953 522.83001709 -1171.05004883
    endloop
  endfacet
  facet normal -0.165195181966 0.773523688316 -0.61185914278
    outer loop
      vertex 2025.40002441 512.159973145 -1160.5
      vertex 2015.52001953 522.83001709 -1171.05004883
      vertex 2015.52001953 512.159973145 -1162.60998535
    endloop
  endfacet
  facet normal -0.150140494108 0.703030347824 0.695130348206
    outer loop
      vertex 2025.40002441 512.159973145 -1160.5
      vertex 2015.52001953 512.159973145 -1162.60998535
      vertex 2025.40002441 501.489990234 -1171.05004883
    endloop
  endfacet
  facet normal -0.414592683315 0.64709764719 0.639826178551
    outer loop
      vertex 2035.2800293 501.489990234 -1164.7199707
      vertex 2025.40002441 512.159973145 -1160.5
      vertex 2025.40002441 501.489990234 -1171.05004883
    endloop
  endfacet
  facet normal -0.532142996788 0.830570578575 0.164244934916
    outer loop
      vertex 2035.2800293 501.489990234 -1164.7199707
      vertex 2025.40002441 501.489990234 -1171.05004883
      vertex 2035.2800293 490.819976807 -1166.82995605
    endloop
  endfacet
  facet normal 0.38646364212 0.904783546925 0.178920522332
    outer loop
      vertex 2035.2800293 501.489990234 -1164.7199707
      vertex 2035.2800293 490.819976807 -1166.82995605
      vertex 2045.16003418 490.819976807 -1171.05004883
    endloop
  endfacet
  facet normal -0.381639480591 0.595673501492 0.706770420074
    outer loop
      vertex 2045.16003418 501.489990234 -1158.39001465
      vertex 2035.2800293 501.489990234 -1164.7199707
      vertex 2045.16003418 490.819976807 -1171.05004883
    endloop
  endfacet
  facet normal -0.482273370028 0.564552605152 0.669845283031
    outer loop
      vertex 2045.16003418 490.819976807 -1171.05004883
      vertex 2055.04003906 490.819976807 -1162.60998535
      vertex 2045.16003418 501.489990234 -1158.39001465
    endloop
  endfacet
  facet normal 0.708862364292 0.553201675415 -0.437586605549
    outer loop
      vertex 2055.04003906 501.489990234 -1171.05004883
      vertex 2045.16003418 501.489990234 -1158.39001465
      vertex 2055.04003906 490.819976807 -1162.60998535
    endloop
  endfacet
  facet normal -0.448996067047 0.700796186924 -0.554334938526
    outer loop
      vertex 2055.04003906 490.819976807 -1162.60998535
      vertex 2064.91992188 490.819976807 -1156.2800293
      vertex 2055.04003906 501.489990234 -1171.05004883
    endloop
  endfacet
  facet normal 0.204793676734 0.479465097189 -0.853330373764
    outer loop
      vertex 2055.04003906 501.489990234 -1171.05004883
      vertex 2064.91992188 490.819976807 -1156.2800293
      vertex 2064.91992188 501.489990234 -1175.27001953
    endloop
  endfacet
  facet normal 0.317647814751 0.743680357933 -0.588251113892
    outer loop
      vertex 2055.04003906 512.159973145 -1179.48999023
      vertex 2055.04003906 501.489990234 -1171.05004883
      vertex 2064.91992188 501.489990234 -1175.27001953
    endloop
  endfacet
  facet normal 0.317647814751 0.743680357933 -0.588251113892
    outer loop
      vertex 2064.91992188 512.159973145 -1183.70996094
      vertex 2055.04003906 512.159973145 -1179.48999023
      vertex 2064.91992188 501.489990234 -1175.27001953
    endloop
  endfacet
  facet normal 0.386460393667 0.904785096645 0.178919717669
    outer loop
      vertex 2055.04003906 522.83001709 -1177.38000488
      vertex 2055.04003906 512.159973145 -1179.48999023
      vertex 2064.91992188 512.159973145 -1183.70996094
    endloop
  endfacet
  facet normal 0.532135128975 0.830575585365 0.164244920015
    outer loop
      vertex 2055.04003906 522.83001709 -1177.38000488
      vertex 2045.16003418 522.83001709 -1171.05004883
      vertex 2055.04003906 512.159973145 -1179.48999023
    endloop
  endfacet
  facet normal 0.649519979954 0.760344564915 -0
    outer loop
      vertex 2045.16003418 522.83001709 -1171.05004883
      vertex 2045.16003418 512.159973145 -1171.05004883
      vertex 2055.04003906 512.159973145 -1179.48999023
    endloop
  endfacet
  facet normal 0.649525821209 0.760339558125 -0
    outer loop
      vertex 2045.16003418 522.83001709 -1171.05004883
      vertex 2035.2800293 522.83001709 -1162.60998535
      vertex 2045.16003418 512.159973145 -1171.05004883
    endloop
  endfacet
  facet normal -0.265390813351 0.621344029903 0.73722410202
    outer loop
      vertex 2035.2800293 512.159973145 -1175.27001953
      vertex 2045.16003418 512.159973145 -1171.05004883
      vertex 2035.2800293 522.83001709 -1162.60998535
    endloop
  endfacet
  facet normal -0.482274711132 0.564554214478 0.669843018055
    outer loop
      vertex 2035.2800293 512.159973145 -1175.27001953
      vertex 2035.2800293 522.83001709 -1162.60998535
      vertex 2025.40002441 522.83001709 -1171.05004883
    endloop
  endfacet
  facet normal -0.265389025211 0.621339857578 -0.737228214741
    outer loop
      vertex 2045.16003418 512.159973145 -1171.05004883
      vertex 2035.2800293 512.159973145 -1175.27001953
      vertex 2045.16003418 501.489990234 -1158.39001465
    endloop
  endfacet
  facet normal 0.519175171852 0.607750177383 0.600913345814
    outer loop
      vertex 2035.2800293 522.83001709 -1162.60998535
      vertex 2045.16003418 522.83001709 -1171.05004883
      vertex 2035.2800293 533.5 -1152.06005859
    endloop
  endfacet
  facet normal -0.519169270992 0.607752740383 0.600915908813
    outer loop
      vertex 2035.2800293 522.83001709 -1162.60998535
      vertex 2035.2800293 533.5 -1152.06005859
      vertex 2025.40002441 533.5 -1160.5
    endloop
  endfacet
  facet normal -0.59207367897 0.693096458912 0.411176353693
    outer loop
      vertex 2025.40002441 533.5 -1160.5
      vertex 2035.2800293 533.5 -1152.06005859
      vertex 2025.40002441 544.170043945 -1154.17004395
    endloop
  endfacet
  facet normal 0.887117266655 0.461544126272 1.24436220618e-16
    outer loop
      vertex 2035.2800293 533.5 -1152.06005859
      vertex 2045.16003418 522.83001709 -1171.05004883
      vertex 2045.16003418 533.5 -1171.05004883
    endloop
  endfacet
  facet normal 0.556606709957 0.651577949524 -0.515398085117
    outer loop
      vertex 2055.04003906 512.159973145 -1179.48999023
      vertex 2045.16003418 512.159973145 -1171.05004883
      vertex 2055.04003906 501.489990234 -1171.05004883
    endloop
  endfacet
  facet normal -0.414592415094 0.647098720074 -0.639825284481
    outer loop
      vertex 2055.04003906 490.819976807 -1162.60998535
      vertex 2064.91992188 480.150024414 -1145.72998047
      vertex 2064.91992188 490.819976807 -1156.2800293
    endloop
  endfacet
  facet normal -0.863039135933 0.505137085915 0
    outer loop
      vertex 2055.04003906 490.819976807 -1162.60998535
      vertex 2055.04003906 480.150024414 -1162.60998535
      vertex 2064.91992188 480.150024414 -1145.72998047
    endloop
  endfacet
  facet normal -0.43793284893 0.256322234869 0.861692368984
    outer loop
      vertex 2064.91992188 480.150024414 -1145.72998047
      vertex 2055.04003906 480.150024414 -1162.60998535
      vertex 2064.91992188 469.480010986 -1181.59997559
    endloop
  endfacet
  facet normal 0.858765304089 0.502635598183 0.0993959531188
    outer loop
      vertex 2064.91992188 469.480010986 -1181.59997559
      vertex 2055.04003906 480.150024414 -1162.60998535
      vertex 2055.04003906 469.480010986 -1164.7199707
    endloop
  endfacet
  facet normal 0.740262687206 0.433275967836 0.51408469677
    outer loop
      vertex 2064.91992188 469.480010986 -1181.59997559
      vertex 2055.04003906 469.480010986 -1164.7199707
      vertex 2064.91992188 458.809997559 -1194.26000977
    endloop
  endfacet
  facet normal -0.068066097796 0.318719089031 0.945402085781
    outer loop
      vertex 2055.04003906 469.480010986 -1164.7199707
      vertex 2055.04003906 458.809997559 -1196.36999512
      vertex 2064.91992188 458.809997559 -1194.26000977
    endloop
  endfacet
[truncated: 21,464,281 more chars]
