# Supplementary material for: Bionic 3D printed corals
Source: Nat Commun. 2020 Apr 9;11:1748. doi: 10.1038/s41467-020-15486-4 (PMC7145811; doi:10.1038/s41467-020-15486-4)
Supplement: Supplementary file 13 — Source Data [file 41467_2020_15486_MOESM13_ESM.xlsx]

## Sheet: Fig. 2h
Bionic Skeleton			Bionic tissue
0.00468712975431580			0.00136972842388760
0.00425945083715258			0.000982505620510094
0.00480849809567293			0.00109231507221416
0.00475648309223416			0.000589503372306052
0.00579100371618302			0.000589503372306052
0.00411496471648933			0.000549047258520347
0.00546735480589735			0.000757107272275427
0.00458887919226479			0.000693533379183596
0.00439237806816277			-0.000271633906846911
0.00571009148861160			0.00110387396186722
0.00536910424384633			0.000612621151612177
0.00563495870586671			0.000184942234448955
0.00564073815069325			0.000895813948112144
0.00561184092656060			0.000404561137857097
0.00735145381934611			0.000994064510163150
0.00613777040577482			0.000381443358550979
0.00691221601252984			0.000473914475775453
0.00664058210568293			0.00113855063082640
0.00661746432637681			0.000468135030948928
0.00772711773307056			0.00106341784808151
0.00793517774682564			0.00137550786871413
0.00798141330543788			0.00102296173429580
0.00775601495720321			0.000953608396377444
0.00829350332607050			0.000994064510163150
0.00790628052269299			0.000710871713663183
0.00911418449143775			0.00104030006877539
0.00970946730857034			0.000780225051581545
0.00994642454645807			0.00123680119287741
0.00969790841891728			0.00151421454455085
0.00981927676027441			0.00166448011004063
0.0105995018118560			0.00106919729290804
0.0116398018806313			0.00156622954798962
0.0107150907083866			0.00128303675148965
0.0115588896530599			0.00106341784808151
0.0123969091529068			0.00149109676524473
0.0122466435874170			0.00191877568240794
0.0122582024770701			0.00136394897906107
0.0130153097493455			0.00137550786871413
0.0128708236286822			0.00173383344795899
0.0135585775630393			0.00250249960988747
0.0142521109422229			0.00160668566177533
0.0134776653354679			0.00243314627196912
0.0146913487490392			0.00146219954111208
0.0143503615042739			0.00143330231697943
0.0144081559525392			0.00193033457206101
0.0145353037387229			0.00150843509972432
0.0156102804764574			0.00227132181682627
0.0150323359938044			0.00186098123414264
0.0156796338143758			0.00184364289966306
0.0158125610453860			0.00204014402376507
0.0163847260832124			0.00193611401688754
0.0157143104833350			0.00220774792373444
0.0156449571454166			0.00220196847890792
0.0171476128003144			0.00198812902032631
0.0169337733417328			0.00264698573055072
0.0184364289966306			0.00243314627196912
0.0165060944245696			0.00290128130291804
0.0173036578106307			0.00219040958925486
0.0171360539106613			0.00248516127540788
0.0178527050691511			0.00295907575118334
0.0192860073861305			0.00240424904783647
0.0194882879550590			0.00346188745109145
0.0182688250966612			0.00351390245453022
0.0190837268172019			0.00275679518225479
0.0188756668034469			0.00373930080276488
0.0189045640275795			0.00349656412005063
0.0194536112860999			0.00322493021320372
0.0199622024308345			0.00406872915787709
0.0202858513411202			0.00445017251642807
0.0191299623758142			0.00449640807504031
0.0199737613204876			0.00457154085778520
0.0204072196824773			0.00513792645078514
0.0205517058031406			0.00550203147485652
0.0208753547134262			0.00655389043328498
0.0210025024996099			0.00629959486091766
0.0194362729516203			0.00718962936420327
0.0206961919238038			0.00731677715038694
0.0210718558375283			0.00916619949487652
0.0196096562964162			0.00978460009131523
0.0210429586133956			0.0114721979806620
0.0207713247065487			0.0128708236286822
0.0210140613892630			0.0157778843764268
0.0221294942407832			0.0185057823345489
0.0220312436787322			0.0247418033023748
0.0222450831373138			0.0288336502395580
0.0222393036924873			0.0432013500783115
0.0209504874961711			0.0655100071087171
0.0211180913961405			0.117490333878528
0.0221468325752628			0.289989423615967
0.0236957237887729			0.998046547648633
0.0227016592786097			138183058135436
0.0278511446190479			0.944095430192976
0.0224820403752016			0.308200454264363
0.0220254642339057			0.130967999213996
0.0229906315199362			0.0725493709074307
0.0218405219994567			0.0461141902708826
0.0216960358787935			0.0340987244765268
0.0228056892854872			0.0248689510885584
0.0223606720338444			0.0201760418894161
0.0225802909372526			0.0166736983245389
0.0222104064683546			0.0140845070422535
0.0218405219994567			0.0118536413392130
0.0218058453304976			0.0109982835048865
0.0222277448028342			0.00887144780872349
0.0219850081201200			0.00828772388124397
0.0222797598062730			0.00738035104347876
0.0220370231235587			0.00729943881590734
0.0209389286065181			0.00627647708161154
0.0208117808203344			0.00604529928855034
0.0221930681338751			0.00515526478526472
0.0208233397099875			0.00448484918538725
0.0220601409028649			0.00420743583371381
0.0208002219306813			0.00387222803377508
0.0212105625133650			0.00382021303033631
0.0211643269547527			0.00401671415443832
0.0210891941720078			0.00384333080964243
0.0207366480375895			0.00343876967178533
0.0198177163101712			0.00251983794436707
0.0199910996549671			0.00253717627884665
0.0200893502170182			0.00295329630635681
0.0207886630410283			0.00336363688904043
0.0190606090378958			0.00266432406503031
0.0194420523964468			0.00297641408566293
0.0191357418206407			0.00303420853392823
0.0190952857068550			0.00245626405127523
0.0186329301207326			0.00309778242702006
0.0189450201413652			0.00256607350297930
0.0190143734792836			0.00262964739607113
0.0188352106896612			0.00204014402376507
0.0186040328966000			0.00291284019257110
0.0178527050691511			0.00169337733417328
0.0183150606552735			0.00216729180994874
0.0178064695105388			0.00288972241326498
0.0165234327590492			0.00236957237887729
0.0166794777693655			0.00273945684777520
0.0175290561588654			0.00212105625133649
0.0175695122726511			0.00281458963052009
0.0161130921763655			0.00201124679963242
0.0176446450553960			0.00213839458581609
0.0172689811416715			0.00149109676524473
0.0160841949522329			0.00164714177556104
0.0163500494142533			0.00276257462708132
0.0169279938969063			0.00130615453079577
0.0165696683176614			0.00149687621007126
0.0164540794211308			0.00210949736168344
0.0159108116074370			0.00197657013067324
0.0157836638212533			0.00222508625821404
0.0157952227109064			0.00214995347546914
0.0147549226421310			0.00195923179619366
0.0146335543007739			0.00168181844452022
0.0140902864870800			0.00153155287903044
0.0143619203939270			0.00155467065833656
0.0144948476249371			0.00127725730666312
0.0130731041976108			0.00125991897218353
0.0128592647390292			0.00181474567553041
0.0129055002976414			0.00130615453079577
0.0120212452391823			0.00191299623758142
0.0123622324839476			0.00227132181682627
0.0106399579256417			0.00160668566177533
0.0109289301669682			0.00136394897906107
0.0110098423945396			0.00133505175492842
0.0102700734567437			0.000843798944673376
0.0101429256705601			0.000994064510163150
0.00996954232576419			0.00180896623070388
0.0100446751085091			0.000612621151612177
0.00971524675339687			0.000809122275714195
0.00924711172244794			0.000907372837765200
0.00796407497095829			0.00141018453767331
0.00833973888468273			0.000878475613632551
0.00810856109162154			0.00113855063082640
0.00757685216758078			0.00140440509284678
0.00716651158489715			0.00121368341357129
0.00690643656770331			0.00195345235136713
0.00639206597814214			0.000936270061897850
0.00591237205754015			0.000895813948112144
0.00615510874025441			8.66917e+09
0.00554248758864223			0.00124258063770394
0.00473336531292804			0.000947828951550913
0.00560028203690753			0.000982505620510094
0.00514948534043820			0.000635738930918296
0.00514370589561167			0.000456576141295866

## Sheet: Fig.2i
nm	0	150	300	450	600	750
400	1.11157	1.17871	1.15984	1.13116	1.05786	0.96129
401	1.10595	1.17547	1.15823	1.12569	1.06907	0.95844
402	1.1032	1.17095	1.16373	1.1238	1.05786	0.95353
402	1.11874	1.1726	1.16917	1.12403	1.05733	0.95368
403	1.11669	1.17278	1.16876	1.12478	1.05821	0.9525
403	1.11794	1.1681	1.16323	1.11585	1.08114	0.95137
404	1.12386	1.17089	1.16854	1.12253	1.08413	0.9532
405	1.1274	1.17381	1.1718	1.12899	1.08893	0.95092
405	1.12775	1.16888	1.17234	1.1271	1.08558	0.95051
406	1.12924	1.17007	1.17382	1.12911	1.09533	0.95417
406	1.13086	1.16682	1.17214	1.12745	1.09302	0.95407
407	1.13742	1.17195	1.17947	1.13222	1.08725	0.9579
408	1.13596	1.17122	1.17912	1.13186	1.07987	0.96104
408	1.14172	1.17501	1.18276	1.13404	1.08521	0.96578
409	1.14322	1.17572	1.18132	1.13477	1.07774	0.96754
409	1.14635	1.18077	1.18503	1.13721	1.0851	0.97241
410	1.14745	1.18128	1.18692	1.13925	1.09681	0.97405
411	1.14967	1.18217	1.18743	1.13938	1.11651	0.97878
411	1.15209	1.18401	1.18938	1.14152	1.10251	0.98129
412	1.15228	1.18144	1.18909	1.14154	1.10459	0.98412
412	1.15509	1.18349	1.18939	1.14552	1.09053	0.98821
413	1.15747	1.1855	1.19111	1.14866	1.09125	0.99261
414	1.16051	1.18664	1.1937	1.15169	1.08612	0.99615
414	1.16436	1.19023	1.19834	1.15652	1.10182	1.00161
415	1.16301	1.19005	1.19875	1.15694	1.10803	1.00377
415	1.16402	1.19288	1.20228	1.16018	1.12318	1.00788
416	1.16675	1.19448	1.204	1.16131	1.12713	1.01218
417	1.16863	1.19539	1.20587	1.16263	1.13062	1.01522
417	1.16985	1.19517	1.20698	1.16503	1.12406	1.01888
418	1.17104	1.19789	1.2107	1.16742	1.12459	1.02362
418	1.17013	1.19821	1.21031	1.16759	1.13054	1.02454
419	1.17319	1.20083	1.21394	1.17162	1.14216	1.02927
420	1.1746	1.20117	1.21455	1.17381	1.14016	1.03187
420	1.17623	1.20298	1.21734	1.17715	1.1414	1.03676
421	1.17523	1.20325	1.2176	1.17889	1.14037	1.03901
421	1.17609	1.20508	1.21872	1.18083	1.14521	1.04233
422	1.17535	1.20567	1.21819	1.18272	1.13369	1.04585
422	1.17599	1.20687	1.21962	1.18468	1.14153	1.04846
423	1.177	1.20715	1.22076	1.187	1.14833	1.05097
424	1.17773	1.20845	1.22288	1.18819	1.15348	1.05542
424	1.17842	1.21102	1.2242	1.18969	1.16026	1.05936
425	1.18143	1.21523	1.22738	1.19372	1.16779	1.06374
425	1.18202	1.21607	1.2285	1.19685	1.16253	1.06725
426	1.18245	1.21796	1.2314	1.19883	1.16008	1.07174
427	1.18409	1.22126	1.23461	1.20241	1.15914	1.07652
427	1.18675	1.22418	1.23755	1.2063	1.17077	1.08201
428	1.19069	1.2283	1.24077	1.21096	1.17704	1.08702
428	1.19349	1.23185	1.24364	1.2148	1.18778	1.09361
429	1.19664	1.23632	1.24796	1.21936	1.19617	1.09923
430	1.20034	1.24115	1.25387	1.22501	1.20464	1.10643
430	1.2038	1.24419	1.25682	1.22996	1.21267	1.11367
431	1.20652	1.24875	1.26134	1.23537	1.20851	1.12064
431	1.20855	1.25138	1.26494	1.23914	1.21161	1.12661
432	1.21281	1.25571	1.26957	1.24441	1.21321	1.1351
433	1.21801	1.25952	1.27402	1.24933	1.22536	1.14326
433	1.22163	1.2638	1.27865	1.25622	1.23439	1.15213
434	1.22504	1.26763	1.28344	1.26311	1.24793	1.16102
434	1.22927	1.27276	1.28939	1.26876	1.25744	1.17025
435	1.2333	1.27644	1.29382	1.27527	1.26435	1.17903
436	1.23827	1.28077	1.29981	1.28199	1.26564	1.18863
436	1.24149	1.28397	1.30447	1.288	1.26876	1.19675
437	1.24713	1.2896	1.3108	1.29501	1.28385	1.20662
437	1.25224	1.29466	1.31651	1.30123	1.28379	1.21511
438	1.25725	1.29948	1.32257	1.30823	1.28956	1.22442
439	1.26241	1.30441	1.32909	1.31459	1.29199	1.23383
439	1.26765	1.30945	1.33503	1.32086	1.31501	1.24264
440	1.27262	1.31423	1.34173	1.32698	1.32217	1.25212
440	1.27758	1.31958	1.34735	1.33231	1.32944	1.2615
441	1.28168	1.32557	1.35354	1.3388	1.33832	1.26985
442	1.28618	1.33047	1.35977	1.34558	1.348	1.2785
442	1.29075	1.33477	1.36491	1.35127	1.3507	1.28742
443	1.29567	1.34052	1.37044	1.35655	1.35866	1.29564
443	1.30035	1.34569	1.37602	1.3625	1.36504	1.304
444	1.30534	1.35084	1.38142	1.36885	1.37512	1.31285
444	1.30943	1.35589	1.38625	1.37462	1.37625	1.32117
445	1.3147	1.36134	1.3926	1.38116	1.39194	1.33085
446	1.31975	1.367	1.39795	1.38797	1.38896	1.33949
446	1.32363	1.37186	1.40307	1.39407	1.39746	1.34796
447	1.32662	1.37514	1.40682	1.39926	1.39992	1.35533
447	1.32993	1.38	1.41183	1.40475	1.42167	1.36285
448	1.33297	1.38238	1.41448	1.40845	1.42757	1.36897
449	1.33623	1.38616	1.4184	1.41284	1.43424	1.37612
449	1.33987	1.39024	1.42267	1.41792	1.4384	1.38314
450	1.34304	1.39375	1.42518	1.42333	1.44362	1.38991
450	1.34634	1.39715	1.4291	1.42673	1.44315	1.39574
451	1.34933	1.40073	1.4326	1.43043	1.44961	1.40122
452	1.35103	1.40351	1.43545	1.43424	1.45508	1.40605
452	1.35376	1.40621	1.43767	1.43759	1.45859	1.41059
453	1.35655	1.40804	1.43991	1.44053	1.45486	1.41477
453	1.35819	1.40949	1.44178	1.44196	1.45724	1.41818
454	1.35974	1.41013	1.44306	1.44347	1.46121	1.42069
455	1.36027	1.41123	1.444	1.44519	1.4698	1.42361
455	1.36014	1.41116	1.4441	1.44569	1.46817	1.42551
456	1.36144	1.41273	1.44516	1.4481	1.47513	1.42888
456	1.36141	1.41279	1.44581	1.44766	1.48264	1.43085
457	1.36225	1.41356	1.44604	1.44906	1.4899	1.43276
458	1.36267	1.41465	1.44705	1.45053	1.4802	1.43419
458	1.36296	1.41512	1.44724	1.45127	1.47282	1.43607
459	1.36303	1.4154	1.44709	1.4509	1.46552	1.43681
459	1.36356	1.41728	1.44825	1.45205	1.47306	1.43877
460	1.3629	1.41743	1.44877	1.45212	1.47914	1.43931
460	1.3646	1.41978	1.45014	1.45421	1.4792	1.44113
461	1.36425	1.42007	1.45088	1.45509	1.48084	1.44187
462	1.3655	1.42136	1.4526	1.45637	1.48003	1.44352
462	1.36536	1.42186	1.4525	1.45748	1.47939	1.44438
463	1.36486	1.42163	1.45291	1.45715	1.47972	1.44479
463	1.36565	1.42169	1.45353	1.45753	1.48086	1.44547
464	1.36579	1.42156	1.45357	1.45651	1.4879	1.44479
465	1.36615	1.42106	1.45321	1.45618	1.49306	1.44472
465	1.3666	1.42194	1.45405	1.45613	1.49969	1.44518
466	1.36634	1.42301	1.454	1.4558	1.49012	1.4458
466	1.36654	1.42392	1.45391	1.45614	1.48718	1.44604
467	1.36642	1.42374	1.45473	1.45533	1.47844	1.44555
468	1.36603	1.42314	1.45453	1.45567	1.488	1.44552
468	1.36584	1.42241	1.454	1.45497	1.48624	1.44552
469	1.36619	1.42178	1.45328	1.45436	1.48541	1.44558
469	1.36587	1.42025	1.45251	1.45313	1.48203	1.44512
470	1.36466	1.41922	1.45153	1.45157	1.48176	1.4441
471	1.36534	1.41954	1.45092	1.45175	1.47181	1.44473
471	1.36429	1.41888	1.44966	1.45115	1.46902	1.44399
472	1.36365	1.41759	1.44827	1.45037	1.47805	1.44449
472	1.3642	1.41705	1.44761	1.45034	1.48193	1.44439
473	1.3637	1.41635	1.44667	1.44906	1.48522	1.4441
474	1.36459	1.41697	1.44692	1.45031	1.4872	1.44542
474	1.36452	1.4172	1.44662	1.45061	1.48618	1.44612
475	1.3648	1.41746	1.44688	1.45062	1.48227	1.44694
475	1.36447	1.41705	1.44646	1.45039	1.4792	1.44683
476	1.36566	1.41829	1.44798	1.45166	1.47605	1.44821
476	1.36559	1.41784	1.4489	1.45135	1.47567	1.44815
477	1.36677	1.41842	1.44955	1.45221	1.47932	1.44976
478	1.36641	1.41786	1.44984	1.45203	1.48329	1.45009
478	1.36678	1.41816	1.45003	1.45243	1.4858	1.45143
479	1.36699	1.4186	1.45047	1.45332	1.48637	1.4519
479	1.36685	1.41898	1.45013	1.45279	1.49125	1.45226
480	1.36681	1.41879	1.45057	1.45255	1.49515	1.4526
481	1.36664	1.41946	1.45021	1.45228	1.49145	1.45405
481	1.36657	1.41993	1.44943	1.45225	1.48437	1.45479
482	1.3663	1.42069	1.44967	1.45198	1.48178	1.45609
482	1.36714	1.42128	1.45024	1.45269	1.48203	1.45713
483	1.36832	1.4216	1.45125	1.45386	1.48891	1.45869
484	1.36876	1.42135	1.45143	1.45385	1.49111	1.45951
484	1.36928	1.42183	1.45152	1.45505	1.4896	1.46104
485	1.36973	1.42219	1.45137	1.45501	1.48571	1.46207
485	1.36939	1.4224	1.45101	1.45506	1.49286	1.46336
486	1.36943	1.42228	1.45084	1.45515	1.4965	1.46383
487	1.36939	1.42355	1.45128	1.45552	1.49638	1.46482
487	1.36959	1.42363	1.4511	1.45529	1.49344	1.46505
488	1.36981	1.42356	1.45077	1.45563	1.49211	1.46593
488	1.37006	1.42309	1.45084	1.45552	1.49081	1.46755
489	1.37171	1.42391	1.45205	1.45697	1.49744	1.469
490	1.37265	1.4244	1.45253	1.45785	1.49732	1.47101
490	1.37372	1.42466	1.45337	1.45877	1.49815	1.47258
491	1.37395	1.42466	1.45385	1.4589	1.49659	1.47318
491	1.37438	1.42462	1.45415	1.45925	1.50397	1.47402
492	1.37374	1.42498	1.45428	1.45959	1.5011	1.47515
492	1.37442	1.42592	1.4556	1.45993	1.4975	1.47666
493	1.37436	1.42634	1.45593	1.45977	1.49742	1.47774
494	1.37413	1.4269	1.45575	1.4597	1.50192	1.47935
494	1.37324	1.42648	1.45508	1.45999	1.50111	1.47977
495	1.37265	1.42656	1.45527	1.45998	1.50606	1.48112
495	1.37301	1.42764	1.45607	1.46109	1.50649	1.48257
496	1.37354	1.42854	1.45617	1.46129	1.51082	1.4849
497	1.37453	1.4288	1.45696	1.46164	1.50505	1.48703
497	1.37488	1.4295	1.45724	1.46233	1.50747	1.48979
498	1.37528	1.42972	1.45761	1.46346	1.50312	1.49121
498	1.3762	1.43021	1.45858	1.4648	1.50444	1.49336
499	1.37679	1.43065	1.45844	1.46556	1.50637	1.4948
500	1.37765	1.43172	1.45932	1.46691	1.50946	1.49735
500	1.3778	1.43228	1.45987	1.46761	1.51383	1.49915
501	1.3786	1.43314	1.46039	1.46881	1.5137	1.50145
501	1.37979	1.4344	1.46168	1.47008	1.51678	1.50425
502	1.38068	1.43564	1.46281	1.47128	1.52661	1.50691
503	1.38142	1.43635	1.46349	1.47183	1.53986	1.50885
503	1.38208	1.43687	1.46381	1.47229	1.5375	1.51167
504	1.3829	1.43677	1.46402	1.47304	1.52867	1.51346
504	1.38387	1.43766	1.46445	1.47434	1.5246	1.5161
505	1.3847	1.43806	1.46532	1.47502	1.5315	1.51816
505	1.38557	1.43869	1.46586	1.47663	1.53354	1.52018
506	1.38557	1.43892	1.46592	1.47702	1.53584	1.52227
507	1.38663	1.44057	1.467	1.47798	1.53741	1.52512
507	1.38685	1.4414	1.46749	1.47892	1.54001	1.52743
508	1.38756	1.44212	1.46782	1.48021	1.5421	1.53045
508	1.38759	1.44361	1.46861	1.48123	1.54729	1.5334
509	1.38808	1.44415	1.46896	1.48164	1.54941	1.53528
510	1.38813	1.44487	1.46938	1.48198	1.54351	1.53756
510	1.38889	1.44566	1.47022	1.48329	1.53919	1.54008
511	1.38953	1.44589	1.4707	1.48394	1.54129	1.54196
511	1.3906	1.44714	1.47202	1.48454	1.5452	1.54525
512	1.39172	1.44833	1.4732	1.4861	1.5484	1.54805
513	1.39214	1.44901	1.47426	1.48667	1.55191	1.55052
513	1.39275	1.44955	1.47538	1.48766	1.55238	1.55297
514	1.39341	1.45032	1.47606	1.48872	1.55942	1.5556
514	1.39386	1.45095	1.4761	1.48944	1.56159	1.55757
515	1.39464	1.45176	1.477	1.48997	1.56122	1.55982
515	1.39586	1.45308	1.4783	1.4911	1.55103	1.56219
516	1.39685	1.4539	1.4801	1.49201	1.55102	1.56474
517	1.39775	1.45413	1.48087	1.49301	1.55746	1.56738
517	1.39915	1.45517	1.48114	1.49395	1.57238	1.56986
518	1.40016	1.45656	1.48228	1.49557	1.56954	1.57261
518	1.39994	1.45655	1.48254	1.4959	1.5669	1.5741
519	1.39956	1.45662	1.48187	1.49603	1.56412	1.57518
520	1.39995	1.45654	1.48201	1.49703	1.57015	1.57738
520	1.39994	1.4569	1.48201	1.4974	1.57054	1.57821
521	1.40013	1.45725	1.48251	1.49798	1.57226	1.57941
521	1.40058	1.45745	1.48268	1.49807	1.56966	1.58096
522	1.40037	1.45718	1.48199	1.49808	1.5709	1.58174
523	1.40042	1.45781	1.48212	1.49806	1.57364	1.58311
523	1.40128	1.45826	1.4826	1.49903	1.57202	1.58521
524	1.40175	1.45815	1.48234	1.4993	1.56732	1.58654
524	1.40153	1.45857	1.48233	1.49934	1.56868	1.58788
525	1.40095	1.45878	1.48193	1.49933	1.57178	1.58843
526	1.40067	1.4586	1.48195	1.49885	1.57153	1.58816
526	1.40087	1.45851	1.48244	1.49903	1.57406	1.58884
527	1.40133	1.45889	1.48297	1.49994	1.58022	1.59011
527	1.40036	1.45803	1.48223	1.49921	1.57574	1.58997
528	1.39901	1.45729	1.48129	1.4981	1.57462	1.58974
528	1.39824	1.45646	1.48085	1.49761	1.57237	1.5893
529	1.39775	1.45634	1.48049	1.49739	1.57259	1.5895
530	1.39797	1.45645	1.48042	1.49747	1.56888	1.59032
530	1.39752	1.45639	1.47967	1.49729	1.57543	1.59068
531	1.39721	1.45597	1.47928	1.49731	1.57483	1.59031
531	1.39719	1.45607	1.47954	1.49766	1.57217	1.59057
532	1.39686	1.45558	1.47884	1.49747	1.57019	1.59026
533	1.39676	1.45522	1.47815	1.49699	1.57403	1.59024
533	1.39649	1.45478	1.47717	1.49669	1.57608	1.58973
534	1.39622	1.4549	1.47675	1.49641	1.57419	1.58917
534	1.39626	1.45545	1.47698	1.49705	1.56709	1.58956
535	1.39592	1.4549	1.4763	1.49679	1.56348	1.58942
536	1.39578	1.45457	1.47505	1.49605	1.57269	1.58887
536	1.39609	1.45405	1.47504	1.49593	1.57752	1.58929
537	1.39608	1.45385	1.47446	1.49516	1.5792	1.58842
537	1.39555	1.45319	1.47412	1.49483	1.57093	1.58794
538	1.39546	1.45252	1.47292	1.49383	1.57016	1.58761
538	1.39536	1.4517	1.47226	1.49344	1.56358	1.5869
539	1.39582	1.45244	1.47254	1.49329	1.56178	1.58723
540	1.39571	1.45228	1.47211	1.49316	1.56605	1.58753
540	1.39543	1.45193	1.4714	1.49224	1.56942	1.58679
541	1.3949	1.45171	1.47157	1.49148	1.56871	1.58624
541	1.39432	1.45108	1.47132	1.49114	1.56601	1.58547
542	1.39413	1.45059	1.47149	1.49017	1.56463	1.58482
543	1.39376	1.44973	1.47103	1.48937	1.55878	1.5843
543	1.39284	1.44927	1.47044	1.48862	1.55958	1.58421
544	1.39154	1.44764	1.46905	1.48721	1.56435	1.58283
544	1.39064	1.44673	1.46825	1.48578	1.56204	1.58229
545	1.38999	1.44592	1.46821	1.48529	1.5602	1.5823
546	1.38947	1.44544	1.46807	1.48489	1.56279	1.58288
546	1.38852	1.44455	1.46766	1.48407	1.56705	1.58289
547	1.3874	1.44306	1.46633	1.48303	1.56439	1.58245
547	1.38719	1.44222	1.46611	1.48249	1.56116	1.58217
548	1.3862	1.44153	1.46545	1.48141	1.55863	1.58204
548	1.38547	1.44095	1.46425	1.48026	1.55796	1.58165
549	1.38481	1.44055	1.46336	1.47935	1.55897	1.5816
550	1.3841	1.43973	1.46265	1.47841	1.55795	1.58139
550	1.38416	1.4403	1.46293	1.47878	1.55993	1.58229
551	1.38387	1.44028	1.46249	1.47931	1.55854	1.58311
551	1.38358	1.43984	1.46183	1.47944	1.56335	1.58332
552	1.38355	1.43952	1.46184	1.4797	1.56259	1.5835
553	1.38355	1.43946	1.46223	1.48048	1.56463	1.58377
553	1.38311	1.43926	1.46155	1.48017	1.55741	1.58339
554	1.3827	1.43923	1.46116	1.48027	1.55476	1.58322
554	1.38351	1.43983	1.46129	1.48025	1.55249	1.58341
555	1.38405	1.44066	1.46176	1.48074	1.55619	1.58378
556	1.38384	1.44115	1.46188	1.48055	1.55912	1.58391
556	1.3837	1.44111	1.46174	1.48013	1.56194	1.58329
557	1.38433	1.44133	1.4622	1.48003	1.56371	1.58313
557	1.38477	1.44221	1.46276	1.48034	1.56672	1.58348
558	1.38501	1.44284	1.4631	1.48068	1.56536	1.5839
558	1.3855	1.44318	1.46319	1.48049	1.56216	1.58404
559	1.38529	1.44311	1.46276	1.4803	1.55506	1.58396
560	1.38509	1.44294	1.46268	1.48005	1.55149	1.584
560	1.38471	1.44263	1.46259	1.47942	1.55108	1.58343
561	1.38445	1.44295	1.46312	1.47925	1.55684	1.58374
561	1.38424	1.44297	1.46299	1.479	1.55759	1.58442
562	1.38451	1.44288	1.46267	1.47922	1.55641	1.58464
563	1.38436	1.44206	1.46171	1.47824	1.55502	1.58413
563	1.38471	1.44153	1.46098	1.4776	1.55847	1.58375
564	1.38469	1.44142	1.46086	1.47714	1.56181	1.58334
564	1.38376	1.44073	1.45978	1.47597	1.56351	1.58244
565	1.38357	1.44063	1.45933	1.47549	1.5588	1.58214
566	1.38351	1.44053	1.45899	1.47532	1.55255	1.58167
566	1.38388	1.44098	1.45934	1.47548	1.55269	1.58165
567	1.38413	1.44141	1.45974	1.47609	1.55321	1.58166
567	1.38406	1.44105	1.45909	1.47646	1.55717	1.58128
568	1.38448	1.44099	1.45934	1.47649	1.55755	1.58063
568	1.38408	1.44062	1.45883	1.4761	1.5547	1.57965
569	1.38383	1.44037	1.4579	1.47537	1.5477	1.57857
570	1.3838	1.44028	1.45748	1.47483	1.54547	1.57816
570	1.38384	1.44024	1.45754	1.47429	1.54548	1.57742
571	1.38375	1.43999	1.45728	1.47363	1.54548	1.57647
571	1.38304	1.43938	1.45652	1.47291	1.54447	1.5753
572	1.38194	1.43828	1.45539	1.47137	1.5477	1.57317
573	1.38201	1.43815	1.45492	1.47027	1.54792	1.57193
573	1.38178	1.43753	1.45462	1.46998	1.54359	1.57129
574	1.38132	1.43682	1.45412	1.46911	1.5385	1.57064
574	1.38132	1.43599	1.45375	1.46838	1.54072	1.56956
575	1.38089	1.43525	1.45303	1.46771	1.54346	1.56848
575	1.37998	1.43437	1.45201	1.46649	1.54097	1.56702
576	1.37912	1.43354	1.45123	1.4652	1.53605	1.56568
577	1.37861	1.43286	1.45032	1.46441	1.53438	1.56474
577	1.37826	1.43221	1.44953	1.46375	1.53161	1.56412
578	1.37759	1.43148	1.44833	1.46271	1.52959	1.56317
578	1.37692	1.43067	1.44741	1.46188	1.52801	1.56179
579	1.37628	1.42969	1.44655	1.46037	1.53127	1.56065
580	1.37539	1.42863	1.44575	1.45986	1.53788	1.5591
580	1.3743	1.42769	1.44497	1.45889	1.54054	1.55772
581	1.37342	1.42677	1.44396	1.45794	1.53593	1.55647
581	1.37308	1.42613	1.44341	1.4573	1.5312	1.5553
582	1.37225	1.42536	1.44222	1.45637	1.53022	1.55379
583	1.37155	1.42488	1.44162	1.45566	1.52572	1.55326
583	1.3711	1.42444	1.44077	1.4552	1.52205	1.55307
584	1.37043	1.42375	1.4392	1.45409	1.52353	1.55203
584	1.36995	1.42313	1.43854	1.45325	1.52565	1.5507
585	1.36932	1.42246	1.43733	1.45254	1.52656	1.55014
585	1.36939	1.42206	1.43666	1.45162	1.52567	1.54946
586	1.36909	1.42168	1.4363	1.45133	1.52445	1.54913
587	1.36827	1.42075	1.43503	1.44998	1.52042	1.54738
587	1.3677	1.42	1.43404	1.44935	1.52033	1.54619
588	1.36701	1.41922	1.43323	1.44811	1.52084	1.54519
588	1.36654	1.41858	1.43283	1.44742	1.52077	1.54448
589	1.3668	1.4184	1.43295	1.44745	1.52165	1.54441
590	1.3665	1.41776	1.43253	1.44727	1.52426	1.54382
590	1.36659	1.41782	1.43241	1.44713	1.52573	1.54353
591	1.36667	1.41777	1.43222	1.44714	1.51613	1.54286
591	1.36658	1.41778	1.43178	1.44688	1.51411	1.54216
592	1.36592	1.41718	1.43098	1.44557	1.51529	1.54076
592	1.36604	1.4171	1.43062	1.44526	1.52075	1.54012
593	1.36604	1.4167	1.43038	1.44486	1.51976	1.53922
594	1.36544	1.41659	1.43033	1.44425	1.51743	1.53886
594	1.36507	1.41646	1.43009	1.44375	1.51758	1.53815
595	1.36472	1.41595	1.42994	1.44349	1.51564	1.53763
595	1.36428	1.41541	1.42983	1.44272	1.51254	1.53694
596	1.36372	1.41444	1.42915	1.44176	1.50771	1.53581
597	1.36324	1.41382	1.42884	1.4406	1.51027	1.5354
597	1.36264	1.41285	1.42789	1.43969	1.51536	1.53451
598	1.36211	1.41213	1.4271	1.43864	1.51404	1.53393
598	1.36166	1.4118	1.42639	1.43784	1.51064	1.53353
599	1.36155	1.4116	1.42617	1.43778	1.50835	1.53379
599	1.36115	1.41074	1.42523	1.43691	1.51325	1.53334
600	1.36055	1.40992	1.42404	1.43605	1.51113	1.53217
601	1.36062	1.40967	1.42395	1.43617	1.50941	1.53218
601	1.36017	1.40943	1.42308	1.4359	1.50659	1.53216
602	1.36012	1.40918	1.4227	1.43556	1.50787	1.53199
602	1.35963	1.40875	1.42197	1.43546	1.50671	1.53172
603	1.35904	1.40853	1.42129	1.43488	1.50944	1.53112
604	1.35908	1.40862	1.42126	1.43505	1.50622	1.53136
604	1.35888	1.40849	1.42119	1.4349	1.50244	1.5313
605	1.35848	1.40836	1.42064	1.43475	1.50343	1.53086
605	1.35865	1.40833	1.42041	1.43462	1.50675	1.53049
606	1.35816	1.4078	1.41973	1.43365	1.50993	1.52902
607	1.35837	1.40769	1.41973	1.43336	1.51019	1.52855
607	1.3586	1.40741	1.41954	1.43274	1.50989	1.52754
608	1.35884	1.40704	1.41912	1.43198	1.50798	1.52646
608	1.35892	1.40663	1.41855	1.43103	1.5026	1.52546
609	1.35886	1.40655	1.41839	1.43064	1.49997	1.52487
609	1.35805	1.40531	1.41776	1.429	1.49424	1.5231
610	1.35746	1.40485	1.4175	1.42826	1.49803	1.52263
611	1.35742	1.40473	1.41765	1.42799	1.49949	1.52159
611	1.35687	1.4041	1.4171	1.42701	1.50169	1.52045
612	1.35647	1.40368	1.41664	1.42569	1.49772	1.51921
612	1.35622	1.40276	1.41606	1.4248	1.49394	1.51802
613	1.35592	1.40171	1.41594	1.42396	1.49098	1.517
614	1.35551	1.40069	1.41496	1.42308	1.49213	1.51576
614	1.35491	1.39965	1.41432	1.42195	1.49513	1.51483
615	1.35411	1.39848	1.41331	1.42118	1.49578	1.51331
615	1.35354	1.39759	1.4124	1.42075	1.49131	1.51225
616	1.35263	1.39661	1.41145	1.42003	1.48809	1.51114
616	1.35243	1.39646	1.41066	1.41985	1.48365	1.51025
617	1.35263	1.39663	1.41027	1.42013	1.48942	1.50994
618	1.35158	1.3962	1.40918	1.41929	1.49275	1.50885
618	1.35141	1.39607	1.40893	1.41891	1.48865	1.50859
619	1.35103	1.39629	1.40842	1.41865	1.48213	1.50825
619	1.35108	1.39628	1.40836	1.4183	1.48202	1.50804
620	1.3507	1.39598	1.40813	1.41793	1.48774	1.50763
621	1.34996	1.39546	1.40727	1.41689	1.48656	1.50674
621	1.34933	1.39527	1.40654	1.41612	1.48439	1.50607
622	1.34935	1.39515	1.40656	1.41569	1.48186	1.50578
622	1.34877	1.39477	1.40615	1.41498	1.48546	1.50491
623	1.34908	1.39515	1.40625	1.41507	1.48777	1.50533
623	1.34918	1.39541	1.40605	1.41498	1.48835	1.5049
624	1.34888	1.3954	1.40575	1.41446	1.48907	1.5045
625	1.34818	1.39508	1.40488	1.41382	1.48383	1.50375
625	1.34744	1.3946	1.40438	1.4128	1.48203	1.50306
626	1.347	1.39389	1.40364	1.41207	1.48299	1.5021
626	1.34723	1.39401	1.40355	1.41212	1.48273	1.50229
627	1.34696	1.39393	1.40289	1.41175	1.47771	1.50176
628	1.34638	1.39328	1.40169	1.41077	1.47755	1.50136
628	1.34659	1.39334	1.40157	1.41095	1.48007	1.50143
629	1.3462	1.39237	1.40102	1.41015	1.48099	1.50084
629	1.34601	1.39165	1.40066	1.4099	1.48005	1.50067
630	1.34579	1.39086	1.3994	1.40938	1.48048	1.5006
630	1.34522	1.3898	1.39826	1.40883	1.47824	1.50015
631	1.34502	1.38927	1.39735	1.40844	1.47639	1.49977
632	1.345	1.38872	1.39693	1.40818	1.47228	1.49958
632	1.34511	1.3884	1.39657	1.4082	1.47385	1.49972
633	1.34543	1.3885	1.3962	1.40817	1.47668	1.49985
633	1.34543	1.38822	1.39599	1.40801	1.47902	1.5
634	1.34506	1.38764	1.39552	1.40736	1.47784	1.49979
635	1.3454	1.38739	1.39579	1.40716	1.47615	1.49989
635	1.34542	1.38706	1.39563	1.40692	1.47952	1.49969
636	1.34544	1.38671	1.39546	1.40622	1.47579	1.49932
636	1.34447	1.38602	1.39456	1.40536	1.47437	1.49851
637	1.34395	1.38572	1.39408	1.40467	1.47093	1.49773
637	1.34385	1.38551	1.39395	1.4041	1.47334	1.49713
638	1.34387	1.38545	1.39412	1.40357	1.47199	1.49641
639	1.34334	1.38487	1.3935	1.40271	1.47105	1.49518
639	1.34317	1.38432	1.39309	1.4018	1.46863	1.49403
640	1.34238	1.38332	1.39249	1.40066	1.46841	1.49236
640	1.3415	1.3825	1.39174	1.39939	1.46975	1.49094
641	1.3403	1.3812	1.39042	1.39805	1.47049	1.48904
642	1.3396	1.38026	1.38953	1.39696	1.46834	1.48747
642	1.33882	1.37945	1.38877	1.39628	1.465	1.48579
643	1.33803	1.37885	1.38816	1.39533	1.45927	1.48434
643	1.3372	1.37809	1.38742	1.3946	1.45584	1.48278
644	1.33671	1.3775	1.38697	1.39371	1.45614	1.48107
644	1.33654	1.37708	1.38644	1.393	1.4561	1.47949
645	1.33546	1.37582	1.3855	1.39153	1.45777	1.47739
646	1.33458	1.37485	1.38481	1.39093	1.45533	1.47611
646	1.33402	1.37404	1.38405	1.38994	1.45705	1.47443
647	1.3331	1.37324	1.38345	1.38908	1.45617	1.47266
647	1.33296	1.37287	1.38314	1.38859	1.45473	1.47121
648	1.33257	1.37229	1.38293	1.3883	1.45032	1.46983
648	1.33246	1.37202	1.38261	1.38819	1.44846	1.46866
649	1.33195	1.37148	1.3821	1.38772	1.45122	1.46714
650	1.33155	1.3707	1.38139	1.38678	1.44828	1.46522
650	1.33122	1.37047	1.38085	1.38634	1.44492	1.46391
651	1.33073	1.3705	1.38093	1.38586	1.4412	1.46255
651	1.33026	1.37036	1.38013	1.38488	1.444	1.46091
652	1.32943	1.37001	1.37911	1.38359	1.44508	1.45902
653	1.32883	1.36941	1.37829	1.38274	1.44631	1.45731
653	1.32881	1.3696	1.37781	1.38218	1.44638	1.45614
654	1.32894	1.36935	1.37735	1.3815	1.44449	1.45515
654	1.3288	1.36942	1.37683	1.38101	1.44306	1.45435
655	1.32837	1.36893	1.37603	1.38004	1.4397	1.45319
655	1.32763	1.36841	1.37558	1.37901	1.43981	1.45188
656	1.32709	1.36807	1.3749	1.37824	1.43434	1.45041
657	1.32673	1.36775	1.37403	1.37736	1.43097	1.44928
657	1.326	1.36682	1.37285	1.37604	1.43123	1.44735
658	1.32551	1.36603	1.37196	1.37509	1.43493	1.44586
658	1.32449	1.36495	1.37094	1.37382	1.4322	1.44393
659	1.32388	1.36386	1.36999	1.37233	1.43076	1.44177
660	1.32335	1.36283	1.3691	1.37133	1.43409	1.43976
660	1.32233	1.36169	1.36793	1.36973	1.43386	1.43751
661	1.32154	1.3604	1.36669	1.36856	1.42824	1.43523
661	1.3205	1.35848	1.3653	1.36727	1.42096	1.43249
662	1.31941	1.3568	1.36397	1.36596	1.41785	1.43006
662	1.31888	1.35553	1.36282	1.36475	1.41568	1.42738
663	1.31842	1.35429	1.36158	1.3636	1.41637	1.42512
664	1.31771	1.35303	1.36029	1.36236	1.41406	1.42232
664	1.31635	1.35128	1.35868	1.36059	1.40958	1.4191
665	1.3149	1.34986	1.35699	1.35891	1.40371	1.41561
665	1.31359	1.3482	1.35545	1.35717	1.4003	1.41256
666	1.31285	1.34657	1.35425	1.35572	1.40276	1.40979
667	1.31163	1.3454	1.35286	1.35448	1.40412	1.40715
667	1.31043	1.34421	1.35146	1.35303	1.40138	1.40425
668	1.30934	1.34265	1.34969	1.35121	1.39852	1.40132
668	1.30846	1.34139	1.34842	1.35023	1.39941	1.39916
669	1.30824	1.34076	1.3478	1.34938	1.39878	1.3973
669	1.30758	1.34008	1.34659	1.34848	1.39501	1.39516
670	1.30678	1.33943	1.34582	1.34747	1.39227	1.39344
671	1.30585	1.33886	1.34489	1.34642	1.39047	1.39199
671	1.30543	1.3384	1.34473	1.34574	1.38549	1.39074
672	1.30498	1.33797	1.34374	1.34486	1.38749	1.38928
672	1.30518	1.33773	1.34325	1.34435	1.39293	1.38856
673	1.30465	1.33736	1.34242	1.34383	1.39232	1.38793
673	1.30458	1.33677	1.34209	1.3436	1.38218	1.38696
674	1.30451	1.33667	1.34244	1.3438	1.38054	1.38695
675	1.30415	1.33664	1.34246	1.34359	1.38495	1.38622
675	1.30447	1.33688	1.3426	1.34335	1.3888	1.3859
676	1.3042	1.33715	1.34245	1.34361	1.38683	1.38608
676	1.30436	1.33729	1.34266	1.34399	1.38732	1.38604
677	1.30429	1.33696	1.34239	1.34393	1.38502	1.38583
678	1.30427	1.33693	1.34233	1.34383	1.3863	1.38592
678	1.30462	1.33725	1.34256	1.34401	1.38772	1.38615
679	1.30492	1.33727	1.34272	1.34407	1.38845	1.38623
679	1.30496	1.33748	1.34275	1.34393	1.38591	1.38659
680	1.30437	1.33735	1.3428	1.34392	1.38394	1.38689
680	1.30376	1.33667	1.34231	1.34332	1.38459	1.38735
681	1.30355	1.33698	1.34227	1.34327	1.38782	1.38842
682	1.30368	1.33684	1.34231	1.34346	1.38656	1.39016
682	1.3039	1.33699	1.34256	1.34387	1.38752	1.39179
683	1.30365	1.33725	1.34247	1.34419	1.38888	1.39331
683	1.30403	1.33788	1.34309	1.34496	1.3938	1.39564
684	1.30437	1.3386	1.34345	1.34567	1.39174	1.39794
685	1.30449	1.33904	1.34386	1.34642	1.39546	1.40055
685	1.30508	1.34016	1.34483	1.3476	1.39831	1.4033
686	1.30586	1.34134	1.34591	1.34923	1.39956	1.40699
686	1.30651	1.34236	1.34697	1.3505	1.40113	1.41102
687	1.30756	1.34416	1.34821	1.35221	1.40384	1.41563
687	1.30867	1.34561	1.34949	1.35421	1.40425	1.42001
688	1.30955	1.34693	1.35021	1.35575	1.40859	1.42415
689	1.31071	1.34847	1.35187	1.35804	1.41805	1.42879
689	1.31122	1.34994	1.35314	1.36024	1.42347	1.43299
690	1.31262	1.35165	1.35537	1.36265	1.42342	1.4376
690	1.31314	1.35362	1.35751	1.3652	1.42829	1.44266
691	1.31378	1.35523	1.35948	1.3674	1.43111	1.44757
691	1.31478	1.35695	1.361	1.36951	1.43403	1.45225
692	1.31575	1.35852	1.36271	1.37121	1.43422	1.45632
693	1.3166	1.35968	1.36437	1.37273	1.43735	1.46013
693	1.31743	1.36069	1.36553	1.37387	1.43532	1.46372
694	1.3187	1.36186	1.36697	1.3755	1.43839	1.46767
694	1.31928	1.36262	1.36798	1.37645	1.43976	1.47082
695	1.3195	1.36352	1.36911	1.3772	1.44293	1.47406
696	1.31999	1.36411	1.36996	1.378	1.44704	1.47728
696	1.32011	1.36478	1.37046	1.37863	1.45354	1.48035
697	1.32048	1.36527	1.37088	1.37859	1.45686	1.48255
697	1.32125	1.36622	1.37148	1.37909	1.4599	1.48489
698	1.32162	1.36641	1.37181	1.37928	1.46039	1.48672
698	1.32245	1.36725	1.3722	1.37946	1.45659	1.48841
699	1.32278	1.36765	1.37248	1.38013	1.44918	1.49025
700	1.32306	1.36829	1.37253	1.38084	1.44928	1.49205
700	1.32311	1.36839	1.37247	1.38121	1.45679	1.4934
701	1.32353	1.36833	1.37268	1.38161	1.46445	1.49469
701	1.32434	1.36873	1.37293	1.3822	1.46391	1.49619
702	1.32523	1.36929	1.37332	1.3829	1.46398	1.49787
702	1.32534	1.36912	1.37253	1.38241	1.46555	1.49844
703	1.32574	1.36946	1.37225	1.38249	1.46738	1.49906
704	1.32576	1.36935	1.37225	1.38325	1.46566	1.49997
704	1.32587	1.36889	1.3718	1.38315	1.46712	1.5005
705	1.32597	1.36836	1.37118	1.38319	1.46371	1.50056
705	1.32644	1.36848	1.3717	1.3838	1.46579	1.5014
706	1.32663	1.36854	1.37219	1.38407	1.46936	1.50171
707	1.32637	1.36887	1.3725	1.38419	1.46741	1.5022
707	1.32641	1.36849	1.37224	1.38372	1.46215	1.50203
708	1.3267	1.36844	1.37193	1.38358	1.46193	1.50193
708	1.32696	1.36864	1.37165	1.38325	1.46396	1.50227
709	1.32699	1.36904	1.3719	1.38343	1.46437	1.50281
709	1.32687	1.36885	1.37206	1.3834	1.45995	1.50331
710	1.32667	1.3687	1.37195	1.38324	1.45933	1.50371
711	1.32641	1.36883	1.37224	1.38335	1.46194	1.50393
711	1.32674	1.36908	1.37214	1.38365	1.46511	1.50423
712	1.32764	1.36965	1.37273	1.38411	1.46453	1.50529
712	1.32824	1.37044	1.37316	1.38424	1.46814	1.50581
713	1.32883	1.37079	1.37383	1.38412	1.46842	1.50634
713	1.32918	1.37114	1.37389	1.3838	1.46629	1.50673
714	1.32955	1.37176	1.37421	1.38391	1.46685	1.50728
715	1.33007	1.37228	1.37408	1.38414	1.47267	1.5077
715	1.32963	1.37231	1.3739	1.38449	1.46838	1.50816
716	1.32956	1.37261	1.37386	1.38499	1.46449	1.50817
716	1.3296	1.37238	1.37365	1.38488	1.46101	1.50822
717	1.32991	1.37214	1.37327	1.38404	1.46575	1.50783
717	1.32996	1.37155	1.37282	1.38283	1.46757	1.50755
718	1.33003	1.37162	1.3729	1.38217	1.47096	1.50744
719	1.32977	1.37073	1.37213	1.381	1.4713	1.50707
719	1.32963	1.37059	1.3719	1.38078	1.46888	1.50692
720	1.32894	1.36978	1.37111	1.37973	1.46335	1.50661
720	1.32854	1.36854	1.36989	1.37798	1.46203	1.50588
721	1.32783	1.36774	1.36926	1.37722	1.46249	1.50471
722	1.32697	1.36738	1.36941	1.37675	1.45668	1.50417
722	1.32576	1.36647	1.36829	1.37516	1.45785	1.50284
723	1.32467	1.36499	1.36705	1.3742	1.46146	1.50214
723	1.32402	1.36401	1.36587	1.37382	1.46291	1.50151
724	1.32392	1.36388	1.36568	1.37389	1.46073	1.5023
724	1.32325	1.36337	1.36451	1.37374	1.4611	1.50201
725	1.32213	1.3627	1.3639	1.37336	1.46238	1.50132
726	1.32066	1.36132	1.36238	1.37289	1.45772	1.50058
726	1.32003	1.36068	1.36104	1.37266	1.45748	1.49971
727	1.31936	1.36036	1.36031	1.37289	1.45204	1.49927
727	1.31908	1.36026	1.35976	1.37229	1.4558	1.49898
728	1.31864	1.35993	1.35981	1.37178	1.45694	1.49844
728	1.31813	1.35927	1.35957	1.37138	1.45955	1.49775
729	1.31773	1.35894	1.35884	1.37047	1.45561	1.49802
730	1.31632	1.35784	1.35695	1.36927	1.45775	1.49632
730	1.31597	1.35708	1.35552	1.36867	1.45976	1.49507
731	1.31481	1.35631	1.35401	1.36731	1.4594	1.49328
731	1.3132	1.35493	1.35246	1.36633	1.45461	1.49154
732	1.31221	1.35409	1.35191	1.36559	1.44961	1.49006
732	1.31087	1.35243	1.35017	1.36377	1.44609	1.48798
733	1.30995	1.35086	1.34932	1.36179	1.44552	1.48607
734	1.30891	1.35027	1.3482	1.36066	1.44861	1.48513
734	1.30844	1.34985	1.348	1.35987	1.44872	1.48497
735	1.30783	1.34893	1.34698	1.35904	1.44441	1.48437
735	1.30771	1.34897	1.3467	1.35859	1.44142	1.48418
736	1.30703	1.34857	1.34634	1.35789	1.43636	1.48396
737	1.30653	1.34826	1.34633	1.35783	1.43381	1.48423
737	1.30539	1.34677	1.34578	1.35734	1.43799	1.48357
738	1.30515	1.34642	1.34513	1.35646	1.44198	1.48374
738	1.305	1.34585	1.34429	1.35534	1.4383	1.48334
739	1.30547	1.34599	1.34434	1.35553	1.43796	1.48375
739	1.30559	1.34657	1.34422	1.35534	1.43626	1.4841
740	1.30569	1.34658	1.34397	1.35555	1.43678	1.48491
741	1.30527	1.34641	1.34351	1.35532	1.44474	1.48419
741	1.30495	1.34594	1.34277	1.35496	1.45196	1.48347
742	1.30388	1.34496	1.34126	1.35399	1.44971	1.48297
742	1.30313	1.34487	1.34035	1.35316	1.44694	1.48209
743	1.30252	1.34459	1.34002	1.35297	1.44185	1.48163
743	1.30145	1.34376	1.33927	1.3517	1.43639	1.48075
744	1.30119	1.34353	1.33881	1.35119	1.43064	1.48008
745	1.30148	1.34329	1.33805	1.35029	1.43467	1.4801
745	1.30091	1.34273	1.33722	1.34889	1.43497	1.48044
746	1.29979	1.34162	1.33599	1.34811	1.44259	1.47909
746	1.30034	1.34218	1.33607	1.34856	1.43659	1.47952
747	1.30027	1.34211	1.33613	1.34887	1.43474	1.47921
747	1.29898	1.34083	1.33511	1.34845	1.42806	1.47811
748	1.2989	1.34114	1.33524	1.34869	1.43008	1.47739
749	1.29856	1.34053	1.33401	1.34823	1.43388	1.47633
749	1.29846	1.33999	1.3332	1.3472	1.43809	1.47587
750	1.2986	1.34042	1.3328	1.3469	1.43555	1.47556
750	1.29927	1.33982	1.33349	1.34659	1.4307	1.47562

## Sheet: Fig.2j
nm	0	150	300	450	600	750
400	1.16942	1.16369	1.13886	1.08229	1.08425	1.06269
401	1.17277	1.16009	1.14307	1.07886	1.08365	1.06393
402	1.18115	1.16652	1.15269	1.08971	1.08925	1.07477
402	1.17461	1.16887	1.14783	1.08902	1.08777	1.07233
403	1.18933	1.17739	1.16207	1.09699	1.09769	1.07453
403	1.1893	1.17787	1.1623	1.09316	1.0953	1.0768
404	1.19176	1.17227	1.16148	1.09578	1.09374	1.07297
405	1.19084	1.16987	1.15407	1.0989	1.09428	1.07366
405	1.18769	1.16022	1.14816	1.0991	1.09121	1.06576
406	1.17963	1.15146	1.14089	1.08775	1.08628	1.0554
406	1.17812	1.15302	1.1448	1.09275	1.09131	1.0559
407	1.17419	1.14724	1.1394	1.09068	1.08754	1.05157
408	1.17558	1.14776	1.1403	1.09095	1.08577	1.05214
408	1.17705	1.14955	1.14027	1.08979	1.08359	1.05005
409	1.17778	1.14666	1.13868	1.08683	1.08305	1.04681
409	1.17862	1.148	1.1372	1.08424	1.08273	1.04856
410	1.18094	1.15176	1.13781	1.08552	1.08292	1.05045
411	1.17966	1.15338	1.13512	1.0839	1.08228	1.05025
411	1.18022	1.1559	1.13804	1.08578	1.08433	1.05183
412	1.18194	1.15749	1.13858	1.08542	1.08345	1.05171
412	1.18273	1.15669	1.13678	1.08466	1.08236	1.05087
413	1.18292	1.15524	1.1366	1.08655	1.08252	1.05185
414	1.18091	1.15491	1.13595	1.08678	1.0817	1.05174
414	1.18164	1.15613	1.13482	1.08627	1.08177	1.05019
415	1.18122	1.15501	1.13437	1.08514	1.0807	1.04974
415	1.18245	1.15592	1.13644	1.08603	1.08153	1.04945
416	1.18188	1.1534	1.13633	1.08499	1.07956	1.04781
417	1.18029	1.15301	1.1355	1.08406	1.07686	1.04628
417	1.17886	1.15081	1.13437	1.08306	1.07655	1.04621
418	1.17815	1.15139	1.13518	1.08271	1.07452	1.04559
418	1.17795	1.15081	1.13509	1.0842	1.07571	1.04658
419	1.1763	1.15019	1.13394	1.08328	1.07489	1.04612
420	1.17506	1.14892	1.1324	1.08356	1.0737	1.04613
420	1.17695	1.1499	1.13201	1.0832	1.07374	1.04592
421	1.17662	1.14935	1.1329	1.08378	1.07274	1.04515
421	1.17605	1.14817	1.13286	1.08353	1.07229	1.04487
422	1.17513	1.14646	1.13168	1.08388	1.07132	1.04354
422	1.1741	1.14635	1.1313	1.08337	1.07003	1.04342
423	1.17459	1.14697	1.13164	1.08428	1.07134	1.04433
424	1.1745	1.14714	1.13068	1.08423	1.0698	1.04326
424	1.17376	1.14723	1.12996	1.08282	1.06844	1.04224
425	1.17268	1.14676	1.1284	1.08116	1.06836	1.04176
425	1.17194	1.14576	1.12732	1.08074	1.06749	1.04097
426	1.17195	1.14627	1.12599	1.07995	1.0664	1.0407
427	1.17094	1.14553	1.12467	1.07814	1.06521	1.03954
427	1.17152	1.14643	1.12473	1.0789	1.06575	1.03913
428	1.17233	1.14521	1.12482	1.07849	1.06656	1.03849
428	1.17355	1.14484	1.12514	1.07847	1.06577	1.03836
429	1.17351	1.14412	1.12293	1.0779	1.06556	1.03783
430	1.17391	1.14276	1.12189	1.07819	1.06527	1.03748
430	1.17534	1.14275	1.12153	1.0773	1.06506	1.03659
431	1.17562	1.14176	1.11977	1.07658	1.0637	1.0351
431	1.17435	1.13948	1.11825	1.07503	1.06236	1.03429
432	1.17462	1.13851	1.11741	1.07452	1.0615	1.03393
433	1.17459	1.13581	1.1162	1.07304	1.06081	1.03327
433	1.17486	1.13537	1.11452	1.07277	1.06075	1.03303
434	1.17538	1.13509	1.11435	1.0726	1.06064	1.03336
434	1.17642	1.13548	1.11426	1.07142	1.05913	1.03319
435	1.17655	1.13559	1.11309	1.07193	1.06015	1.03332
436	1.17707	1.13542	1.11212	1.07177	1.05988	1.03331
436	1.17792	1.13566	1.11187	1.07125	1.05938	1.03296
437	1.17863	1.13657	1.11273	1.07101	1.05872	1.03301
437	1.1768	1.13547	1.1126	1.0711	1.05839	1.03292
438	1.17503	1.13457	1.11124	1.06991	1.05793	1.03218
439	1.17455	1.13403	1.11094	1.07118	1.05797	1.03237
439	1.17499	1.13479	1.11214	1.07108	1.05875	1.03327
440	1.17446	1.13547	1.1126	1.07234	1.0594	1.03415
440	1.17425	1.13587	1.11285	1.07328	1.05851	1.03423
441	1.17331	1.13637	1.11343	1.07344	1.05922	1.03491
442	1.17218	1.13636	1.11344	1.07417	1.06045	1.03567
442	1.17157	1.13587	1.11343	1.07449	1.05998	1.03578
443	1.17183	1.13665	1.11409	1.07469	1.06068	1.03685
443	1.17161	1.13738	1.1148	1.0752	1.06198	1.03752
444	1.17174	1.13821	1.1147	1.07568	1.06176	1.03791
444	1.17115	1.13799	1.11547	1.07604	1.06223	1.03869
445	1.1714	1.13945	1.11607	1.07711	1.06279	1.03987
446	1.17038	1.13876	1.11597	1.07713	1.06344	1.0401
446	1.16953	1.13818	1.11618	1.07718	1.0637	1.04131
447	1.16881	1.13787	1.11612	1.07717	1.06502	1.04195
447	1.16791	1.13769	1.11588	1.07828	1.06623	1.04321
448	1.16687	1.13688	1.11599	1.07835	1.06768	1.04384
449	1.16652	1.13736	1.11517	1.07843	1.06813	1.04522
449	1.16687	1.1372	1.11489	1.0788	1.06953	1.04678
450	1.16691	1.13846	1.11539	1.07985	1.07133	1.04835
450	1.1678	1.1399	1.11758	1.08182	1.0734	1.05002
451	1.16847	1.14114	1.11832	1.08292	1.0752	1.05161
452	1.16854	1.14176	1.1187	1.08444	1.07718	1.05308
452	1.16845	1.1407	1.11889	1.0858	1.07796	1.05391
453	1.16777	1.1406	1.11888	1.08652	1.07866	1.05377
453	1.16628	1.1395	1.11807	1.0869	1.07864	1.0535
454	1.16548	1.13858	1.11753	1.08777	1.08	1.05417
455	1.16587	1.13925	1.11839	1.08978	1.08153	1.05527
455	1.16692	1.13914	1.11959	1.09182	1.08238	1.05673
456	1.16737	1.13971	1.11958	1.09278	1.08311	1.0569
456	1.16747	1.13921	1.11914	1.09359	1.08306	1.0573
457	1.16766	1.13906	1.11843	1.09357	1.08318	1.05828
458	1.16779	1.13974	1.1187	1.09397	1.08445	1.05941
458	1.16797	1.14001	1.11874	1.09449	1.0853	1.0601
459	1.16867	1.14008	1.11882	1.09392	1.08495	1.06025
459	1.16927	1.14089	1.11905	1.09376	1.08527	1.06067
460	1.1692	1.14032	1.11899	1.09385	1.08475	1.06046
460	1.1682	1.13883	1.11778	1.09293	1.08359	1.05988
461	1.16735	1.13744	1.11722	1.0925	1.08312	1.05957
462	1.16673	1.13608	1.11631	1.09132	1.08214	1.05921
462	1.16453	1.13377	1.11509	1.08967	1.08118	1.05845
463	1.16419	1.13385	1.11398	1.08907	1.08057	1.05839
463	1.1646	1.1332	1.11419	1.08916	1.08121	1.05792
464	1.16488	1.13293	1.114	1.08822	1.0809	1.05786
465	1.16443	1.13296	1.11355	1.08718	1.08054	1.05657
465	1.16419	1.13365	1.11331	1.08684	1.08015	1.05715
466	1.16441	1.13303	1.1134	1.08606	1.08005	1.05634
466	1.16471	1.13345	1.11469	1.08649	1.08047	1.0565
467	1.16418	1.13305	1.11505	1.08641	1.0804	1.05563
468	1.16411	1.13237	1.11468	1.0856	1.07968	1.05527
468	1.16268	1.13036	1.11306	1.08454	1.07844	1.05402
469	1.1617	1.12945	1.11188	1.08409	1.0771	1.05318
469	1.1608	1.12937	1.11084	1.08314	1.07617	1.05193
470	1.1606	1.12856	1.11027	1.08218	1.07531	1.05188
471	1.16043	1.12837	1.10997	1.08145	1.07495	1.05096
471	1.16044	1.12856	1.1101	1.08132	1.07458	1.05083
472	1.16014	1.12772	1.10927	1.08045	1.07382	1.04991
472	1.15947	1.12782	1.10817	1.07979	1.07365	1.05004
473	1.15927	1.12733	1.10754	1.07887	1.07302	1.05046
474	1.15834	1.12734	1.10694	1.07872	1.07334	1.05045
474	1.15784	1.12646	1.10673	1.07911	1.07376	1.05051
475	1.15816	1.12647	1.10704	1.07942	1.07405	1.05071
475	1.15733	1.12527	1.10656	1.07857	1.07332	1.05018
476	1.15739	1.12498	1.10615	1.07904	1.07397	1.05051
476	1.15732	1.12378	1.10607	1.07899	1.074	1.05081
477	1.15644	1.12331	1.10566	1.07863	1.07415	1.0511
478	1.15596	1.12296	1.10604	1.07859	1.07429	1.05088
478	1.15525	1.12215	1.10606	1.07791	1.07416	1.0505
479	1.15459	1.12243	1.10617	1.07814	1.07473	1.05041
479	1.15616	1.12385	1.1069	1.07901	1.07616	1.0508
480	1.15678	1.1239	1.10782	1.07923	1.07724	1.05052
481	1.15664	1.12448	1.108	1.07891	1.07759	1.05078
481	1.15694	1.12542	1.10856	1.07978	1.07851	1.05147
482	1.15716	1.12566	1.10959	1.07982	1.07938	1.05269
482	1.1565	1.12506	1.10963	1.07876	1.07921	1.05218
483	1.15662	1.12556	1.11016	1.07939	1.0798	1.05284
484	1.15639	1.12587	1.10994	1.07932	1.08011	1.05274
484	1.15705	1.12605	1.10968	1.0791	1.08004	1.05308
485	1.15707	1.12637	1.10941	1.0795	1.08043	1.05348
485	1.15766	1.12758	1.10974	1.08022	1.08091	1.05419
486	1.15804	1.12794	1.11007	1.08047	1.08118	1.05465
487	1.15794	1.12781	1.10969	1.07978	1.08148	1.05521
487	1.15804	1.12783	1.10923	1.08029	1.08191	1.05539
488	1.15822	1.12832	1.10895	1.08109	1.08232	1.05656
488	1.15796	1.12794	1.10779	1.08146	1.08248	1.05669
489	1.15784	1.12818	1.1076	1.0819	1.08306	1.05802
490	1.15827	1.12784	1.10758	1.08268	1.08363	1.05913
490	1.15731	1.12717	1.10685	1.08354	1.08407	1.05983
491	1.15766	1.12699	1.10727	1.08459	1.08519	1.06121
491	1.15813	1.1271	1.10802	1.08515	1.08593	1.06221
492	1.15772	1.1268	1.10831	1.08597	1.08671	1.06305
492	1.15858	1.12714	1.1089	1.08731	1.0881	1.06447
493	1.1588	1.12691	1.10957	1.08856	1.08929	1.06518
494	1.15899	1.12713	1.11028	1.08975	1.08984	1.0668
494	1.15819	1.12652	1.11007	1.08998	1.09026	1.06661
495	1.15865	1.12685	1.11056	1.09101	1.09144	1.06808
495	1.15914	1.12735	1.1118	1.0923	1.0928	1.06956
496	1.15931	1.12744	1.11247	1.09283	1.09408	1.07063
497	1.15952	1.12757	1.11317	1.09369	1.09519	1.07184
497	1.15992	1.12781	1.11401	1.09457	1.09659	1.07386
498	1.15994	1.12711	1.11524	1.09531	1.09802	1.07565
498	1.15938	1.12655	1.11585	1.09539	1.09878	1.07661
499	1.15891	1.1263	1.11625	1.096	1.09979	1.07771
500	1.15944	1.1275	1.11776	1.09762	1.10181	1.07981
500	1.16032	1.12838	1.11894	1.09898	1.10316	1.08181
501	1.16071	1.12877	1.11988	1.09993	1.10472	1.08411
501	1.16129	1.12982	1.12083	1.10164	1.10692	1.08613
502	1.16162	1.13087	1.12175	1.103	1.10842	1.08787
503	1.16152	1.131	1.12163	1.1038	1.1096	1.08893
503	1.16127	1.13171	1.12195	1.10453	1.11077	1.09047
504	1.16162	1.13263	1.12288	1.10603	1.11249	1.09251
504	1.16115	1.13331	1.12356	1.10658	1.11379	1.09398
505	1.16089	1.13389	1.12378	1.10766	1.11505	1.0956
505	1.16063	1.13458	1.12487	1.10881	1.11641	1.09717
506	1.16035	1.13466	1.12508	1.10968	1.11766	1.09848
507	1.16017	1.13561	1.12559	1.11094	1.11922	1.09968
507	1.16082	1.13615	1.12648	1.11227	1.12102	1.10153
508	1.16173	1.13697	1.12733	1.114	1.12316	1.10384
508	1.16183	1.13709	1.12704	1.1152	1.1243	1.10506
509	1.16227	1.1378	1.12725	1.1163	1.12557	1.1064
510	1.16213	1.13818	1.12718	1.1175	1.12652	1.10805
510	1.16189	1.1389	1.12762	1.11828	1.12737	1.10994
511	1.16167	1.13915	1.1276	1.11929	1.12869	1.1111
511	1.16218	1.13993	1.12923	1.12072	1.13089	1.11382
512	1.16225	1.13998	1.12981	1.12136	1.13216	1.1151
513	1.16215	1.1403	1.13013	1.12212	1.13352	1.11654
513	1.16257	1.14079	1.13082	1.12329	1.13535	1.11813
514	1.1629	1.14039	1.13151	1.12421	1.13624	1.12007
514	1.16365	1.14049	1.13278	1.12538	1.13754	1.12158
515	1.16376	1.14113	1.13338	1.1262	1.13876	1.12302
515	1.16413	1.14187	1.13447	1.12728	1.14038	1.12457
516	1.16508	1.14345	1.13535	1.12822	1.14181	1.12667
517	1.16556	1.14389	1.13568	1.12916	1.14297	1.12827
517	1.16568	1.14463	1.13613	1.12985	1.14461	1.13005
518	1.16627	1.1453	1.13679	1.13099	1.14597	1.13085
518	1.16662	1.14602	1.13783	1.1321	1.14716	1.13221
519	1.16712	1.14613	1.13854	1.13271	1.1481	1.13297
520	1.1672	1.1465	1.13959	1.1332	1.14878	1.13438
520	1.16793	1.14673	1.14054	1.1341	1.14955	1.1355
521	1.16813	1.14694	1.14129	1.13471	1.14982	1.13622
521	1.16873	1.1471	1.14222	1.1357	1.15065	1.13714
522	1.16895	1.14711	1.14267	1.13585	1.15187	1.13809
523	1.16937	1.14751	1.14359	1.13644	1.15287	1.13912
523	1.16991	1.14828	1.14391	1.13698	1.15363	1.14005
524	1.16997	1.14776	1.14383	1.1371	1.15394	1.14055
524	1.17074	1.14828	1.14432	1.13802	1.15488	1.14149
525	1.17031	1.14757	1.14408	1.13786	1.15425	1.14128
526	1.17051	1.14787	1.14403	1.13809	1.15422	1.14137
526	1.1702	1.14783	1.14401	1.13841	1.15451	1.14201
527	1.17019	1.14792	1.14457	1.13854	1.1549	1.14211
527	1.17	1.1472	1.14408	1.1386	1.15456	1.14186
528	1.16994	1.14759	1.1444	1.13877	1.15518	1.14224
528	1.17008	1.14785	1.14357	1.13875	1.15551	1.14178
529	1.16951	1.14779	1.14314	1.13806	1.15509	1.14136
530	1.16919	1.1473	1.1426	1.13773	1.15486	1.1403
530	1.16938	1.14732	1.14229	1.13749	1.15442	1.14029
531	1.16888	1.14677	1.14171	1.13665	1.15384	1.13899
531	1.16831	1.14706	1.1411	1.13623	1.15381	1.13853
532	1.16826	1.14707	1.14095	1.1362	1.15366	1.13827
533	1.1683	1.14722	1.14013	1.13608	1.15348	1.13823
533	1.1683	1.14703	1.1398	1.136	1.15327	1.13786
534	1.16842	1.14667	1.13919	1.13568	1.15275	1.13742
534	1.16867	1.14634	1.13832	1.13522	1.15212	1.13712
535	1.1686	1.14613	1.13795	1.13516	1.15159	1.13685
536	1.1682	1.14541	1.13731	1.13413	1.15022	1.13608
536	1.16745	1.14484	1.13664	1.13382	1.14961	1.1356
537	1.16781	1.14454	1.13683	1.1334	1.14887	1.13562
537	1.16729	1.14393	1.13666	1.13275	1.14826	1.13495
538	1.16692	1.1431	1.13669	1.13199	1.14795	1.13431
538	1.16591	1.14258	1.136	1.13103	1.14745	1.13415
539	1.16518	1.14214	1.13602	1.13106	1.14641	1.13369
540	1.16471	1.14145	1.1355	1.13051	1.14566	1.13321
540	1.16381	1.14034	1.13511	1.12999	1.14471	1.13251
541	1.16323	1.13944	1.13467	1.1293	1.14356	1.13216
541	1.16273	1.13865	1.13432	1.12852	1.14266	1.13161
542	1.16188	1.13824	1.13359	1.12825	1.14216	1.13081
543	1.16127	1.13794	1.1337	1.12807	1.1418	1.13046
543	1.16044	1.13707	1.13309	1.12725	1.14109	1.12954
544	1.15994	1.13684	1.13208	1.12651	1.14062	1.12913
544	1.15915	1.13667	1.1319	1.12582	1.14005	1.12887
545	1.1588	1.13633	1.13126	1.12553	1.13974	1.12841
546	1.15842	1.13569	1.13089	1.12467	1.13891	1.12811
546	1.15793	1.13507	1.13012	1.12411	1.13804	1.12747
547	1.15791	1.13509	1.12957	1.12349	1.13759	1.12745
547	1.15766	1.13446	1.12871	1.12289	1.1367	1.12654
548	1.15756	1.13438	1.1284	1.1228	1.13689	1.12681
548	1.15758	1.13396	1.12795	1.12284	1.13651	1.1266
549	1.15757	1.13362	1.12685	1.12213	1.13606	1.12623
550	1.15766	1.13324	1.12579	1.12153	1.13539	1.12588
550	1.15751	1.13275	1.12478	1.12084	1.13494	1.12554
551	1.1575	1.1326	1.12448	1.12051	1.13469	1.12563
551	1.15695	1.13176	1.12358	1.11986	1.13387	1.12475
552	1.15669	1.13144	1.12364	1.11925	1.13333	1.12454
553	1.15658	1.13102	1.12345	1.11903	1.13336	1.12432
553	1.15713	1.13078	1.12347	1.11875	1.13312	1.12434
554	1.15664	1.13044	1.12273	1.11855	1.13295	1.12353
554	1.15605	1.12966	1.12197	1.11794	1.13279	1.12321
555	1.15534	1.12916	1.12143	1.11761	1.13214	1.12275
556	1.15503	1.12882	1.12119	1.11745	1.13195	1.12254
556	1.15467	1.12855	1.12125	1.11676	1.13169	1.1223
557	1.15339	1.12744	1.1201	1.11563	1.13044	1.1208
557	1.15206	1.12687	1.11912	1.11443	1.12933	1.11958
558	1.15166	1.12671	1.11908	1.11387	1.1289	1.11892
558	1.15061	1.1262	1.11867	1.11353	1.12838	1.11792
559	1.15026	1.12597	1.1182	1.11256	1.12774	1.11725
560	1.14945	1.1251	1.11746	1.11147	1.12689	1.11666
560	1.14879	1.12464	1.1167	1.11086	1.12595	1.11587
561	1.14789	1.1236	1.11611	1.11016	1.12469	1.11511
561	1.14757	1.12329	1.11536	1.10959	1.12422	1.11454
562	1.14695	1.12256	1.11479	1.10879	1.12327	1.11389
563	1.14614	1.1217	1.11401	1.10792	1.12232	1.11301
563	1.14526	1.12062	1.11303	1.10695	1.12124	1.11187
564	1.14455	1.11939	1.11188	1.10606	1.12016	1.11084
564	1.14388	1.11869	1.11124	1.10504	1.11972	1.11012
565	1.14383	1.1182	1.1109	1.1046	1.11924	1.10963
566	1.14371	1.11799	1.11016	1.10409	1.11887	1.10938
566	1.14376	1.11748	1.10951	1.10375	1.11854	1.10907
567	1.14334	1.11698	1.10909	1.1028	1.11801	1.10799
567	1.14328	1.11653	1.10874	1.10228	1.1175	1.10718
568	1.14312	1.11591	1.10812	1.10193	1.1172	1.10676
568	1.1436	1.1158	1.10838	1.10183	1.11737	1.10658
569	1.14371	1.11543	1.10782	1.10154	1.117	1.10607
570	1.14376	1.1151	1.10717	1.10148	1.11681	1.10531
570	1.14352	1.11437	1.10656	1.1011	1.11653	1.10429
571	1.14314	1.11336	1.10612	1.10047	1.11569	1.10344
571	1.1429	1.11306	1.10603	1.10038	1.11542	1.10297
572	1.14297	1.11275	1.10592	1.09998	1.11525	1.10262
573	1.14301	1.11229	1.10561	1.09956	1.11467	1.1016
573	1.14233	1.1119	1.1048	1.09869	1.11371	1.10007
574	1.14243	1.11206	1.10499	1.09854	1.11376	1.09992
574	1.14292	1.11181	1.10463	1.09811	1.11324	1.09962
575	1.14282	1.11152	1.10418	1.09787	1.11276	1.09915
575	1.14327	1.11168	1.10398	1.09781	1.11244	1.09878
576	1.14322	1.11138	1.10397	1.09809	1.1121	1.09835
577	1.14307	1.11109	1.10357	1.0981	1.11172	1.09793
577	1.14275	1.11074	1.10339	1.09772	1.11105	1.09748
578	1.14279	1.11082	1.10343	1.09776	1.1111	1.09744
578	1.14249	1.11056	1.10345	1.09776	1.11066	1.09721
579	1.14205	1.11046	1.10305	1.09732	1.10996	1.09676
580	1.14132	1.11005	1.1025	1.09694	1.10908	1.09622
580	1.14144	1.11011	1.10242	1.09663	1.10891	1.09606
581	1.1417	1.11032	1.10259	1.09654	1.10898	1.09615
581	1.14155	1.1101	1.10258	1.09665	1.10917	1.09629
582	1.14124	1.10981	1.10215	1.09617	1.10885	1.09574
583	1.14103	1.10961	1.10204	1.09559	1.10818	1.09525
583	1.14044	1.10918	1.10182	1.09523	1.10761	1.09449
584	1.1404	1.10936	1.10183	1.09512	1.10746	1.09449
584	1.1399	1.10899	1.10158	1.09452	1.10712	1.09446
585	1.13988	1.10862	1.10145	1.09389	1.10689	1.09396
585	1.13903	1.10803	1.10076	1.09326	1.10613	1.09308
586	1.13828	1.10705	1.09997	1.09263	1.10575	1.09187
587	1.13799	1.1062	1.09974	1.0922	1.10534	1.09143
587	1.13779	1.10584	1.09939	1.09155	1.10488	1.09105
588	1.13711	1.10549	1.09906	1.09103	1.10497	1.09073
588	1.13692	1.105	1.09873	1.09016	1.10455	1.09013
589	1.13696	1.1048	1.09824	1.08967	1.10439	1.08955
590	1.13683	1.10478	1.09765	1.08921	1.10378	1.08905
590	1.13703	1.10471	1.09751	1.08898	1.10372	1.08887
591	1.13655	1.10401	1.09654	1.08833	1.10276	1.08791
591	1.13641	1.10369	1.09653	1.0881	1.10273	1.08761
592	1.13596	1.10359	1.09617	1.08816	1.10235	1.0867
592	1.1356	1.10317	1.09565	1.08771	1.10194	1.08625
593	1.13501	1.10241	1.09478	1.08723	1.1014	1.08558
594	1.13456	1.10224	1.09463	1.0873	1.10093	1.08538
594	1.13464	1.10206	1.09443	1.08743	1.10096	1.08547
595	1.13426	1.10198	1.09419	1.0874	1.10055	1.08522
595	1.1338	1.10155	1.09367	1.08689	1.10016	1.08509
596	1.13376	1.10118	1.09309	1.08641	1.09988	1.08528
597	1.13428	1.10097	1.09279	1.08616	1.09977	1.08538
597	1.13414	1.10085	1.09244	1.08604	1.09964	1.08541
598	1.13374	1.10056	1.09217	1.08565	1.09936	1.08535
598	1.13361	1.10007	1.0916	1.08505	1.09851	1.08482
599	1.13325	1.09975	1.09104	1.08467	1.09794	1.08456
599	1.13302	1.09935	1.09053	1.08453	1.09777	1.08428
600	1.13298	1.09926	1.09013	1.08394	1.09741	1.08434
601	1.13278	1.09852	1.08961	1.08335	1.09685	1.08411
601	1.13302	1.09826	1.08945	1.08293	1.09658	1.08372
602	1.13263	1.09771	1.08863	1.08244	1.09582	1.08288
602	1.13261	1.09711	1.08825	1.08192	1.09539	1.08247
603	1.1324	1.09667	1.08799	1.0813	1.09496	1.08228
604	1.13201	1.09611	1.08743	1.08048	1.09452	1.08164
604	1.13165	1.09532	1.08705	1.07968	1.0939	1.08091
605	1.1317	1.09479	1.08656	1.07916	1.09342	1.08015
605	1.13137	1.09429	1.0859	1.07842	1.0928	1.07917
606	1.13098	1.09398	1.08564	1.07788	1.0919	1.07859
607	1.13019	1.09338	1.08528	1.07706	1.09152	1.07757
607	1.12957	1.09256	1.08444	1.07659	1.09061	1.07645
608	1.12901	1.09195	1.08428	1.0758	1.08998	1.07592
608	1.12816	1.09103	1.08342	1.07516	1.0889	1.07479
609	1.12816	1.09042	1.08283	1.07478	1.08849	1.07461
609	1.12775	1.08991	1.08244	1.07454	1.08803	1.07415
610	1.12739	1.08996	1.08236	1.0742	1.08724	1.07411
611	1.12761	1.09001	1.08209	1.07377	1.0868	1.07373
611	1.12728	1.08998	1.08163	1.07296	1.08612	1.07339
612	1.12712	1.08973	1.08117	1.07221	1.08565	1.07305
612	1.12709	1.0897	1.08095	1.07194	1.08516	1.07277
613	1.12698	1.08942	1.08068	1.07131	1.08454	1.07214
614	1.12633	1.08918	1.08017	1.07046	1.08382	1.07148
614	1.12602	1.08878	1.0798	1.06996	1.08283	1.07081
615	1.12578	1.08851	1.0791	1.06933	1.0822	1.06995
615	1.12549	1.08861	1.07845	1.06887	1.08197	1.06973
616	1.12555	1.08854	1.07818	1.0688	1.08149	1.06938
616	1.12533	1.08824	1.07757	1.06828	1.08113	1.06895
617	1.12519	1.08777	1.07732	1.06769	1.08056	1.06831
618	1.12542	1.08735	1.07726	1.06755	1.08065	1.06788
618	1.12497	1.08651	1.07643	1.06709	1.08009	1.06694
619	1.12474	1.08608	1.07625	1.0667	1.08017	1.06665
619	1.12475	1.08558	1.07601	1.06626	1.07968	1.06564
620	1.12471	1.08517	1.07529	1.0659	1.07908	1.06464
621	1.12448	1.0844	1.075	1.06528	1.07852	1.06364
621	1.12431	1.08435	1.07474	1.06534	1.0784	1.06325
622	1.12387	1.08387	1.07431	1.06492	1.07767	1.06245
622	1.12383	1.08378	1.07471	1.0652	1.07768	1.0625
623	1.12336	1.0832	1.07454	1.06491	1.07723	1.06174
623	1.12351	1.08284	1.07449	1.06526	1.07658	1.06138
624	1.12292	1.08252	1.07452	1.06483	1.07641	1.06119
625	1.12277	1.08186	1.07407	1.06472	1.07621	1.06078
625	1.12299	1.08233	1.07414	1.06517	1.07635	1.06124
626	1.12269	1.08213	1.07393	1.06493	1.07609	1.06107
626	1.12237	1.08214	1.07375	1.06444	1.07543	1.0609
627	1.12247	1.08196	1.07364	1.06416	1.07526	1.06062
628	1.12227	1.08203	1.07371	1.06393	1.0752	1.0605
628	1.12197	1.08187	1.07387	1.06376	1.07504	1.06024
629	1.12174	1.082	1.07422	1.06352	1.0745	1.06012
629	1.12174	1.08178	1.07422	1.06329	1.07427	1.06001
630	1.12132	1.0812	1.07363	1.06306	1.07359	1.05966
630	1.12092	1.08093	1.07332	1.06294	1.07318	1.05928
631	1.1207	1.08094	1.07286	1.06274	1.07329	1.05915
632	1.12013	1.08056	1.07222	1.06218	1.0728	1.05876
632	1.11958	1.07985	1.07177	1.06182	1.07251	1.0582
633	1.11929	1.07935	1.07112	1.06133	1.07213	1.05807
633	1.11922	1.07928	1.07104	1.06113	1.07173	1.05803
634	1.1189	1.07898	1.07048	1.06098	1.07159	1.05772
635	1.11864	1.07843	1.06968	1.06052	1.07099	1.05694
635	1.11874	1.07856	1.06938	1.06017	1.07053	1.05645
636	1.11855	1.07807	1.06848	1.05977	1.06958	1.05551
636	1.11781	1.07748	1.06793	1.05887	1.06865	1.05481
637	1.11722	1.07665	1.06739	1.05805	1.06774	1.05408
637	1.11687	1.07649	1.06675	1.05752	1.06707	1.05323
638	1.11661	1.07605	1.06623	1.05664	1.06634	1.05239
639	1.11598	1.07577	1.0662	1.05607	1.06589	1.05191
639	1.11545	1.07546	1.06546	1.05543	1.06499	1.05094
640	1.11531	1.07515	1.06495	1.05485	1.06448	1.05016
640	1.11485	1.07453	1.064	1.05348	1.06382	1.04903
641	1.1145	1.07351	1.06291	1.05268	1.06276	1.04778
642	1.11403	1.07284	1.06204	1.05194	1.06156	1.04667
642	1.11344	1.07168	1.06096	1.05055	1.06037	1.04504
643	1.11301	1.07096	1.06041	1.04941	1.05922	1.04377
643	1.11264	1.07038	1.05998	1.04836	1.05822	1.04236
644	1.11226	1.06975	1.05943	1.04752	1.05725	1.04103
644	1.11131	1.06869	1.05862	1.04657	1.05564	1.03955
645	1.11099	1.06796	1.05787	1.04574	1.05433	1.03816
646	1.11071	1.06683	1.05686	1.04525	1.05338	1.03682
646	1.11016	1.06606	1.05551	1.04394	1.05189	1.03549
647	1.10948	1.06571	1.05453	1.04283	1.05046	1.0342
647	1.10938	1.06554	1.05355	1.04191	1.04939	1.0332
648	1.10864	1.06476	1.05209	1.04055	1.04773	1.03182
648	1.10829	1.06451	1.051	1.03975	1.04684	1.03088
649	1.10812	1.06441	1.05077	1.03917	1.04574	1.03019
650	1.10791	1.06429	1.05047	1.03875	1.04493	1.02949
650	1.10806	1.06421	1.05011	1.03846	1.04449	1.02915
651	1.10796	1.06367	1.04965	1.03795	1.04353	1.0284
651	1.10784	1.06377	1.04932	1.03733	1.04285	1.02778
652	1.10732	1.06318	1.0492	1.03686	1.0421	1.02718
653	1.10731	1.06298	1.04921	1.03631	1.04146	1.02653
653	1.10707	1.06275	1.04871	1.03592	1.04076	1.02584
654	1.10708	1.06284	1.04857	1.03551	1.04019	1.02497
654	1.10664	1.06246	1.0482	1.03479	1.03952	1.02438
655	1.1059	1.06163	1.04766	1.03413	1.03842	1.02335
655	1.1059	1.06093	1.04705	1.03328	1.03748	1.02242
656	1.1059	1.06022	1.04698	1.03233	1.03651	1.02133
657	1.10595	1.05963	1.04657	1.03165	1.03555	1.02027
657	1.1055	1.05886	1.04599	1.0312	1.03439	1.0189
658	1.10509	1.05804	1.0458	1.03078	1.0334	1.01791
658	1.10474	1.05765	1.04553	1.02964	1.03285	1.0168
659	1.10424	1.0571	1.04536	1.02877	1.03195	1.01555
660	1.10365	1.05644	1.04477	1.02774	1.03099	1.01393
660	1.1034	1.05574	1.04411	1.02694	1.02978	1.01237
661	1.10253	1.05491	1.04307	1.0258	1.02832	1.0106
661	1.10241	1.0542	1.04231	1.02444	1.02696	1.00894
662	1.1025	1.05355	1.04132	1.0232	1.02562	1.00736
662	1.10183	1.05289	1.03977	1.02137	1.02349	1.00518
663	1.1014	1.05199	1.03849	1.02013	1.02133	1.00299
664	1.10123	1.0514	1.03747	1.01875	1.01994	1.00096
664	1.10048	1.05045	1.03619	1.01704	1.01804	0.99893
665	1.10011	1.04986	1.03512	1.0157	1.0166	0.99708
665	1.10017	1.04911	1.03466	1.0145	1.01528	0.99541
666	1.10033	1.04814	1.03375	1.01336	1.01437	0.99417
667	1.10066	1.04753	1.0328	1.01224	1.01341	0.99269
667	1.10029	1.04629	1.03166	1.01089	1.01199	0.99101
668	1.10008	1.04549	1.03072	1.00962	1.01085	0.98924
668	1.09972	1.04473	1.02989	1.00851	1.00945	0.98771
669	1.09966	1.04424	1.02899	1.00752	1.00842	0.9864
669	1.09933	1.04359	1.02796	1.00665	1.00714	0.98513
670	1.09845	1.04235	1.02646	1.00525	1.0056	0.98342
671	1.09791	1.04141	1.02544	1.00441	1.0045	0.98245
671	1.09748	1.04065	1.02487	1.00395	1.00351	0.98174
672	1.09732	1.04009	1.02449	1.00347	1.0027	0.98108
672	1.09689	1.04014	1.02446	1.00364	1.00222	0.98059
673	1.09626	1.04025	1.02411	1.00356	1.00145	0.9801
673	1.0952	1.03993	1.02384	1.00364	1.00084	0.9793
674	1.09454	1.03974	1.02403	1.00377	1.00072	0.97896
675	1.0945	1.04016	1.02437	1.00347	1.00068	0.97841
675	1.0944	1.04062	1.02498	1.00426	1.0007	0.97834
676	1.09456	1.04099	1.02544	1.00499	1.0009	0.97827
676	1.09431	1.04123	1.02564	1.00525	1.00057	0.97829
677	1.09397	1.04109	1.02581	1.00546	1.00054	0.97803
678	1.09425	1.04168	1.02648	1.00606	1.00079	0.97835
678	1.0943	1.04226	1.02701	1.00713	1.00082	0.97873
679	1.09399	1.04273	1.02766	1.00779	1.001	0.97871
679	1.09465	1.04373	1.029	1.00902	1.00189	0.97984
680	1.09455	1.04447	1.02955	1.0093	1.00237	0.98058
680	1.09469	1.0448	1.02992	1.00989	1.00319	0.98149
681	1.09537	1.04534	1.03055	1.01068	1.00441	0.9826
682	1.09597	1.04573	1.03169	1.01149	1.00566	0.98398
682	1.09609	1.04608	1.03261	1.01212	1.00765	0.98573
683	1.09647	1.0469	1.03354	1.01335	1.00955	0.98785
683	1.09667	1.04744	1.0345	1.0145	1.01154	0.99024
684	1.09709	1.04829	1.03595	1.01572	1.01358	0.99256
685	1.09777	1.04948	1.03739	1.01734	1.01593	0.99538
685	1.09829	1.0501	1.03881	1.01904	1.01832	0.9985
686	1.09865	1.051	1.03976	1.02094	1.02081	1.00161
686	1.09837	1.05129	1.04056	1.02273	1.02333	1.00454
687	1.09933	1.05281	1.04222	1.02501	1.02667	1.00829
687	1.09933	1.05381	1.0434	1.02704	1.02953	1.01141
688	1.09966	1.05504	1.04495	1.02934	1.03279	1.01479
689	1.10003	1.05628	1.04684	1.0317	1.0363	1.0187
689	1.10104	1.05738	1.04869	1.03405	1.03954	1.02241
690	1.1018	1.05879	1.05061	1.03676	1.04308	1.02615
690	1.10248	1.06012	1.05223	1.03897	1.04606	1.02937
691	1.10282	1.0616	1.05383	1.04125	1.04862	1.03248
691	1.10334	1.06299	1.05564	1.04415	1.05168	1.03599
692	1.10357	1.06361	1.057	1.04601	1.05413	1.03837
693	1.10313	1.06391	1.05801	1.04769	1.05667	1.04078
693	1.10373	1.06473	1.05929	1.04985	1.05925	1.04332
694	1.10368	1.06556	1.06022	1.05149	1.06117	1.04555
694	1.10393	1.06636	1.06119	1.0534	1.06302	1.04764
695	1.10432	1.06691	1.06204	1.05476	1.06506	1.04964
696	1.10473	1.06797	1.06306	1.05679	1.06683	1.05222
696	1.10503	1.06887	1.06374	1.0581	1.0682	1.05442
697	1.10517	1.06917	1.06409	1.05902	1.06953	1.0556
697	1.1054	1.06978	1.06458	1.05985	1.07081	1.05735
698	1.1047	1.06967	1.06488	1.06011	1.0714	1.05859
698	1.10404	1.06993	1.06519	1.06075	1.07272	1.05995
699	1.10412	1.07035	1.06552	1.06179	1.0736	1.06162
700	1.10445	1.07081	1.06586	1.06267	1.07466	1.063
700	1.1042	1.07107	1.06628	1.06346	1.07561	1.06492
701	1.10383	1.07138	1.06631	1.06425	1.07644	1.06616
701	1.10328	1.07108	1.06651	1.065	1.07758	1.06763
702	1.10308	1.07111	1.06648	1.06533	1.07858	1.06883
702	1.10327	1.07093	1.06703	1.06586	1.07977	1.06996
703	1.10367	1.07135	1.06737	1.06624	1.08132	1.0711
704	1.1033	1.07119	1.06734	1.06672	1.08221	1.07207
704	1.10307	1.07119	1.06802	1.06709	1.08354	1.07339
705	1.1032	1.07103	1.06863	1.0674	1.08472	1.07464
705	1.10312	1.07117	1.06867	1.06741	1.08514	1.07556
706	1.10305	1.07167	1.06943	1.06805	1.08576	1.07678
707	1.10296	1.07167	1.06946	1.06861	1.08654	1.07762
707	1.10274	1.07166	1.06937	1.06911	1.0873	1.07832
708	1.10261	1.07138	1.06947	1.06955	1.08798	1.0788
708	1.10235	1.07069	1.0691	1.0696	1.08851	1.07886
709	1.10229	1.07068	1.06903	1.07029	1.08923	1.07959
709	1.10249	1.07028	1.06889	1.07074	1.08938	1.08017
710	1.10219	1.07008	1.0685	1.0708	1.08954	1.08061
711	1.10256	1.07061	1.06882	1.07161	1.09023	1.08165
711	1.10274	1.07086	1.06905	1.07224	1.09081	1.08235
712	1.10362	1.07132	1.06981	1.07338	1.09109	1.08333
712	1.10422	1.07179	1.06984	1.07349	1.09123	1.08361
713	1.10383	1.07077	1.06934	1.07298	1.09058	1.08288
713	1.10368	1.0709	1.06964	1.07274	1.09056	1.08318
714	1.10345	1.07076	1.07	1.07298	1.09021	1.08303
715	1.10339	1.07041	1.06981	1.07327	1.09017	1.08291
715	1.10284	1.06985	1.0693	1.07283	1.08935	1.08249
716	1.1021	1.06965	1.06916	1.0723	1.08868	1.08218
716	1.10162	1.06945	1.06874	1.0719	1.08834	1.08222
717	1.10136	1.06872	1.06846	1.07097	1.088	1.08109
717	1.10087	1.0678	1.06797	1.07012	1.08779	1.08059
718	1.1008	1.06713	1.06775	1.06906	1.08682	1.07966
719	1.10004	1.06633	1.06702	1.06804	1.08622	1.0785
719	1.09911	1.06563	1.06605	1.06662	1.08583	1.07776
720	1.09787	1.06501	1.06528	1.06542	1.08517	1.0769
720	1.0966	1.06412	1.06441	1.06387	1.08449	1.07546
721	1.09574	1.06325	1.06387	1.06283	1.08349	1.07428
722	1.09504	1.06269	1.06293	1.06187	1.08241	1.07369
722	1.09473	1.0625	1.06263	1.06144	1.08245	1.0734
723	1.0943	1.06228	1.06178	1.06072	1.08267	1.07301
723	1.0935	1.06148	1.06094	1.05953	1.0821	1.07182
724	1.09262	1.06077	1.06068	1.05932	1.08205	1.07115
724	1.09193	1.05995	1.05995	1.05869	1.08159	1.07069
725	1.09156	1.05931	1.05955	1.05841	1.08109	1.07047
726	1.09057	1.05839	1.05895	1.05806	1.08034	1.0699
726	1.09021	1.05802	1.05772	1.05706	1.0798	1.06949
727	1.0896	1.05732	1.05751	1.057	1.0795	1.06921
727	1.08908	1.05647	1.05687	1.05653	1.07845	1.06822
728	1.08889	1.05579	1.0564	1.05603	1.07769	1.06745
728	1.08746	1.05468	1.05532	1.055	1.07671	1.06626
729	1.08637	1.05317	1.05479	1.05412	1.07573	1.06577
730	1.08505	1.05206	1.05386	1.05292	1.07422	1.06462
730	1.08376	1.05034	1.05263	1.05231	1.07208	1.06302
731	1.08172	1.04852	1.05073	1.05029	1.07004	1.06108
731	1.07995	1.04673	1.04914	1.04855	1.06831	1.05937
732	1.07836	1.04567	1.04725	1.047	1.06662	1.05805
732	1.07759	1.04438	1.04536	1.0459	1.06584	1.05721
733	1.07588	1.04248	1.04366	1.04417	1.06409	1.05517
734	1.0738	1.04085	1.04176	1.04287	1.06237	1.05338
734	1.07211	1.03949	1.04025	1.04121	1.06043	1.05186
735	1.07087	1.03879	1.03925	1.03985	1.05971	1.05091
735	1.06948	1.03788	1.03811	1.03854	1.05851	1.04986
736	1.06853	1.03766	1.03723	1.03816	1.05735	1.04895
737	1.06706	1.03659	1.03657	1.03718	1.05638	1.04765
737	1.06602	1.03619	1.03643	1.0366	1.05568	1.0473
738	1.06536	1.03583	1.03556	1.03598	1.05585	1.04772
738	1.06516	1.03618	1.03598	1.03549	1.05653	1.04803
739	1.0645	1.03551	1.03574	1.03531	1.05672	1.04782
739	1.06325	1.03513	1.03516	1.03478	1.05703	1.04758
740	1.06284	1.03516	1.03517	1.03501	1.05716	1.0481
741	1.063	1.03519	1.03516	1.03517	1.05733	1.0487
741	1.06264	1.03511	1.0352	1.03596	1.05788	1.04951
742	1.0623	1.03599	1.03529	1.03637	1.05884	1.04955
742	1.06201	1.03622	1.03516	1.03666	1.05905	1.04988
743	1.06106	1.03602	1.03556	1.03723	1.05932	1.05029
743	1.061	1.03601	1.03599	1.03752	1.05969	1.05093
744	1.06131	1.03617	1.0368	1.03763	1.06008	1.05175
745	1.0607	1.03588	1.03662	1.03756	1.06024	1.0523
745	1.06031	1.03611	1.03671	1.03783	1.0603	1.05317
746	1.05972	1.03578	1.03695	1.03683	1.0594	1.05291
746	1.05888	1.03586	1.03674	1.03727	1.05953	1.05321
747	1.05826	1.03483	1.03543	1.03665	1.06006	1.05289
747	1.05716	1.0338	1.035	1.03633	1.06004	1.05257
748	1.0561	1.03383	1.03431	1.03663	1.06068	1.05279
749	1.05673	1.03418	1.03456	1.03714	1.06146	1.05351
749	1.05612	1.03398	1.03498	1.03772	1.06203	1.05339
750	1.0563	1.03463	1.03573	1.03802	1.06278	1.05393
750	1.05749	1.03585	1.03728	1.03901	1.0638	1.05521
751	1.05786	1.03671	1.03879	1.04015	1.06448	1.0557

## Sheet: Fig.3a
Day	Type	Cell mL-1
0	P1	686667
0	P1	2060000
0	P1	1030000
0	P1	2403330
0	P1	686667
0	P1	1373330
0	P2	1030000
0	P2	686667
0	P2	2403330
0	P2	1373330
0	P2	0
0	P2	482222
0	P3	0
0	P3	482222
0	P3	1373330
0	P3	1373330
0	P3	0
0	P3	1030000
0	P4	686667
0	P4	343333
0	P4	0
0	P4	0
0	P4	1030000
0	P4	1030000
0	P5	1373330
0	P5	1373330
0	P5	0
0	P5	1030000
0	P5	686667
0	P5	343333
0	P6	686667
0	P6	1373330
0	P6	1716670
0	P6	0
0	P6	0
0	P6	1030000
0	P6	1030000
3	P1	7210000
3	P1	7553330
3	P1	9613330
3	P2	9613330
3	P2	9613330
3	P2	9613330
3	P3	7210000
3	P3	7553330
3	P3	9613330
3	P4	9613330
3	P4	9956670
3	P4	9613330
6	P1	79996700
6	P1	80683300
6	P1	94760000
6	P1	95103300
6	P1	92356700
6	P2	104030000
6	P2	132870000
6	P2	133557000
6	P2	141797000
6	P2	126347000
6	P3	100253000
6	P3	89610000
6	P3	60083300
6	P3	56306700
6	P3	58366700
6	P4	71756700
6	P4	70383300
6	P4	194670000
6	P4	191580000
6	P4	206000000
6	P5	260933000
6	P5	223167000
6	P5	230033000
10	P1	401700000
10	P1	446333000
10	P1	449767000
10	P2	432600000
10	P2	363933000
10	P2	418867000
10	P3	387967000
10	P3	463500000
10	P3	439467000
10	P4	494400000
10	P4	463500000
10	P4	487533000
12	P1	851467000
12	P1	837733000
12	P1	793100000
12	P2	782800000
12	P2	690100000
12	P2	618000000
12	P3	885800000
12	P3	882367000
12	P3	721000000
12	P4	745033000
12	P4	765633000
12	P4	793100000
12	P5	436033000
12	P5	621433000
12	P5	559633000
12	P6	896100000
12	P6	624867000
12	P6	662633000

## Sheet: Fig.3b
Day	E0 at 675 nm	Depth (um)
12	1.03817	0
12	0.58401	100
12	0.65355	1100
12	0.85741	200
12	0.45866	300
12	0.44255	400
12	0.51583	500
12	0.53872	600
12	0.58451	700
12	0.65697	800
12	0.75208	900
12	0.74359	900
12	1.08341	0
12	0.65544	1000
12	0.98324	100
12	0.59577	1100
12	0.89539	200
12	0.83919	300
12	0.78555	400
12	0.75799	500
12	0.79823	600
12	0.87452	700
12	0.95573	800
12	0.86465	900
12	1.04886	0
12	0.91842	1000
12	0.96471	100
12	0.52828	200
12	0.44125	300
12	0.32628	400
12	0.35982	500
12	0.39265	600
12	0.48061	700
12	0.64779	800
12	0.86565	900
1	1.13293	0
1	1.20703	1000
1	1.10858	100
1	1.08509	200
1	1.05777	300
1	1.04557	400
1	1.04724	500
1	1.17084	600
1	1.23419	700
1	1.23269	800
1	1.21949	900
1	1.30581	0
1	1.10376	1000
1	1.24144	100
1	1.22586	200
1	1.2007	300
1	1.23166	400
1	1.2334	500
1	1.27869	600
1	1.20482	700
1	1.31256	800
1	1.16344	900
1	1.05532	0
1	1.43637	1000
1	1.09287	100
1	1.06777	200
1	1.07579	300
1	0.94102	400
1	0.81886	500
1	0.97143	600
1	1.23956	700
1	1.41724	800
1	1.44486	900
1	1.41477	0
1	1.28589	100
1	1.24575	200
1	1.22586	300
1	1.15288	400
1	1.21332	500
1	1.27734	600
1	1.46422	700
1	1.39702	800
1	1.39439	900

## Sheet: Fig.3c profiles
Day	Light	Depth (um)	Sensor 1 - O2 (μmol/L)
5	80	-1000	199.488
5	80	-900	201.966
5	80	-800	208.494
5	80	-700	213.495
5	80	-600	221.335
5	80	-500	229.37
5	80	-400	234.073
5	80	-300	237.475
5	80	-200	241.886
5	80	-100	242.297
5	80	0	239.725
5	80	-1000	197.591
5	80	-900	199.258
5	80	-800	199.184
5	80	-700	201.415
5	80	-600	205.038
5	80	-500	213.093
5	80	-400	221.999
5	80	-300	233.051
5	80	-200	244.454
5	80	-100	254.725
5	80	0	257.023
5	80	-1000	197.116
5	80	-900	197.46
5	80	-800	198.446
5	80	-700	200.072
5	80	-600	203.389
5	80	-500	211.116
5	80	-400	221.162
5	80	-300	235.359
5	80	-200	246.834
5	80	-100	255.897
5	80	0	264.867
5	210	-1000	204.074
5	210	-900	204.778
5	210	-800	203.467
5	210	-700	207.6
5	210	-600	206.653
5	210	-500	218.136
5	210	-400	217.313
5	210	-300	239.096
5	210	-200	256.886
5	210	-100	280.57
5	210	0	293.44
5	210	-1000	203.179
5	210	-900	202.686
5	210	-800	203.916
5	210	-700	206.09
5	210	-600	206.345
5	210	-500	220.695
5	210	-400	243.412
5	210	-300	283.937
5	210	-200	281.982
5	210	-100	296.607
5	210	0	313.814
5	210	-1000	199.064
5	210	-900	199.093
5	210	-800	207.7
5	210	-700	211.086
5	210	-600	226.273
5	210	-500	239.848
5	210	-400	253.994
5	210	-300	264.992
5	210	-200	279.924
5	210	-100	292.258
5	210	0	297.789
5	1200	-1000	199.562
5	1200	-900	204.431
5	1200	-800	209.205
5	1200	-700	211.309
5	1200	-600	219.36
5	1200	-500	229.177
5	1200	-400	241.764
5	1200	-300	257.757
5	1200	-200	278.697
5	1200	-100	289.737
5	1200	0	283.556
5	1200	-1000	201.765
5	1200	-900	201.834
5	1200	-800	201.728
5	1200	-700	201.805
5	1200	-600	202.605
5	1200	-500	210.254
5	1200	-400	235.664
5	1200	-300	272.699
5	1200	-200	291.101
5	1200	-100	299.344
5	1200	0	292.973
5	1200	-1000	200.868
5	1200	-900	200.449
5	1200	-800	199.334
5	1200	-700	200.519
5	1200	-600	198.709
5	1200	-500	198.955
5	1200	-400	205.406
5	1200	-300	218.829
5	1200	-200	251.241
5	1200	-100	280.615
5	1200	0	296.17
5	0	0	150.544
5	0	-100	160.062
5	0	-200	169.042
5	0	-300	178.817
5	0	-400	186.423
5	0	-500	194.382
5	0	-600	198.589
5	0	-700	205.185
5	0	-800	209.155
5	0	-900	208.992
5	0	-1000	206.699
5	0	0	146.672
5	0	-100	156.078
5	0	-200	165.99
5	0	-300	175.749
5	0	-400	183.876
5	0	-500	190.599
5	0	-600	198.505
5	0	-700	204.57
5	0	-800	208.354
5	0	-900	209.455
5	0	-1000	208.699
5	0	0	157.033
5	0	-100	167.236
5	0	-200	182.446
5	0	-300	194.563
5	0	-400	202.73
5	0	-500	208.482
5	0	-600	208.93
5	0	-700	209.521
5	0	-800	210.522
5	0	-900	210.136
5	0	-1000	210.512
8	80	-1000	217.392
8	80	-900	217.615
8	80	-800	217.34
8	80	-700	217.155
8	80	-600	216.425
8	80	-500	216.541
8	80	-400	218.894
8	80	-300	229.539
8	80	-200	252.462
8	80	-100	271.475
8	80	0	279.37
8	80	-1000	218.647
8	80	-900	221.228
8	80	-800	226.463
8	80	-700	231.774
8	80	-600	237.591
8	80	-500	245.155
8	80	-400	255.534
8	80	-300	269.226
8	80	-200	286.529
8	80	-100	294.891
8	80	0	295.805
8	80	-1000	220.277
8	80	-900	220.676
8	80	-800	220.683
8	80	-700	220.555
8	80	-600	220.913
8	80	-500	224.084
8	80	-400	233.311
8	80	-300	254.822
8	80	-200	278.969
8	80	-100	295.446
8	80	0	300.364
8	80	-1000	214.523
8	80	-900	217.579
8	80	-800	220.444
8	80	-700	224.473
8	80	-600	231.799
8	80	-500	242.37
8	80	-400	254.833
8	80	-300	269.686
8	80	-200	284.631
8	80	-100	289.369
8	80	0	280.915
8	80	-1000	209.433
8	80	-900	210.99
8	80	-800	212.969
8	80	-700	216.826
8	80	-600	221.519
8	80	-500	228.33
8	80	-400	233.864
8	80	-300	245.953
8	80	-200	260.033
8	80	-100	274.19
8	80	0	276.351
8	80	-1000	213.736
8	80	-900	216.091
8	80	-800	219.384
8	80	-700	222.576
8	80	-600	229.363
8	80	-500	237.266
8	80	-400	249.426
8	80	-300	266.876
8	80	-200	284.987
8	80	-100	299.205
8	80	0	298.793
8	80	-1000	218.812
8	80	-900	222.897
8	80	-800	228.47
8	80	-700	234.844
8	80	-600	243.375
8	80	-500	252.559
8	80	-400	261.385
8	80	-300	270.066
8	80	-200	276.664
8	80	-100	280.545
8	80	0	281.215
8	80	-1000	217.503
8	80	-900	217.789
8	80	-800	216.581
8	80	-700	217.382
8	80	-600	218.956
8	80	-500	222.074
8	80	-400	229.499
8	80	-300	240.03
8	80	-200	254.489
8	80	-100	268.611
8	80	0	276.75
8	210	-800	214.955
8	210	-700	215.608
8	210	-600	215.347
8	210	-500	222.67
8	210	-400	246.349
8	210	-300	296.565
8	210	-200	352.777
8	210	-100	393.329
8	210	0	408.721
8	210	-500	215.088
8	210	-450	218.971
8	210	-400	223.028
8	210	-350	231.889
8	210	-300	247.275
8	210	-250	268.263
8	210	-200	293.942
8	210	-150	320.658
8	210	-100	343.425
8	210	-50	368.485
8	210	0	385.04
8	210	-500	215.841
8	210	-450	219.355
8	210	-400	223.759
8	210	-350	234.599
8	210	-300	240.93
8	210	-250	272.235
8	210	-200	298.907
8	210	-150	325.849
8	210	-100	347.996
8	210	-50	372.062
8	210	0	374.807
8	210	-500	246.768
8	210	-450	258.457
8	210	-400	275.207
8	210	-350	293.977
8	210	-300	313.304
8	210	-250	332.769
8	210	-200	350.014
8	210	-150	356.99
8	210	-100	365.935
8	210	-50	370.292
8	210	0	372.529
8	210	-500	262.854
8	210	-450	279.396
8	210	-400	298.603
8	210	-350	320.099
8	210	-300	343.293
8	210	-250	372.719
8	210	-200	398.548
8	210	-150	417.823
8	210	-100	421.815
8	210	-50	424.107
8	210	0	421.395
8	210	-500	235.26
8	210	-450	243.67
8	210	-400	250.5
8	210	-350	262.266
8	210	-300	279.395
8	210	-250	298.098
8	210	-200	317.597
8	210	-150	342.9
8	210	-100	369.17
8	210	-50	394.777
8	210	0	411.831
8	210	-500	236.718
8	210	-450	245.983
8	210	-400	264.746
8	210	-350	287.751
8	210	-300	314.444
8	210	-250	343.166
8	210	-200	370.352
8	210	-150	401.741
8	210	-100	428.671
8	210	-50	454.704
8	210	0	470.822
8	210	-500	223.801
8	210	-450	232.04
8	210	-400	249.733
8	210	-350	264.951
8	210	-300	298.239
8	210	-250	324.438
8	210	-200	356.175
8	210	-150	391.154
8	210	-100	414.946
8	210	-50	427.747
8	210	0	432.48
8	210	-500	224.529
8	210	-450	234.814
8	210	-400	244.097
8	210	-350	267.184
8	210	-300	293.207
8	210	-250	320.042
8	210	-200	354.151
8	210	-150	387.373
8	210	-100	408.912
8	210	-50	424.945
8	210	0	430.047
8	1200	-500	214.213
8	1200	-450	217.873
8	1200	-400	226.642
8	1200	-350	251.448
8	1200	-300	272.84
8	1200	-250	314.677
8	1200	-200	350.712
8	1200	-150	394.237
8	1200	-100	430.581
8	1200	-50	458.059
8	1200	0	464.68
8	1200	-500	223.631
8	1200	-450	239.1
8	1200	-400	262.768
8	1200	-350	300.873
8	1200	-300	354.356
8	1200	-250	413.301
8	1200	-200	471.402
8	1200	-150	531.918
8	1200	-100	581.829
8	1200	-50	609.367
8	1200	0	625.323
8	1200	-500	213.454
8	1200	-450	215.672
8	1200	-400	218.209
8	1200	-350	227.228
8	1200	-300	243.661
8	1200	-250	271.086
8	1200	-200	316.582
8	1200	-150	377.181
8	1200	-100	443.405
8	1200	-50	517.286
8	1200	0	578.417
8	1200	-500	215.838
8	1200	-450	226.897
8	1200	-400	241.101
8	1200	-350	265.314
8	1200	-300	309.842
8	1200	-250	359.375
8	1200	-200	409.271
8	1200	-150	480.83
8	1200	-100	554.701
8	1200	-50	590.294
8	1200	0	606.599
8	1200	-500	220.556
8	1200	-450	234.482
8	1200	-400	252.373
8	1200	-350	300.604
8	1200	-300	341.648
8	1200	-250	391.221
8	1200	-200	440.72
8	1200	-150	496.206
8	1200	-100	541.369
8	1200	-50	581.098
8	1200	0	605.812
11	80	-800	212.135
11	80	-750	212.67
11	80	-700	235.71
11	80	-650	242.942
11	80	-600	237.802
11	80	-550	232.723
11	80	-500	231.028
11	80	-450	236.987
11	80	-400	241.079
11	80	-350	247.885
11	80	-300	261.14
11	80	-250	284.372
11	80	-200	308.906
11	80	-150	331.523
11	80	-100	346.96
11	80	-50	369.024
11	80	0	391.326
11	80	-400	209.677
11	80	-350	212.995
11	80	-300	220.208
11	80	-250	225.764
11	80	-200	242.635
11	80	-150	265.895
11	80	-100	299.843
11	80	-50	334.123
11	80	0	353.158
11	80	-500	314.456
11	80	-450	329.004
11	80	-400	338.582
11	80	-350	360.13
11	80	-300	370.21
11	80	-250	387.644
11	80	-200	417.512
11	80	-150	449.093
11	80	-100	471.481
11	80	-50	481.008
11	80	0	476.977
11	80	-1000	210.147
11	80	-900	234.005
11	80	-800	246.845
11	80	-700	271.015
11	80	-600	287.05
11	80	-500	301.201
11	80	-400	329.33
11	80	-300	351.53
11	80	-200	390.584
11	80	-100	430.762
11	80	0	441.665
11	80	-1000	209.547
11	80	-900	214.476
11	80	-800	227.389
11	80	-700	239.43
11	80	-600	267.907
11	80	-500	309.294
11	80	-400	345.203
11	80	-300	398.817
11	80	-200	453.171
11	80	-100	487.352
11	80	0	476.787
11	80	-1000	207.926
11	80	-900	208.568
11	80	-800	209.097
11	80	-700	212.858
11	80	-600	221.194
11	80	-500	253.091
11	80	-400	279.604
11	80	-300	327.791
11	80	-200	376.128
11	80	-100	428.81
11	80	0	474.782
11	80	-1000	209.917
11	80	-900	210.666
11	80	-800	209.643
11	80	-700	211.701
11	80	-600	219.385
11	80	-500	231.108
11	80	-400	261.421
11	80	-300	309.939
11	80	-200	358.733
11	80	-100	414.066
11	80	0	463.351
11	80	-500	241.032
11	80	-450	247.734
11	80	-400	251.27
11	80	-350	252.42
11	80	-300	262.475
11	80	-250	273.163
11	80	-200	287.771
11	80	-150	301.366
11	80	-100	330.962
11	80	-50	359.765
11	80	0	380.85
11	80	-500	213.293
11	80	-450	213.42
11	80	-400	214.298
11	80	-350	216.446
11	80	-300	222.633
11	80	-250	236.866
11	80	-200	263.241
11	80	-150	291.682
11	80	-100	316.766
11	80	-50	336.448
11	80	0	348.862
11	210	-500	208.911
11	210	-450	207.677
11	210	-400	211.994
11	210	-350	215.355
11	210	-300	211.701
11	210	-250	215.457
11	210	-200	228.954
11	210	-150	256.445
11	210	-100	290.214
11	210	-50	351.225
11	210	0	411.89
11	210	-500	213.516
11	210	-450	213.672
11	210	-400	213.768
11	210	-350	214.001
11	210	-300	214.385
11	210	-250	223.881
11	210	-200	260.257
11	210	-150	306.86
11	210	-100	355.088
11	210	-50	400.35
11	210	0	433.315
11	210	-500	219.429
11	210	-450	237.63
11	210	-400	264.175
11	210	-350	294.165
11	210	-300	315.368
11	210	-250	363.935
11	210	-200	417.345
11	210	-150	472.126
11	210	-100	516.887
11	210	-50	549.684
11	210	0	573.41
11	210	-500	235.534
11	210	-450	254.172
11	210	-400	259.819
11	210	-350	288.22
11	210	-300	320.526
11	210	-250	373.959
11	210	-200	416.836
11	210	-150	464.194
11	210	-100	491.032
11	210	-50	510.548
11	210	0	515.445
11	210	-500	232.808
11	210	-450	241.825
11	210	-400	261.138
11	210	-350	278.95
11	210	-300	299.338
11	210	-250	354.482
11	210	-200	405.815
11	210	-150	456.763
11	210	-100	494.135
11	210	-50	519.213
11	210	0	546.918
11	210	-500	221.21
11	210	-450	233.433
11	210	-400	247.517
11	210	-350	262.256
11	210	-300	297.395
11	210	-250	340.745
11	210	-200	390.652
11	210	-150	436.691
11	210	-100	472.631
11	210	-50	491.548
11	210	0	503.499
11	210	-500	224.746
11	210	-450	231.445
11	210	-400	245.06
11	210	-350	267.532
11	210	-300	288.437
11	210	-250	322.686
11	210	-200	386.164
11	210	-150	425.848
11	210	-100	470.183
11	210	-50	493.576
11	210	0	506.964
11	210	-500	227.435
11	210	-450	222.981
11	210	-400	238.381
11	210	-350	251.152
11	210	-300	280.491
11	210	-250	332.304
11	210	-200	397.436
11	210	-150	441.396
11	210	-100	490.132
11	210	-50	525.505
11	210	0	550.638
11	1200	-500	433.124
11	1200	-450	215.714
11	1200	-400	215.948
11	1200	-350	219.051
11	1200	-300	225.678
11	1200	-250	237.908
11	1200	-200	270.122
11	1200	-150	318.268
11	1200	-100	378.75
11	1200	-50	439.066
11	1200	0	494.142
11	1200	-500	215.86
11	1200	-450	215.751
11	1200	-400	216.533
11	1200	-350	216.311
11	1200	-300	225.554
11	1200	-250	241.601
11	1200	-200	258.977
11	1200	-150	308.581
11	1200	-100	376.987
11	1200	-50	441.655
11	1200	0	487.278
11	1200	-500	214.936
11	1200	-450	214.938
11	1200	-400	215.358
11	1200	-350	219.181
11	1200	-300	220.611
11	1200	-250	236.262
11	1200	-200	267.735
11	1200	-150	300.631
11	1200	-100	372.526
11	1200	-50	435.967
11	1200	0	485.659
11	1200	-500	266.487
11	1200	-450	288.359
11	1200	-400	325.27
11	1200	-350	368.644
11	1200	-300	423.536
11	1200	-250	475.267
11	1200	-200	522.303
11	1200	-150	549.417
11	1200	-100	563.994
11	1200	-50	569.704
11	1200	0	572.078
11	1200	-500	276.603
11	1200	-450	285.578
11	1200	-400	308.084
11	1200	-350	365.933
11	1200	-300	412.922
11	1200	-250	465.528
11	1200	-200	512.512
11	1200	-150	544.672
11	1200	-100	562.357
11	1200	-50	569.931
11	1200	0	570.505
11	1200	-500	239.597
11	1200	-450	276.594
11	1200	-400	323.414
11	1200	-350	370.994
11	1200	-300	414.042
11	1200	-250	462.305
11	1200	-200	507.463
11	1200	-150	541.693
11	1200	-100	562.926
11	1200	-50	570.633
11	1200	0	570.467
11	1200	-500	306.791
11	1200	-450	285.32
11	1200	-400	333.171
11	1200	-350	382.163
11	1200	-300	414.854
11	1200	-250	439.231
11	1200	-200	488.984
11	1200	-150	521.239
11	1200	-100	534.809
11	1200	-50	551.273
11	1200	0	554.932
11	1200	-500	429.387
11	1200	-450	213.023
11	1200	-400	215.522
11	1200	-350	212.749
11	1200	-300	226.902
11	1200	-250	244.626
11	1200	-200	279.903
11	1200	-150	342.679
11	1200	-100	384.63
11	1200	-50	443.159
11	1200	0	491.948
11	1200	-500	211.942
11	1200	-450	210.1
11	1200	-400	214.383
11	1200	-350	218.017
11	1200	-300	224.305
11	1200	-250	245.898
11	1200	-200	278.11
11	1200	-150	328.222
11	1200	-100	381.343
11	1200	-50	445.709
11	1200	0	488.78
11	1200	-500	241.038
11	1200	-450	264.187
11	1200	-400	262.969
11	1200	-350	280.905
11	1200	-300	302.922
11	1200	-250	349.833
11	1200	-200	395.178
11	1200	-150	449.989
11	1200	-100	500.323
11	1200	-50	537.47
11	1200	0	564.587

## Sheet: Fig. 3c flux
day	irradiance	nmol 02 cm-2 s-1
11	80	0.09823
11	80	0.12708
11	80	0.10104
11	80	0.07404
11	80	0.09358
11	80	0.10312
11	80	0.11519
11	80	0.13036
11	80	0.11258
11	210	0.2534
11	210	0.19861
11	210	0.20772
11	210	0.20029
11	210	0.20722
11	210	0.22545
11	210	0.20942
11	210	0.25331
11	1200	0.26355
11	1200	0.26638
11	1200	0.27072
11	1200	0.21024
11	1200	0.21331
11	1200	0.22568
11	1200	0.17704
11	1200	0.24691
11	1200	0.26414
11	1200	0.24051
8	80	0.03369
8	80	0.02575
8	80	0.04673
8	80	0.02604
8	80	0.02377
8	80	0.03138
8	80	0.0183
8	80	0.02608
8	210	0.11075
8	210	0.11768
8	210	0.11755
8	210	0.08785
8	210	0.10877
8	210	0.10053
8	210	0.12505
8	210	0.12645
8	210	0.13999
8	1200	0.16969
8	1200	0.26136
8	1200	0.28297
8	1200	0.263
8	1200	0.21599
5	80	0.00938
5	80	0.02366
5	80	0.02477
5	210	0.04291
5	210	0.04205
5	210	0.03046
5	1200	0.03152
5	1200	0.05074
5	1200	0.06607
5	0	-0.03436
5	0	-0.01769
5	0	-0.01707

## Sheet: Fig.3c webbfit
	Pm	Pm	alpha	alpha	Ik	Statistics	Statistics
	Value	Standard Error	Value	Standard Error	Value	Reduced Chi-Sqr	Adj. R-Square
day8	0.2434	0.00837	0.00206	0.000186521	82.0351	0.000753486	0.81787
day5	0.04978	0.00925	0.000329611	0.000141948	104.692	0.000263654	0.71586
day11	0.25096	0.01584	0.000655097	6.94574e-05	265.534	0.00070809	0.89822

## Sheet: Fig. 3d
day	irradiance	position	nmol O2 cm-3 s-1
8	80	surface	4.92013
8	80	surface	4.60111
8	80	surface	4.13574
8	210	surface	5.51045
8	210	surface	4.39504
8	210	surface	3.04053
8	210	surface	4.47417
8	210	surface	4.04313
8	210	surface	4.9308
8	1200	surface	11.2836
8	1200	surface	12.2218
8	80	depth	4.24421
8	80	depth	2.29434
8	210	depth	4.45346
8	210	depth	6.04974
8	1200	depth	13.8079
8	1200	depth	13.1033
5	80	depth	0.74838
5	80	depth	0.777692
5	80	depth	0.641363
5	80	depth	1.47135
5	80	depth	1.10378
5	80	depth	1.4202
5	80	depth	0.819799
5	80	depth	1.07283
5	80	depth	0.92835
5	210	depth	1.37246
5	210	depth	0.880752
5	210	depth	1.23991
5	1200	depth	1.73418
5	1200	depth	1.62294
5	1200	depth	1.14376
5	1200	depth	1.11212
5	1200	depth	1.21549
5	1200	depth	1.39181
5	80	surface	2.11791
5	80	surface	1.91364
5	80	surface	2.07946
5	80	surface	2.35827
5	80	surface	2.24919
5	80	surface	2.48735
5	80	surface	3.53984
5	80	surface	2.44412
5	80	surface	1.94432
5	80	surface	2.26945
5	80	surface	2.04275
5	80	surface	3.31969
5	210	surface	3.53762
5	210	surface	3.64633
5	210	surface	5.03938
5	210	surface	1.49483
5	210	surface	2.59855
5	210	surface	3.46907
5	210	surface	4.09729
5	1200	surface	2.94573
5	1200	surface	4.12736
5	1200	surface	3.35707
5	1200	surface	2.54629
5	1200	surface	2.86059
5	1200	surface	2.93018
5	1200	surface	4.44814
5	1200	surface	1.74266
5	1200	surface	3.37407
5	1200	surface	4.97011

## Sheet: Supplementary Figure 2
Suppelementary figure 2a						Suppelementary figure 2b					Suppelementary figure 2c				Supplementary fgure 2d				Supplementary figure 2e				Supplementary figure 2f
1mm	2mm	3mm	4.5mm	wl		0	0.5	1	2			Cos(theta)			lt	er	wl		la	er	wl		lextinction
0.0719352	0.00360836	-0.122684	-0.236744	176.494		1.00671	0.938331	0.96488	0.956276		0.00468712975431580	0.999384489129862			0.182471	0.162104	350.898		2.77967	2.47892	350.898		4.97349	4.17726
0.247131	0.430227	0.367844	0.0940906	177.097		0.976466	0.95742	0.93607	0.958699		0.00425945083715258	0.998615278142583			0.183735	0.163377	351.442		2.77222	2.4796	351.442		4.96534	4.16514
1.26618	6.05437	5.90056	5.19851	177.699		0.998297	0.920108	0.956026	1.00965		0.00480849809567293	0.997538714226709			0.184906	0.164554	351.986		2.76562	2.48027	351.986		4.95599	4.15277
0.498353	0.652511	0.677368	0.543635	178.302		0.996806	0.962047	0.945298	0.968091		0.00475648309223416	0.996155128726132			0.185988	0.165637	352.53		2.75979	2.48096	352.53		4.9455	4.14018
0.163785	0.15536	0.126951	0.113257	178.904		0.977142	0.943817	0.939328	0.937568		0.00579100371618302	0.994464947479576			0.186982	0.166629	353.074		2.7547	2.48167	353.074		4.93394	4.12739
1.08098	-0.100673	-0.212532	-0.122318	179.507		0.972381	0.964295	0.946316	0.954868		0.00411496471648933	0.992468690689531			0.187893	0.167533	353.618		2.75029	2.48238	353.618		4.92135	4.11442
3.79225	0.755048	0.605903	-1.22318	180.109		0.953373	0.93652	0.958151	0.971569		0.00546735480589735	0.990166972762152			0.188723	0.168353	354.162		2.74652	2.48312	354.162		4.90781	4.1013
4.42219	14.4857	13.479	5.91203	180.712		0.968237	0.951408	0.957124	0.980311		0.00458887919226479	0.987560502118148			0.189474	0.169091	354.706		2.74335	2.48387	354.706		4.89336	4.08803
0.566947	0.62641	0.553702	0.652362	181.314		0.97252	0.984197	0.961138	0.998632		0.00439237806816277	0.984650080974754			0.190151	0.169752	355.25		2.74073	2.48465	355.25		4.87808	4.07464
0.0890046	0.60891	0.508778	0.440607	181.917		1.00085	0.96543	0.96737	0.98494		0.00571009148861160	0.981436605098818			0.190756	0.170337	355.794		2.73864	2.48545	355.794		4.86202	4.06115
0.125829	0.0576994	0.0612393	-0.0180638	182.519		0.980973	0.957642	0.956988	0.972397		0.00536910424384633	0.977921063531110			0.191293	0.170852	356.338		2.73704	2.48628	356.338		4.84523	4.04755
0.096591	0.0528223	0.0598135	0.0311457	183.121		0.974429	0.971299	0.986832	0.979383		0.00563495870586671	0.974104538281909			0.191765	0.171298	356.882		2.7359	2.48714	356.882		4.82778	4.03387
0.865269	0.19076	0.266664	-0.0728082	183.723		0.945341	0.92689	0.949246	0.968		0.00564073815069325	0.969988203997985			0.192176	0.171681	357.426		2.73519	2.48803	357.426		4.80973	4.02013
-1.5256	-1.5101	-1.21011	-1.18611	184.326		0.993551	0.949068	0.952272	0.987654		0.00561184092656060	0.965573327601072			0.192528	0.172003	357.97		2.73488	2.48895	357.97		4.79113	4.00632
-3.2568	-1.319	-1.40756	-1.32511	184.928		0.986109	0.951311	0.927121	0.994859		0.00735145381934611	0.960861267897927			0.192826	0.172268	358.514		2.73494	2.4899	358.514		4.77204	3.99247
0.0982708	0.0524339	0.0139824	0.0254829	185.53		0.980278	0.945608	0.973479	0.978264		0.00613777040577482	0.955853475162127			0.193074	0.172481	359.058		2.73535	2.49088	359.058		4.75251	3.97859
0.148036	-0.192258	-0.205075	-0.212357	186.132		0.984201	0.956674	0.977056	0.96011		0.00691221601252984	0.950551490687697			0.193274	0.172644	359.602		2.73609	2.4919	359.602		4.73261	3.96468
0.201833	0.196872	0.239938	0.38734	186.734		0.993699	0.964601	0.936522	0.962898		0.00664058210568293	0.944956946314738			0.193431	0.172761	360.146		2.73712	2.49295	360.146		4.71237	3.95075
0.138039	0.303965	0.175084	-0.106363	187.336		0.978924	0.960251	0.933342	0.958667		0.00661746432637681	0.939071563927177			0.193549	0.172837	360.69		2.73842	2.49404	360.69		4.69187	3.93682
0.0737341	0.165955	0.13203	0.0735244	187.938		0.98995	0.95347	0.972159	0.965199		0.00772711773307056	0.932897154922810			0.19363	0.172875	361.234		2.73998	2.49516	361.234		4.67114	3.92289
0.667738	0.771361	1.02304	0.407726	188.54		0.986659	0.919617	0.966911	0.951835		0.00793517774682564	0.926435619655788			0.193679	0.17288	361.778		2.74176	2.49632	361.778		4.65023	3.90898
-0.260376	-0.991195	-0.78612	-0.690869	189.142		0.983873	0.956875	0.948427	0.950877		0.00798141330543788	0.919688946851730			0.193699	0.172854	362.322		2.74375	2.49752	362.322		4.62921	3.89509
0.162302	0.153642	0.143443	0.0887404	189.744		0.994698	0.950955	0.944999	0.954721		0.00775601495720321	0.912659212995635			0.193695	0.172802	362.866		2.74591	2.49876	362.866		4.60811	3.88124
0.191461	0.0751839	0.104524	0.0133681	190.346		0.981542	0.93658	0.960566	0.961577		0.00829350332607050	0.905348581692783			0.193669	0.172728	363.41		2.74823	2.50004	363.41		4.58698	3.86743
0.124506	-0.0164499	-0.0038383	0.0439705	190.948		0.992699	0.966471	0.908879	0.928185		0.00790628052269299	0.897759303002821			0.193626	0.172635	363.954		2.75067	2.50135	363.954		4.56587	3.85366
1.00869	0.276152	0.49987	0.662555	191.55		0.973129	0.981576	0.921235	0.938601		0.00911418449143775	0.889893712747243			0.19357	0.172528	364.498		2.75323	2.5027	364.498		4.54483	3.83997
0.678537	-0.316934	-0.351557	-0.436849	192.152		0.967477	0.931156	0.921748	0.950179		0.00970946730857034	0.881754231790475			0.193456	0.172423	365.043		2.75274	2.50121	365.043		4.51884	3.8193
0.734669	0.39675	0.136328	0.114673	192.753		0.975014	0.9782	0.960528	0.985407		0.00994642454645807	0.873343365294777			0.193524	0.172374	365.587		2.75828	2.50369	365.587		4.49342	3.80256
0.0694305	0.12189	0.104868	0.0842043	193.355		0.980376	0.953127	0.956856	0.986592		0.00969790841891728	0.864663701949213			0.19379	0.17253	366.131		2.7626	2.50504	366.131		4.47178	3.78743
0.433548	0.343802	0.363542	0.299799	193.957		0.971748	0.960766	0.93238	0.951185		0.00981927676027441	0.855717913172905			0.193646	0.17232	366.675		2.76558	2.50603	366.675		4.4552	3.77777
-0.00171802	0.116944	0.0870721	0.0324328	194.559		0.997966	0.950454	0.96392	0.962769		0.0105995018118560	0.846508752292824			0.193621	0.172222	367.219		2.76835	2.51062	367.219		4.43844	3.76337
0.32127	1.37027	1.51359	0.840935	195.16		0.99466	0.9572	0.938235	0.973657		0.0116398018806313	0.837039053696374			0.193938	0.172419	367.763		2.7726	2.51803	367.763		4.41528	3.74516
0.0770466	0.0586184	0.125304	-0.0548862	195.762		0.994614	0.939318	0.963286	0.957463		0.0107150907083866	0.827311731959028			0.193959	0.172389	368.307		2.77571	2.5202	368.307		4.40148	3.73564
0.506473	0.175619	0.144298	0.0856225	196.363		0.977038	0.95016	0.92098	0.939322		0.0115588896530599	0.817329780947282			0.194044	0.172391	368.851		2.77879	2.52144	368.851		4.38244	3.72586
-5.14032	-2.90833	-0.922837	3.46567	196.965		0.969452	0.939097	0.933275	0.976392		0.0123969091529068	0.807096272897204			0.193916	0.172254	369.395		2.77926	2.52335	369.395		4.35614	3.71363
0.186283	0.777021	0.533328	0.160178	197.567		0.966486	0.964427	0.955032	0.963999		0.0122466435874170	0.796614357468868			0.193794	0.172115	369.939		2.77986	2.52584	369.939		4.34346	3.70477
0.74783	0.533328	0.583265	0.0291233	198.168		0.97901	0.971843	0.936542	0.95079		0.0122582024770701	0.785887260776948			0.19367	0.172033	370.483		2.77759	2.52446	370.483		4.32888	3.69324
0.904753	0.671154	0.994497	0.114673	198.769		0.986675	0.958212	0.948088	0.956801		0.0130153097493455	0.774918284397793			0.193966	0.172277	371.027		2.7785	2.52575	371.027		4.31721	3.69141
-0.314001	0.548539	0.369995	0.26659	199.371		0.979883	0.949928	0.936212	0.94339		0.0128708236286822	0.763710804353269			0.194145	0.172484	371.571		2.77577	2.52553	371.571		4.30297	3.67569
0.64632	0.272656	0.255877	0.183477	199.972		1.00383	0.92766	0.939156	0.974036		0.0135585775630393	0.752268270071687			0.194119	0.172431	372.115		2.77666	2.52784	372.115		4.28887	3.66859
3.62846	2.45531	2.06939	1.59013	200.574		0.98225	0.949432	0.930829	0.940674		0.0142521109422229	0.740594203326146			0.19419	0.172462	372.659		2.77779	2.52898	372.659		4.28349	3.66922
0.140878	0.146361	0.111133	0.0344184	201.175		0.984551	0.943996	0.941261	0.936935		0.0134776653354679	0.728692197150602			0.194725	0.172997	373.203		2.77427	2.52405	373.203		4.26997	3.6581
2.70245	8.51527	5.95649	2.75215	201.776		0.990589	0.954143	0.963693	0.966392		0.0146913487490392	0.716565914734006			0.194742	0.172946	373.747		2.77711	2.52601	373.747		4.25829	3.64552
1.73864	1.83449	1.91279	0.448499	202.378		0.971827	0.93441	0.947621	0.976638		0.0143503615042739	0.704219088292854			0.195157	0.173311	374.291		2.77702	2.52616	374.291		4.24304	3.63423
2.91033	0.0978766	-0.111859	0.713521	202.979		0.947842	0.961723	0.947097	0.940223		0.0144081559525392	0.691655517922487			0.195237	0.173373	374.835		2.77714	2.52762	374.835		4.219	3.61493
-0.121789	0.433972	0.384256	0.0906058	203.58		0.983613	0.955769	0.941051	0.962248		0.0145353037387229	0.678879070427501			0.195359	0.173493	375.379		2.77643	2.52696	375.379		4.20378	3.60432
2.1754	0.91973	0.723976	0.498332	204.181		0.955363	0.945581	0.9246	0.937713		0.0156102804764574	0.665893678131624			0.195465	0.173597	375.923		2.77524	2.52997	375.923		4.19036	3.59291
0.475682	-0.0156875	0.0532012	-0.054695	204.782		0.978092	0.929577	0.943399	0.960054		0.0150323359938044	0.652703337667432			0.195649	0.173755	376.467		2.77503	2.5314	376.467		4.17351	3.5825
0.393955	0.191451	0.105406	0.152897	205.383		0.962597	0.927676	0.941865	0.952757		0.0156796338143758	0.639312108746267			0.196285	0.1743	377.011		2.77599	2.53286	377.011		4.1581	3.56721
0.21922	0.153495	0.101295	-0.0362423	205.984		1.00196	0.918481	0.94727	0.975037		0.0158125610453860	0.625724112908743			0.196818	0.174702	377.555		2.77931	2.53472	377.555		4.14331	3.55756
-3.79854	-0.132833	-0.132833	1.73284	206.585		0.984426	0.945144	0.934306	0.980469		0.0163847260832124	0.611943532256221			0.197111	0.175013	378.099		2.77619	2.5348	378.099		4.13351	3.54799
0.539097	0.217831	0.209	0.0107296	207.186		0.99279	0.935721	0.933603	0.970354		0.0157143104833350	0.597974608163648			0.197273	0.175241	378.643		2.7721	2.53241	378.643		4.11805	3.53721
3.35444	0.188762	0.559295	-0.968349	207.787		0.995304	0.968946	0.920551	0.941459		0.0156449571454166	0.583821639974147			0.19767	0.175575	379.187		2.77346	2.53464	379.187		4.09898	3.52218
-1.97487	-2.45391	-2.11134	-2.59925	208.388		0.986162	0.949124	0.946603	0.958876		0.0171476128003144	0.569488983675770			0.198041	0.175895	379.731		2.77392	2.53567	379.731		4.08555	3.50878
0.873518	0.247022	-0.0015536	-0.181212	208.989		0.999316	0.920185	0.940334	0.978269		0.0169337733417328	0.554981050560820			0.198221	0.175995	380.275		2.77673	2.539	380.275		4.06992	3.49541
0.213035	-0.0228803	-0.071183	-0.176064	209.59		0.972706	0.94288	0.950342	0.970759		0.0184364289966306	0.540302305868140			0.198814	0.176443	380.819		2.78054	2.54193	380.819		4.06286	3.4933
0.210864	0.0323802	-0.00294366	0.214593	210.191		1.00948	0.946957	0.936474	0.949394		0.0165060944245696	0.525457267408811			0.199249	0.176861	381.363		2.77933	2.54106	381.363		4.04807	3.48351
0.251724	0.223718	0.118571	0.0285408	210.792		0.988372	0.975502	0.914153	0.934751		0.0173036578106307	0.510450504175664			0.199341	0.176979	381.907		2.7773	2.54131	381.907		4.0374	3.47322
Inf	Inf	Inf	Inf	211.392		0.960206	0.955591	0.940015	0.949432		0.0171360539106613	0.495286634937036			0.19966	0.177259	382.451		2.77767	2.54058	382.451		4.03013	3.46703
4.01398	1.25282	0.973173	1.22318	211.993		0.976161	0.949609	0.979515	0.975876		0.0178527050691511	0.479970326815212			0.200115	0.177624	382.995		2.78048	2.54179	382.995		4.01403	3.45418
0.248271	0.0559295	0.00274164	0	212.594		0.970926	0.947688	0.963442	0.965042		0.0192860073861305	0.464506293849984			0.200255	0.177804	383.539		2.77737	2.53839	383.539		4.00795	3.45005
0.522851	-0.00932158	-0.107198	0.0543635	213.195		0.961299	0.936136	0.948213	0.946789		0.0194882879550590	0.448899295547763			0.200492	0.178051	384.083		2.77611	2.5365	384.083		4.00043	3.44379
0.312041	0.152831	0.112509	-0.066374	213.795		0.998757	0.936819	0.946521	0.957603		0.0182688250966612	0.433154135416708			0.200402	0.177935	384.627		2.77744	2.5384	384.627		3.9854	3.42951
0.251583	0.2779	0.19051	0.26757	214.396		0.96418	0.95368	0.999313	0.999725		0.0190837268172019	0.417275659488300			0.200505	0.178094	385.171		2.774	2.53544	385.171		3.97943	3.4227
0.76029	0.260287	0.226945	0.305795	214.996		0.991617	0.967757	0.951555	0.961961		0.0188756668034469	0.401268754825843			0.200453	0.178113	385.715		2.77081	2.53368	385.715		3.97145	3.41774
7.37031	5.88658	3.43966	3.8734	215.597		0.973724	0.948617	0.931707	0.956723		0.0189045640275795	0.385138348020319			0.200597	0.178219	386.259		2.77233	2.53532	386.259		3.96969	3.41475
-0.683772	-1.10334	-0.742337	-0.667188	216.197		0.979606	0.948738	0.961233	0.96507		0.0194536112860999	0.368889403674094			0.200758	0.178385	386.803		2.77128	2.53518	386.803		3.96497	3.41223
0.121234	-0.0316582	-0.0237437	0.073083	216.798		0.977943	0.943007	0.915352	0.932335		0.0199622024308345	0.352526922872910			0.200771	0.178371	387.347		2.77173	2.53602	387.347		3.95635	3.40646
7.25692	-0.58726	0.405489	0.917384	217.398		0.97836	0.965793	0.968803	0.950112		0.0202858513411202	0.336055941646663			0.200575	0.17821	387.891		2.77088	2.53519	387.891		3.94802	3.39913
-0.0182466	0.102216	-0.0462865	-0.0140595	217.999		0.997637	0.960408	0.949621	0.973829		0.0191299623758142	0.319481529419412			0.200422	0.178063	388.435		2.77059	2.53552	388.435		3.94229	3.39024
0.215662	0.191367	0.19685	0.139906	218.599		0.992438	0.933713	0.971979	0.962019		0.0199737613204876	0.302808787449118			0.200152	0.177839	388.979		2.76949	2.53581	388.979		3.94665	3.39055
0.162525	0.310409	0.570481	0.122318	219.199		0.983191	0.932959	0.913441	0.958878		0.0204072196824773	0.286042847257582			0.20028	0.177939	389.523		2.76982	2.53463	389.523		3.94393	3.38635
-0.243577	-0.0828585	0.0631796	-0.173661	219.8		0.973126	0.960154	0.923227	0.969315		0.0205517058031406	0.269188869051075			0.200592	0.178193	390.067		2.77101	2.53429	390.067		3.93895	3.38131
-0.197382	0.0248576	-0.0683583	-0.679544	220.4		0.973444	0.939868	0.929882	0.957405		0.0208753547134262	0.252252040132127			0.200508	0.178105	390.611		2.77125	2.53175	390.611		3.94011	3.38136
-0.219907	-0.0152535	-0.510992	0.129731	221		0.983352	0.956658	0.955316	0.989206		0.0210025024996099	0.235237573302989			0.200534	0.17814	391.155		2.77025	2.53065	391.155		3.93316	3.37291
0.592932	1.07315	0.963036	0.777228	221.601		0.987245	0.956332	0.974792	0.987693		0.0194362729516203	0.218150705261240			0.200283	0.177865	391.698		2.77248	2.53219	391.698		3.93359	3.37308
0.729332	0.259969	0.301398	0.415277	222.201		0.989867	0.966102	0.963267	0.972301		0.0206961919238038	0.200996694988038			0.200547	0.178009	392.242		2.77651	2.53553	392.242		3.93152	3.37165
0.489636	-0.232616	-0.335577	-0.277995	222.801		0.983626	0.934812	0.960616	0.966207		0.0210718558375283	0.183780822129520			0.200649	0.178112	392.786		2.77593	2.53431	392.786		3.9272	3.36898
-1.0625	-1.17141	-0.702226	0.0679544	223.401		0.96787	0.93544	0.968881	0.948992		0.0196096562964162	0.166508385371833			0.200565	0.177991	393.33		2.77731	2.53582	393.33		3.93221	3.37188
0.351192	0.0617555	0.161963	-0.195369	224.001		0.974582	0.968633	0.935126	0.967117		0.0210429586133956	0.149184700810312			0.200503	0.177938	393.874		2.77693	2.53502	393.874		3.92761	3.36696
0.166484	0.0552637	-0.0253014	0.213571	224.601		1.0038	0.971081	0.961926	0.981089		0.0207713247065487	0.131815100313297			0.200128	0.177579	394.418		2.77805	2.53717	394.418		3.92587	3.36112
0.608793	0.127839	0.113856	0.247548	225.201		0.972211	0.951708	0.950867	0.962296		0.0210140613892630	0.114404929881091			0.200023	0.177488	394.962		2.77815	2.53586	394.962		3.92413	3.35825
-0.930375	-1.11859	-1.15086	-0.642953	225.801		0.965262	0.950772	0.927788	0.955426		0.0221294942407832	0.0969595480005780			0.20026	0.177631	395.506		2.7817	2.53659	395.506		3.92021	3.35617
0.755929	0.868905	0.541318	0.0728082	226.401		0.977862	0.948599	0.939602	0.964622		0.0220312436787322	0.0794843239959906			0.200337	0.17767	396.05		2.78237	2.53726	396.05		3.91223	3.35001
0.0581484	0.323746	0.315141	0.0940906	227.001		0.993939	0.955187	0.938114	0.971515		0.0222450831373138	0.0619846363763431			0.200484	0.177796	396.594		2.782	2.53862	396.594		3.91876	3.35363
0.465415	0.165595	0.162854	0.0239839	227.601		0.982533	0.949168	0.990434	0.997077		0.0222393036924873	0.0444658711800401			0.200793	0.178058	397.138		2.78194	2.53711	397.138		3.91606	3.35173
-0.387414	-0.194355	-0.0908854	0.00509658	228.201		0.97161	0.955596	0.953008	0.959458		0.0209504874961711	0.0269334203171659			0.200966	0.178228	397.682		2.78111	2.53654	397.682		3.91458	3.35153
0.673337	0.11393	0.185396	0.120808	228.8		0.976525	0.957666	0.951995	0.958328		0.0211180913961405	0.00939267990996679			0.201192	0.178411	398.226		2.78237	2.53822	398.226		3.91469	3.3506
-0.473156	0.00207146	0.0227861	0.105707	229.4		0.994743	0.969774	0.933062	0.951962		0.0221468325752628				0.201373	0.178539	398.77		2.78322	2.5385	398.77		3.91155	3.3435
3.99383	6.61832	5.64888	3.66953	230		0.986024	0.952201	0.94308	0.938169		0.0236957237887729				0.201449	0.178555	399.314		2.78558	2.5409	399.314		3.91136	3.34309
-0.64254	-0.552304	-0.504764	-0.377147	230.6		0.985868	0.958376	0.952256	0.958271		0.0227016592786097				0.201766	0.178789	399.858		2.78769	2.54261	399.858		3.91026	3.33929
0.0332348	0.0973945	0.0250718	-0.00702976	231.199		0.975972	0.94459	0.963485	0.960212		0.0278511446190479				0.201907	0.178922	400.402		2.78723	2.54411	400.402		3.90964	3.33846
0.401063	-0.386846	-0.0807871	0	231.799		0.971811	0.929182	0.981548	0.975764		0.0224820403752016				0.2018	0.178778	400.945		2.78894	2.54665	400.945		3.91278	3.34268
0.162735	0.159244	0.0427239	0.164223	232.399		0.966667	0.961987	0.931343	0.957042		0.0220254642339057				0.201963	0.178934	401.489		2.78775	2.54777	401.489		3.91142	3.3442
-12.3216	-4.80994	-4.79596	-0.101932	232.998		0.977423	0.962896	0.956919	0.976209		0.0229906315199362				0.201953	0.178916	402.033		2.78845	2.54759	402.033		3.9168	3.34918
0.114268	0.114135	0.112835	0.0687445	233.598		0.987098	0.96645	0.933923	0.954344		0.0218405219994567				0.202213	0.179147	402.577		2.78855	2.54799	402.577		3.91941	3.35246
1.9826	0.53133	0.724541	0.500391	234.197		0.953225	0.939269	0.924112	0.93731		0.0216960358787935				0.20252	0.179363	403.121		2.79174	2.55114	403.121		3.9195	3.35498
0.234338	-0.92843	-1.24164	-0.326181	234.797		0.979448	0.944813	0.951947	0.966363		0.0228056892854872				0.202884	0.179695	403.665		2.79149	2.55028	403.665		3.91481	3.35309
-1.81963	-0.225716	-0.489383	-0.131055	235.396		0.983672	0.964495	0.931706	0.978187		0.0223606720338444				0.203041	0.179893	404.209		2.78909	2.54848	404.209		3.91363	3.353
0.0717585	0.080652	0.0676828	-0.109318	235.996		0.955349	0.967004	0.93566	0.955766		0.0225802909372526				0.203337	0.180181	404.753		2.78783	2.54922	404.753		3.91658	3.35639
-6.50099	2.82444	2.71258	1.22318	236.595		1.0024	0.910326	0.96421	0.961476		0.0222104064683546				0.20337	0.180252	405.297		2.78622	2.54968	405.297		3.91827	3.3577
0.299933	0.472695	0.433003	0.184134	237.194		0.981159	0.929	0.942158	0.942561		0.0218405219994567				0.204118	0.180943	405.841		2.78551	2.54984	405.841		3.91877	3.35853
0.96381	-1.23045	-0.950802	-1.07028	237.794		0.990806	0.929273	0.953559	0.926852		0.0218058453304976				0.20425	0.181016	406.384		2.78794	2.55239	406.384		3.9243	3.36218
0.359486	0.28524	0.213775	0.131378	238.393		0.979871	0.969094	0.949657	0.995962		0.0222277448028342				0.204444	0.181166	406.928		2.78946	2.55327	406.928		3.92785	3.36454
-1.21705	-1.51569	-1.37587	-1.46781	238.992		0.967929	0.974771	0.950149	0.963967		0.0219850081201200				0.204621	0.181362	407.472		2.78774	2.55332	407.472		3.93035	3.36711
-0.00283473	0.311807	0.280347	0.0458692	239.592		0.963157	0.965373	0.949909	0.967771		0.0222797598062730				0.205155	0.181867	408.016		2.78669	2.55271	408.016		3.9376	3.37438
0.612012	0.465721	0.519499	0.26659	240.191		0.974567	0.963538	0.977735	0.957143		0.0220370231235587				0.204959	0.181783	408.56		2.78223	2.55072	408.56		3.94376	3.37781
-0.626341	-0.655174	-0.607235	0.0728082	240.79		0.972928	0.943797	0.943229	0.955072		0.0209389286065181				0.205331	0.182119	409.104		2.7822	2.55057	409.104		3.94793	3.379
0.618488	0.425827	0.405489	0.333594	241.389		0.971155	0.953989	0.90883	0.938174		0.0208117808203344				0.205417	0.182173	409.648		2.7831	2.55137	409.648		3.95152	3.37922
-3.71665	-3.27188	-1.54738	-1.35909	241.988		1.00764	0.942238	0.931758	0.984198		0.0221930681338751				0.205476	0.18223	410.192		2.78265	2.55081	410.192		3.95006	3.37824
-0.220479	-0.279648	-0.327421	-0.135909	242.587		0.987032	0.962598	0.963331	0.97726		0.0208233397099875				0.205298	0.182106	410.736		2.78051	2.54922	410.736		3.95835	3.38513
0.256176	0.160331	0.050958	-0.00453029	243.186		0.994363	0.942243	0.944146	0.963318		0.0220601409028649				0.205703	0.182494	411.279		2.77953	2.54936	411.279		3.9602	3.38841
0.208365	0.362108	0.312632	0.141136	243.785		0.981137	0.927574	0.96583	0.963727		0.0208002219306813				0.20585	0.182697	411.823		2.77549	2.54821	411.823		3.95998	3.38992
2.51556	0.497151	0.167789	0	244.384		0.989126	0.968849	0.932978	0.963758		0.0212105625133650				0.206158	0.182995	412.367		2.77435	2.54633	412.367		3.96952	3.39983
0.521193	0.242852	0.229605	0.20744	244.983		0.954867	0.920405	0.95047	0.958813		0.0211643269547527				0.206459	0.183268	412.911		2.77397	2.54669	412.911		3.97521	3.40786
0.414816	0.310409	0.335577	0.142704	245.582		0.966483	0.978571	0.948616	0.980032		0.0210891941720078				0.206767	0.183498	413.455		2.77593	2.54955	413.455		3.98249	3.41481
0.244818	0.233887	0.143002	0.0787653	246.181		0.971161	0.947994	0.960094	0.960835		0.0207366480375895				0.206956	0.183717	413.999		2.7735	2.54731	413.999		3.98501	3.41785
-0.0716558	0.252848	0.22197	0.106179	246.78		0.975199	0.959537	0.972613	0.972997		0.0198177163101712				0.207396	0.184089	414.542		2.7741	2.54719	414.542		3.99395	3.42605
0.233978	0.0825626	0.173115	0.0194155	247.378		0.980463	0.930987	0.947297	0.945565		0.0199910996549671				0.207468	0.184165	415.086		2.77391	2.54697	415.086		4.00108	3.43017
12.1327	7.94199	4.8379	-2.65022	247.977		0.968671	0.960657	0.925619	0.944756		0.0200893502170182				0.207959	0.184542	415.63		2.77682	2.54755	415.63		4.01268	3.43927
0.159908	0.182846	0.204358	-0.0235227	248.576		0.948184	0.950719	0.96444	0.978852		0.0207886630410283				0.208445	0.184943	416.174		2.77841	2.54709	416.174		4.01751	3.44176
0.332294	0.138659	0.0990418	-0.0169886	249.175		0.980814	0.975169	0.959984	0.992489		0.0190606090378958				0.208824	0.185246	416.718		2.7801	2.54691	416.718		4.02107	3.44756
-0.116933	-0.0742814	-0.17041	-0.242087	249.773		0.98299	0.941472	0.933431	0.965245		0.0194420523964468				0.209218	0.185558	417.261		2.78271	2.54853	417.261		4.0296	3.4548
-0.789526	-1.40134	-1.48835	-1.60825	250.372		0.9743	0.944769	0.924505	0.945448		0.0191357418206407				0.209147	0.185509	417.805		2.7817	2.54796	417.805		4.03316	3.45606
2.93553	-0.58726	-1.5567	-1.69886	250.97		0.95595	0.941579	0.950822	0.974083		0.0190952857068550				0.209221	0.185557	418.349		2.78254	2.54994	418.349		4.03291	3.45752
0.2693	0.7935	0.5156	0.26757	251.569		0.988852	0.954055	0.936352	0.958455		0.0186329301207326				0.209324	0.185577	418.893		2.78604	2.55276	418.893		4.03768	3.46127
0.308671	0.45476	0.411481	0.213571	252.168		1.00379	0.955212	0.924316	0.947296		0.0189450201413652				0.209556	0.18576	419.437		2.78722	2.55272	419.437		4.04147	3.46476
-0.365816	0.0139824	-0.0429459	0.167459	252.766		0.976968	0.943495	0.925305	0.949286		0.0190143734792836				0.209736	0.185948	419.98		2.78582	2.55043	419.98		4.04799	3.46979
0.241115	0.225647	0.147538	-0.217923	253.364		0.977554	0.932334	0.967451	0.966476		0.0188352106896612				0.209876	0.186016	420.524		2.78807	2.55206	420.524		4.05376	3.47534
0.274654	0.0413878	-0.0231175	-0.0353363	253.963		0.98695	0.932501	0.929702	0.955834		0.0186040328966000				0.210078	0.186216	421.068		2.78733	2.55148	421.068		4.05581	3.47574
0.172307	0.142291	-0.0345447	0.0179879	254.561		0.983242	0.957312	0.950225	0.959089		0.0178527050691511				0.210149	0.186243	421.612		2.78875	2.55272	421.612		4.06023	3.4792
-0.138374	-0.208551	-0.151199	-0.172765	255.16		0.973602	0.951739	0.894369	0.927733		0.0183150606552735				0.210432	0.186472	422.156		2.78942	2.55442	422.156		4.06454	3.48606
1.00287	-0.257276	-0.1855	-0.0339772	255.758		0.987338	0.956094	0.954184	0.950847		0.0178064695105388				0.210694	0.186666	422.699		2.79063	2.5557	422.699		4.0675	3.48796
0.10331	0.311341	0.0801656	-0.693134	256.356		0.962694	0.956035	0.930727	0.948411		0.0165234327590492				0.210778	0.18674	423.243		2.78995	2.55559	423.243		4.07329	3.49193
-0.546595	-0.617376	-0.393658	-0.101932	256.955		0.962372	0.938038	0.929897	0.948067		0.0166794777693655				0.210937	0.186888	423.787		2.78949	2.55495	423.787		4.08131	3.49681
0.095522	-0.162704	-0.193719	-0.222396	257.553		0.997423	0.929447	0.921987	0.932649		0.0175290561588654				0.211008	0.186965	424.331		2.78933	2.55487	424.331		4.08157	3.49731
2.28669	0.00466079	0.261004	-0.305795	258.151		0.957447	0.941046	0.913181	0.937318		0.0175695122726511				0.211051	0.186996	424.874		2.7895	2.55736	424.874		4.08791	3.50274
0.352767	-1.44485	-0.546866	-1.24583	258.749		0.962193	0.953089	0.969084	0.969857		0.0161130921763655				0.211226	0.187139	425.418		2.79065	2.56016	425.418		4.09155	3.50581
0.922234	0.861314	0.687933	1.10086	259.347		0.980169	0.982262	0.96997	0.969455		0.0176446450553960				0.211313	0.187211	425.962		2.79082	2.56093	425.962		4.09273	3.50738
0.105937	0.119343	0.0366299	0.0602975	259.945		0.969349	0.960533	0.930612	0.932573		0.0172689811416715				0.211425	0.187288	426.506		2.79194	2.56357	426.506		4.09797	3.51485
0.335129	0.723355	0.536923	0.570817	260.543		0.96852	0.931539	0.938824	0.960124		0.0160841949522329				0.211545	0.187416	427.049		2.79098	2.56357	427.049		4.1023	3.5207
-1.43627	-1.95753	-2.01346	-0.640712	261.141		0.990614	0.955135	0.927016	0.958189		0.0163500494142533				0.211536	0.187465	427.593		2.78853	2.56218	427.593		4.10122	3.52235
-0.168059	-0.0719094	-0.0793999	-0.0764486	261.739		0.961606	0.938245	0.963899	0.954031		0.0169279938969063				0.211579	0.187445	428.137		2.79101	2.56318	428.137		4.10424	3.52756
0.485475	0.00248576	0.0223718	0.0634241	262.337		0.984531	0.961747	0.963566	0.963433		0.0165696683176614				0.211642	0.187528	428.68		2.78979	2.56195	428.68		4.10724	3.52991
0.0533597	0.162854	0.0997958	0.0839436	262.935		0.998956	0.961755	0.947785	0.943823		0.0164540794211308				0.211675	0.187536	429.224		2.79125	2.56303	429.224		4.11174	3.53339
0.284792	0.143726	0.15153	0.109043	263.533		0.981479	0.963715	0.954486	0.971488		0.0159108116074370				0.211792	0.187676	429.768		2.78979	2.56113	429.768		4.11033	3.53291
0.000771356	0.206026	0.285925	0.0624071	264.131		0.999454	0.955028	0.91522	0.984295		0.0157836638212533				0.211631	0.187525	430.312		2.78982	2.56147	430.312		4.11468	3.53747
0.136583	0.249776	0.130926	0.0694988	264.729		0.975853	0.944945	0.939629	0.95103		0.0157952227109064				0.211523	0.187495	430.855		2.78623	2.55979	430.855		4.11536	3.53876
-18.7848	-17.3381	-16.3594	-17.3284	265.327		1.0153	0.962805	0.950468	0.955078		0.0147549226421310				0.21165	0.187603	431.399		2.78661	2.5616	431.399		4.11644	3.53992
0.223926	0.132437	0.0844219	0.138473	265.924		0.972715	0.924819	0.948835	0.960161		0.0146335543007739				0.211933	0.187862	431.943		2.78593	2.56199	431.943		4.1253	3.5477
0.96219	-0.0367537	-0.0639194	0.139792	266.522		0.964171	0.944761	0.957622	0.941176		0.0140902864870800				0.211974	0.18794	432.486		2.7839	2.56038	432.486		4.12896	3.55271
1.48666	0.652511	1.02537	0.883407	267.12		0.964427	0.954322	0.932099	0.965064		0.0143619203939270				0.21204	0.18802	433.03		2.78292	2.55943	433.03		4.13242	3.55628
1.59285	-0.585262	-0.157801	-0.728082	267.717		0.991032	0.945699	0.93853	0.951204		0.0144948476249371				0.211717	0.187709	433.574		2.78337	2.55984	433.574		4.13936	3.56201
0.774828	-1.66856	-1.36095	-1.32511	268.315		0.988104	0.967452	0.964908	0.974815		0.0130731041976108				0.211659	0.18764	434.117		2.7834	2.55991	434.117		4.145	3.56636
17.4242	6.73951	5.56499	4.89271	268.913		1.00042	0.97443	0.940816	0.956329		0.0128592647390292				0.212113	0.188064	434.661		2.78278	2.55933	434.661		4.15262	3.57128
1.04318	2.50564	2.18684	2.20172	269.51		0.986982	0.968707	0.92	0.952147		0.0129055002976414				0.21227	0.188293	435.204		2.77914	2.55514	435.204		4.16092	3.57824
5.24111	0.894872	0.792335	-2.51431	270.108		0.960949	0.931681	0.941357	0.96972		0.0120212452391823				0.212398	0.188464	435.748		2.77636	2.55302	435.748		4.16742	3.58384
0.619633	0.330493	0.318629	0.10502	270.705		0.991837	0.948794	0.911673	0.939579		0.0123622324839476				0.212706	0.188716	436.292		2.77799	2.55428	436.292		4.17064	3.58803
0.262183	0.043894	0.0463719	0.0774163	271.303		0.970763	0.975483	0.955062	0.99561		0.0106399579256417				0.212678	0.188701	436.835		2.77706	2.55338	436.835		4.18007	3.59511
0.107813	0.351622	0.332826	0.227257	271.9		0.97582	0.962535	0.960051	0.970327		0.0109289301669682				0.213041	0.189094	437.379		2.774	2.55019	437.379		4.18715	3.60422
0.773646	0.234205	0.162545	0.235717	272.497		0.963997	0.944924	0.926559	0.920297		0.0110098423945396				0.213248	0.189262	437.923		2.77443	2.55132	437.923		4.19094	3.60617
0.174609	0.0417502	0.0311157	0.120595	273.095		0.994387	0.941057	0.942101	0.971626		0.0102700734567437				0.213667	0.18969	438.466		2.77201	2.54872	438.466		4.19463	3.60956
0.401902	0.023304	0.00932158	-0.23784	273.692		0.98659	0.935544	0.933668	0.961307		0.0101429256705601				0.213555	0.18956	439.01		2.77322	2.54782	439.01		4.20075	3.61425
0.651989	0.594251	0.60299	0.318536	274.289		0.982004	0.924866	0.970355	0.985482		0.00996954232576419				0.21378	0.189758	439.553		2.7734	2.54654	439.553		4.20975	3.62176
0.16575	0.0895385	0.0697836	0.0748121	274.887		0.966887	0.969716	0.950474	0.9692		0.0100446751085091				0.213844	0.189803	440.097		2.77397	2.54675	440.097		4.21359	3.62487
0.689786	0.512687	0.186432	0.271817	275.484		1.00212	0.953318	0.945332	0.947912		0.00971524675339687				0.213897	0.189831	440.641		2.77496	2.54568	440.641		4.21653	3.62458
0.171538	0.0629207	-0.0279648	-0.0666475	276.081		0.989344	0.943108	0.936476	0.964176		0.00924711172244794				0.214065	0.189952	441.184		2.7766	2.54532	441.184		4.22058	3.62848
0.162234	0.00989522	0.0688363	-0.00627271	276.678		0.965441	0.948406	0.949072	0.98382		0.00796407497095829				0.214402	0.190157	441.728		2.78086	2.5476	441.728		4.22602	3.633
-0.0270875	0.194355	0.147747	0.180079	277.275		0.96842	0.947252	0.938659	0.954096		0.00833973888468273				0.214729	0.190452	442.271		2.781	2.54711	442.271		4.22655	3.63234
0.202823	0.0866513	0.0764107	0.045941	277.872		0.973834	0.953695	0.934506	0.941387		0.00810856109162154				0.215022	0.190644	442.815		2.78438	2.54756	442.815		4.23395	3.63602
-0.354867	-0.691351	-0.466079	-0.249166	278.469		0.96221	0.976048	0.935866	0.947843		0.00757685216758078				0.214918	0.190627	443.358		2.78086	2.54617	443.358		4.23815	3.639
0.0434659	0.791403	0.521543	0.417919	279.066		0.961676	0.927434	0.962505	0.98908		0.00716651158489715				0.214721	0.190428	443.902		2.78171	2.5478	443.902		4.24679	3.64778
0.194612	0.248113	0.188018	0.0477126	279.663		0.972136	0.961032	0.918338	0.919657		0.00690643656770331				0.214825	0.190562	444.445		2.77938	2.54497	444.445		4.25352	3.65093
-0.160365	0.147015	0.155404	0.151441	280.26		0.999578	0.941028	0.921375	0.963256		0.00639206597814214				0.214975	0.190751	444.989		2.77666	2.54351	444.989		4.25703	3.6536
0.441299	0.290229	0.206335	0.253451	280.857		0.984712	0.950043	0.945452	0.961372		0.00591237205754015				0.215188	0.19088	445.533		2.77949	2.54612	445.533		4.26554	3.66342
0.171122	0.104484	0.0823577	-0.00224025	281.454		0.997194	0.938168	0.976127	0.970892		0.00615510874025441				0.215362	0.190992	446.076		2.78086	2.54588	446.076		4.27319	3.6684
0.0603922	0.0440749	0.0738634	0.0110795	282.051		0.963572	0.9523	0.951407	0.975033		0.00554248758864223				0.215412	0.191049	446.62		2.78009	2.54339	446.62		4.28233	3.67608
0.461378	-0.286398	-0.329791	-0.112476	282.648		0.976799	0.94224	0.921439	0.94141		0.00473336531292804				0.215767	0.191368	447.163		2.78004	2.54325	447.163		4.28896	3.68018
0.0852618	0.309563	0.251683	0.208604	283.245		0.99827	0.958285	0.965979	0.986391		0.00560028203690753				0.215513	0.191106	447.707		2.78169	2.54594	447.707		4.29512	3.68546
-0.0733022	0.223294	0.174144	0.0772209	283.841		0.978046	0.941619	0.925018	0.958303		0.00514948534043820				0.215734	0.191334	448.25		2.78043	2.5461	448.25		4.30129	3.68857
0.0828615	0.190375	0.145202	0.109772	284.438		0.98321	0.93636	0.947986	0.951987		0.00514370589561167				0.216121	0.191627	448.794		2.78298	2.54878	448.794		4.30753	3.69447
0.656714	0.105742	0.151184	0.159268	285.035		0.982698	0.987895	0.929613	0.961585						0.216287	0.191809	449.337		2.78181	2.54809	449.337		4.31119	3.69864
-0.0670754	0.0638069	0.0945287	0.0631688	285.631		0.987904	0.928563	0.928598	0.944826						0.216435	0.19198	449.88		2.78019	2.54688	449.88		4.31527	3.70238
0.151186	0.00699119	-0.0445688	-0.0254829	286.228		0.986689	0.948194	0.909166	0.933381						0.216885	0.192376	450.424		2.78105	2.54794	450.424		4.32008	3.70706
0.191053	0.0329448	-0.0283478	0.00837793	286.824		0.981099	0.92831	0.938971	0.974352						0.217232	0.192737	450.967		2.77872	2.54634	450.967		4.3244	3.71223
0.37702	0.169187	0.140523	0.152897	287.421		1.00053	0.927446	0.917747	0.947882						0.217261	0.192688	451.511		2.78205	2.5493	451.511		4.33155	3.71877
0.195462	0.106666	0.165791	0.110669	288.018		0.962083	0.966195	0.947121	0.969536						0.217307	0.192733	452.054		2.78175	2.54806	452.054		4.33582	3.72433
0.0744476	0.013135	0.0330493	-0.0586878	288.614		0.966034	0.930575	0.918607	0.93782						0.217784	0.193164	452.598		2.78247	2.54794	452.598		4.33995	3.72883
0.241897	0.0538321	0.0160797	-0.122318	289.21		0.991622	0.936674	0.915463	0.974797						0.217983	0.193383	453.141		2.78045	2.54668	453.141		4.34774	3.73602
0.160635	0.273433	0.21595	0.260492	289.807		0.959653	0.94618	0.953364	0.986942						0.218177	0.19354	453.685		2.7815	2.54758	453.685		4.35523	3.74458
0.325717	0.218372	0.235644	0.230845	290.403		1.00433	0.941003	0.953348	0.962048						0.217982	0.193363	454.228		2.78195	2.54751	454.228		4.36207	3.75079
0.415761	0.0408716	0.296857	0.203863	291		0.9944	0.953699	0.908043	0.978721						0.218138	0.193522	454.771		2.78113	2.54754	454.771		4.37123	3.76102
0.858202	0.332287	0.213848	0.0479678	291.596		0.992051	0.93605	0.962986	0.958359						0.218171	0.193543	455.315		2.78117	2.5473	455.315		4.37828	3.76715
-0.0461957	0.0493267	0.00543759	-0.00566286	292.192		0.955401	0.933961	0.96679	0.971798						0.218265	0.193616	455.858		2.78184	2.54804	455.858		4.38813	3.77553
0.336034	0.0913224	0.0218475	-0.00955608	292.788		0.984052	0.92567	0.932462	0.954153						0.218401	0.193693	456.402		2.78379	2.54999	456.402		4.39361	3.78193
0.16536	0.00131085	-0.0214105	0.0191122	293.385		0.969124	0.944541	0.915488	0.936969						0.218664	0.193979	456.945		2.78142	2.5487	456.945		4.39696	3.78899
0.167748	-0.0263937	-0.0100547	0.011453	293.981		0.982596	0.950987	0.935127	0.944618						0.218801	0.194124	457.488		2.7803	2.5492	457.488		4.4056	3.7981
0.361766	0.525338	0.415476	0.0582466	294.577		0.958265	0.936921	0.955585	0.979229						0.219094	0.194427	458.032		2.77834	2.54862	458.032		4.41169	3.80605
0.143168	0.00381338	-0.0271173	-0.0339772	295.173		0.966866	0.917663	0.957405	0.951285						0.219332	0.19467	458.575		2.77731	2.54908	458.575		4.42188	3.81488
0.139091	0.173941	0.158281	0.0896997	295.769		0.993547	0.941767	0.937698	0.942139						0.219601	0.194922	459.118		2.77666	2.5481	459.118		4.43006	3.82239
-0.00620098	0.0314603	0.0264354	0.0366316	296.365		1.00983	0.920343	0.949975	0.943472						0.219661	0.195036	459.662		2.77428	2.54757	459.662		4.4327	3.82216
0.06691	0.133022	0.0899407	0.110196	296.961		0.980974	0.95448	0.930806	0.946764						0.219608	0.195024	460.205		2.7724	2.54675	460.205		4.43509	3.82269
0.00557001	-0.0167789	0.0170732	-0.0429185	297.557		0.983733	0.962328	0.940045	0.957423						0.219474	0.194842	460.748		2.77504	2.5494	460.748		4.44367	3.82852
0.194687	-0.00791455	-0.0253266	-0.103855	298.153		0.97924	0.914734	0.954619	0.956115						0.219545	0.194917	461.292		2.77515	2.54967	461.292		4.44896	3.83283
0.132021	-0.0389931	-0.0476582	-0.0430697	298.749		0.966	0.954346	0.939862	0.980917						0.220109	0.195537	461.835		2.77104	2.54723	461.835		4.45425	3.83771
0.271538	0.034588	0.0309084	0.0643778	299.345		0.985058	0.952955	0.907487	0.939086						0.219679	0.195245	462.378		2.7663	2.54273	462.378		4.45769	3.8428
0.894516	0.0727084	0.203211	0.380544	299.94		0.991579	0.932598	0.944904	0.940069						0.219683	0.19514	462.921		2.7706	2.54601	462.921		4.46167	3.84632
0.287835	0.0998127	0.060662	0.138	300.536		0.968861	0.950964	0.952671	0.953464						0.220036	0.195415	463.465		2.77237	2.54737	463.465		4.46305	3.84668
0.365366	-0.0243397	0.000517866	-0.15856	301.132		0.980994	0.941407	0.929489	0.932319						0.219863	0.195281	464.008		2.7707	2.54664	464.008		4.46788	3.85097
0.186967	-0.126401	-0.108876	0.0543635	301.728		0.983873	0.936159	0.933966	0.97115						0.219897	0.195323	464.551		2.77006	2.54622	464.551		4.46859	3.85215
0.161535	0.0595916	0.0506029	0.0533927	302.323		0.987912	0.946408	0.945435	0.965489						0.21975	0.195172	465.095		2.77118	2.54696	465.095		4.47094	3.85357
0.0585535	0.0891663	0.12034	0.0401042	302.919		0.976535	0.944935	0.93966	0.936649						0.219991	0.195375	465.638		2.77167	2.54642	465.638		4.47829	3.86195
0.0349439	0.0643717	0.0604144	0.161552	303.515		0.970895	0.950607	0.954186	0.948735						0.220067	0.195369	466.181		2.77524	2.54953	466.181		4.48313	3.86575
0.0804034	0.0772844	0.0228803	0.17421	304.11		0.987435	0.947629	0.946107	0.953976						0.219994	0.195296	466.724		2.77499	2.55002	466.724		4.48841	3.8696
0.13734	0.0902625	0.0974613	0.108996	304.706		0.979065	0.956916	0.925283	0.960377						0.219736	0.195036	467.268		2.77591	2.55192	467.268		4.49193	3.87025
0.100161	0.10347	0.145067	0.0535141	305.301		1.01071	0.920119	0.945896	0.974393						0.220189	0.195407	467.811		2.7775	2.55334	467.811		4.49397	3.87171
0.0480237	-0.0177658	-0.0572455	0.0239839	305.897		0.991293	0.966792	0.935063	0.951653						0.22068	0.195863	468.354		2.77649	2.55376	468.354		4.49937	3.87635
0.357909	0.191188	0.20146	0.191382	306.492		0.96623	0.955469	0.927471	0.960541						0.220852	0.195993	468.897		2.77694	2.55386	468.897		4.50394	3.87979
0.031749	-0.0315442	-0.00760641	-0.0309872	307.088		0.96824	0.947264	0.952299	0.954713						0.220633	0.195845	469.44		2.77518	2.55376	469.44		4.51122	3.88466
0.113746	0.0459044	0.0606782	0.0711597	307.683		0.957125	0.955373	0.945654	0.951196						0.220524	0.195692	469.983		2.77776	2.5569	469.983		4.5206	3.89261
0.229069	0.0847417	0.147027	0.0710432	308.278		0.954523	0.9325	0.924052	0.948104						0.220484	0.19562	470.527		2.77963	2.56006	470.527		4.52449	3.89726
0.0190447	0.106873	0.103405	0.109043	308.874		0.97153	0.949834	0.956312	0.959768						0.220661	0.195695	471.07		2.78307	2.56183	471.07		4.52813	3.9005
0.0939434	0.0500529	0.0691013	0.0576135	309.469		0.986149	0.924357	0.940883	0.964116						0.22082	0.195893	471.613		2.7802	2.55919	471.613		4.53456	3.90462
0.133233	0.0426462	0.0792335	0.0900395	310.064		0.970843	0.955482	0.936802	0.935645						0.221161	0.196174	472.156		2.78189	2.56156	472.156		4.54175	3.91119
0.0633346	0.136045	0.105057	0.0771374	310.659		1.00966	0.931137	0.947245	0.943671						0.220854	0.195908	472.699		2.78154	2.56072	472.699		4.54815	3.91529
0.161118	0.0487852	0.0536842	-0.00595221	311.255		0.972749	0.932086	0.900178	0.926322						0.221079	0.196176	473.242		2.77851	2.55799	473.242		4.55321	3.91994
0.0447877	0.0273182	0.0354005	0.0483144	311.85		0.962099	0.961099	0.942773	0.970735						0.221417	0.196385	473.785		2.78359	2.56163	473.785		4.5589	3.92479
0.00148221	0.0389313	0.0310719	0.0319785	312.445		0.987207	0.962245	0.928409	0.947946						0.221672	0.196594	474.329		2.78498	2.56404	474.329		4.56329	3.9293
0.127563	0.0495209	0.0562208	0.0403479	313.04		0.965483	0.947763	0.940062	0.946497						0.221576	0.196468	474.872		2.78683	2.56671	474.872		4.57185	3.93771
0.0808201	0.0169574	0.0666394	0.080244	313.635		1.00625	0.956595	0.956868	0.962305						0.221942	0.19681	475.415		2.78572	2.56558	475.415		4.58008	3.94518
0.252718	0.0194657	0.0452371	0.0999329	314.23		0.998936	0.938566	0.938448	0.940792						0.22212	0.196864	475.958		2.79054	2.56902	475.958		4.58644	3.95109
0.10095	0.0318586	0.0430091	0.0516109	314.825		0.944261	0.946988	0.937628	0.954825						0.221721	0.196507	476.501		2.79039	2.56854	476.501		4.59658	3.95843
0.0227273	0.0732932	0.0809698	0.0719517	315.42		0.990804	0.978745	0.935161	0.951737						0.222351	0.197077	477.044		2.79018	2.56845	477.044		4.60467	3.96601
0.146199	0.0493267	0.0466079	0.0481343	316.015		0.993512	0.924442	0.924899	0.968983						0.222922	0.197561	477.587		2.7914	2.56748	477.587		4.61578	3.97279
0.0343826	0.0344598	0.0391507	0.0368269	316.61		0.996179	0.95129	0.941401	0.962601						0.223192	0.197851	478.13		2.79002	2.56549	478.13		4.62452	3.98011
-0.0443131	0.00978078	0.0163931	-0.00702976	317.204		0.973315	0.941134	0.954686	0.978059						0.223169	0.197768	478.673		2.79307	2.56755	478.673		4.63854	3.99194
0.0660352	0.0530366	0.0356792	-0.0140595	317.799		0.981581	0.946513	0.927614	0.957164						0.223738	0.198371	479.216		2.78997	2.56444	479.216		4.64767	4.00181
0.172623	0.0767987	0.079303	0.135402	318.394		1.00301	0.9644	0.942221	0.950151						0.223995	0.198583	479.759		2.79163	2.56681	479.759		4.65855	4.01196
0.0740181	0.0299622	0.0214729	0.061887	318.989		0.971347	0.949232	0.95306	0.951585						0.223784	0.198429	480.302		2.7904	2.56718	480.302		4.67001	4.02251
-0.0268709	0.108145	0.0779954	0.0573365	319.583		0.981013	0.943594	0.949672	0.948065						0.224044	0.198645	480.845		2.79168	2.56761	480.845		4.68206	4.03476
0.159553	0.106949	0.115488	0.0809227	320.178		0.962176	0.950562	0.942038	0.952044						0.22415	0.198735	481.388		2.79171	2.5673	481.388		4.69614	4.04793
0.183299	0.0630784	0.084525	0.0873699	320.773		0.984692	0.909507	0.903969	0.940205						0.224269	0.198859	481.931		2.79078	2.56642	481.931		4.71032	4.05942
0.130412	0.0979834	0.117409	0.0824789	321.367		0.98201	0.92428	0.936943	0.942344						0.224793	0.199318	482.474		2.79121	2.56592	482.474		4.72024	4.06721
0.0803718	0.0260361	0.0348756	0.0374921	321.962		0.987555	0.932649	0.932566	0.945234						0.225119	0.199554	483.017		2.7936	2.56779	483.017		4.73121	4.07791
0.0924807	0.0423934	0.0468558	0.108438	322.556		0.987923	0.949723	0.937815	0.950906						0.225606	0.20005	483.56		2.79051	2.5652	483.56		4.73991	4.08521
0.0179875	-0.0301548	-0.0412733	0.0368427	323.151		0.980104	0.947854	0.949789	0.951839						0.225938	0.200444	484.103		2.78644	2.56288	484.103		4.75472	4.10062
0.135015	0.0828852	0.0746688	0.0977282	323.745		0.951687	0.935216	0.965279	0.948839						0.225979	0.200535	484.646		2.78401	2.56096	484.646		4.76746	4.1109
0.167856	0.0424967	0.0486025	0.0578651	324.34		0.983951	0.965811	0.941921	0.967113						0.226075	0.200697	485.189		2.78045	2.55724	485.189		4.7749	4.11722
0.0635889	0.0626506	0.0567696	0.0717458	324.934		0.955827	0.969913	0.937224	0.98459						0.226016	0.200766	485.732		2.77475	2.55281	485.732		4.78385	4.12391
0.113389	0.0382185	0.0456758	0.0446557	325.528		0.984068	0.956822	0.967925	0.94267						0.225995	0.200767	486.274		2.77367	2.5522	486.274		4.79188	4.13097
0.156491	0.0312355	0.00196244	0.0107296	326.123		0.980268	0.953379	0.925585	0.942953						0.225787	0.200657	486.817		2.77005	2.54865	486.817		4.80372	4.13987
0.0822958	0.0385721	0.0524856	0.0482041	326.717		0.964182	0.933342	0.911814	0.906543						0.225748	0.200658	487.36		2.76848	2.54599	487.36		4.81387	4.15289
0.0379507	0.00342426	0.0202031	0.0183061	327.311		1.00463	0.903856	0.929814	0.952925						0.225392	0.200281	487.903		2.77057	2.54725	487.903		4.82608	4.1643
0.0724212	0.0246403	0.0277692	0.00498966	327.905		0.979288	0.945874	0.928571	0.955927						0.225367	0.200341	488.446		2.76668	2.54377	488.446		4.83503	4.17128
0.116878	0.03155	0.0250966	0.0198636	328.5		0.974647	0.96211	0.95517	0.96041						0.225635	0.200572	488.989		2.76701	2.54338	488.989		4.84335	4.17969
0.135887	0.0568617	0.0526004	0.034948	329.094		0.991709	0.9481	0.978121	0.968597						0.225559	0.200478	489.532		2.76768	2.5415	489.532		4.85307	4.18716
0.0994727	0.00971161	0.0203593	0.051179	329.688		1.00427	0.916709	0.946506	0.935756						0.226066	0.200971	490.074		2.76589	2.54052	490.074		4.8638	4.19523
0.150297	0.0440856	0.0434276	0.0323782	330.282		0.975118	0.930372	0.927667	0.944379						0.226717	0.201603	490.617		2.7637	2.53914	490.617		4.87494	4.20671
0.136478	0.0246885	0.015562	0.051179	330.876		0.989573	0.926194	0.93645	0.930329						0.226856	0.201768	491.16		2.7623	2.53792	491.16		4.88574	4.21784
0.0905088	-0.0110359	-0.00675011	0.00859193	331.47		0.987576	0.930625	0.922896	0.933168						0.227677	0.202467	491.703		2.76454	2.5378	491.703		4.89551	4.22352
0.128979	0.038846	0.0578881	0.088843	332.064		0.988008	0.97698	0.940924	0.956324						0.227644	0.202485	492.246		2.76271	2.53623	492.246		4.90869	4.2348
0.171	0.0369578	0.056915	0.0413115	332.658		0.95958	0.937604	0.963095	0.972437						0.227573	0.202408	492.788		2.76273	2.53615	492.788		4.91773	4.24354
0.0658904	0.0534652	0.0586081	0.0570192	333.252		0.966543	0.947223	0.934006	0.927904						0.227438	0.202291	493.331		2.76217	2.53707	493.331		4.9261	4.24935
0.0972228	0.0382762	0.0400086	0.0445011	333.846		0.972215	0.907328	0.937742	0.945105						0.227547	0.202434	493.874		2.76009	2.53631	493.874		4.93828	4.25926
0.109105	0.038494	0.0406451	0.0503467	334.439		0.96952	0.943868	0.930444	0.94234						0.227801	0.202696	494.417		2.7588	2.53633	494.417		4.94598	4.26706
0.158745	0.0775336	0.0872939	0.0831441	335.033		0.980089	0.959317	0.948466	0.955537						0.228	0.202906	494.959		2.75727	2.53457	494.959		4.95531	4.27435
0.090193	0.0332145	0.0523961	0.0934679	335.627		0.970823	0.944973	0.958081	0.95846						0.228031	0.202949	495.502		2.75679	2.5358	495.502		4.96713	4.28407
0.130951	0.0222212	0.0494326	0.0542262	336.221		0.979034	0.965605	0.936435	0.935369						0.22789	0.202757	496.045		2.75978	2.53912	496.045		4.97704	4.29189
0.120668	0.0397742	0.0577245	0.0612967	336.814		0.990538	0.929608	0.941328	0.951598						0.228007	0.202888	496.587		2.75953	2.53847	496.587		4.98785	4.29963
0.13464	0.0324571	0.0245955	0.0679544	337.408		0.981294	0.964968	0.959184	0.957772						0.2279	0.202781	497.13		2.75989	2.53852	497.13		4.99617	4.30757
0.120836	0.00225388	0.0141911	0.0121709	338.002		0.972067	0.929064	0.934337	0.946063						0.227938	0.202784	497.673		2.76133	2.53957	497.673		5.00022	4.31053
0.0914626	0.0238417	0.0303848	0.0346306	338.595		0.966574	0.94859	0.939504	0.977374						0.228008	0.202923	498.215		2.75734	2.53583	498.215		5.01231	4.32098
0.146427	0.0556277	0.0603556	0.0850652	339.189		0.995837	0.936609	0.949994	0.940142						0.228113	0.202985	498.758		2.75875	2.53761	498.758		5.02333	4.32974
0.0917914	0.00660038	0.0274437	0.0417856	339.782		0.998385	0.939405	0.962325	0.979914						0.228161	0.203007	499.301		2.75994	2.53927	499.301		5.02821	4.33517
0.123348	0.00648072	0.00781238	0.00776621	340.376		0.999361	0.928084	0.930948	0.942358						0.228243	0.203075	499.843		2.76069	2.53903	499.843		5.03717	4.34121
0.0898884	0.0483173	0.05625	0.0654231	340.969		0.965982	0.94308	0.924863	0.944073						0.228826	0.203575	500.386		2.76136	2.54061	500.386		5.04639	4.34956
0.135616	0.0395638	0.049415	0.0689196	341.562		0.969378	0.926045	0.910006	0.939227						0.229094	0.203678	500.929		2.76743	2.54626	500.929		5.05938	4.35891
0.097726	0.0456002	0.0362786	0.0648933	342.156		0.965268	0.939518	0.947255	0.942449						0.229223	0.203859	501.471		2.76442	2.54585	501.471		5.07112	4.36704
0.125035	0.0213848	0.0192698	0.025697	342.749		0.976426	0.958547	0.905544	0.936758						0.229222	0.203816	502.014		2.76633	2.5475	502.014		5.08187	4.37569
0.096111	0.00958792	0.0154714	0.036007	343.343		0.954216	0.938217	0.926677	0.939278						0.229426	0.203993	502.556		2.76657	2.54662	502.556		5.09387	4.38508
0.162266	0.0406263	0.0510106	0.0424991	343.936		0.973645	0.937564	0.905516	0.91896						0.229575	0.204111	503.099		2.7682	2.54904	503.099		5.10109	4.39034
0.15158	0.0317516	0.0255615	0.0493731	344.529		0.992016	0.941237	0.90933	0.926213						0.229378	0.203995	503.641		2.76538	2.54876	503.641		5.1126	4.40213
0.137798	0.0352423	0.0347706	0.045685	345.122		0.976378	0.946983	0.926636	0.932316						0.230218	0.204792	504.184		2.76402	2.54862	504.184		5.11952	4.41002
0.113177	0.0390407	0.0376267	0.0561196	345.715		1.00602	0.937795	0.908824	0.920068						0.230355	0.204905	504.727		2.76507	2.54994	504.727		5.13099	4.41961
0.196701	-0.0126038	-0.0141793	-0.0114852	346.308		0.95219	0.925819	0.957036	0.932335						0.230462	0.204943	505.269		2.76768	2.55305	505.269		5.14092	4.43128
0.10677	0.0224996	0.0246289	0.0424284	346.902		0.996348	0.937	0.938023	0.931505						0.23065	0.205057	505.812		2.76999	2.55464	505.812		5.15203	4.44398
0.134298	0.0507233	0.0512439	0.0493392	347.495		0.972776	0.969022	0.934002	0.973505						0.231215	0.205524	506.354		2.772	2.55566	506.354		5.16132	4.45153
0.127285	0.0294727	0.0294041	0.0424715	348.088		0.99607	0.942	0.933661	0.940127						0.231072	0.205289	506.897		2.77651	2.56042	506.897		5.17219	4.46223
0.130658	0.0264379	0.0368042	0.0497941	348.681		0.999861	0.927366	0.944311	0.962963						0.231279	0.205318	507.439		2.78267	2.56596	507.439		5.18701	4.47649
0.116676	0.0493098	0.0522819	0.0482574	349.274		0.972948	0.941682	0.913568	0.952889						0.231769	0.205777	507.981		2.78177	2.5644	507.981		5.19527	4.48414
0.112825	0.032079	0.0382205	0.0386862	349.866		0.984377	0.92346	0.926532	0.946482						0.231539	0.205449	508.524		2.78648	2.56699	508.524		5.20458	4.49251
0.140642	0.0273647	0.0258044	0.0358729	350.459		0.978418	0.941176	0.921103	0.935599						0.231826	0.205594	509.066		2.7909	2.57045	509.066		5.21228	4.49892
0.11405	0.0482972	0.0440231	0.0485176	351.052		0.997015	0.93402	0.92432	0.934495						0.232181	0.205887	509.609		2.79158	2.57281	509.609		5.21725	4.50829
0.119339	0.0468021	0.0457017	0.034921	351.645		0.98772	0.945399	0.961717	0.95181						0.232088	0.205829	510.151		2.7903	2.57193	510.151		5.22662	4.51929
0.110435	0.0265637	0.0351381	0.0355433	352.238		0.969731	0.913267	0.940434	0.950625						0.232174	0.206042	510.694		2.78483	2.56771	510.694		5.23395	4.52796
0.129434	0.0311467	0.041121	0.0490699	352.831		0.939802	0.923536	0.904835	0.940624						0.231882	0.205802	511.236		2.7837	2.56631	511.236		5.24103	4.53881
0.0820279	0.0247907	0.0333279	0.0426876	353.423		0.978484	0.95427	0.931494	0.955901						0.231891	0.20582	511.778		2.78333	2.56544	511.778		5.24289	4.54015
0.129173	0.0215113	0.0274116	0.0483895	354.016		1.00651	0.9577	0.918422	0.945846						0.231726	0.205659	512.321		2.78366	2.56396	512.321		5.2505	4.5478
0.1464	0.0310853	0.0465679	0.0643087	354.609		0.984683	0.935687	0.936591	0.959965						0.231957	0.205825	512.863		2.78529	2.56477	512.863		5.26228	4.55851
0.149789	0.0359894	0.0362326	0.0363408	355.201		0.978751	0.940043	0.944869	0.944618						0.231679	0.2055	513.405		2.78879	2.56704	513.405		5.27433	4.56626
0.118595	0.0206834	0.0180452	0.0380801	355.794		0.950811	0.915252	0.919915	0.917424						0.231801	0.205604	513.948		2.78876	2.56648	513.948		5.28271	4.57404
0.158214	0.0315792	0.0373497	0.0624071	356.386		0.974281	0.922577	0.927802	0.940896						0.231398	0.205207	514.49		2.79013	2.56695	514.49		5.2914	4.58377
0.159864	0.0433874	0.0506486	0.0743706	356.979		0.971066	0.958677	0.930904	0.956082						0.231747	0.205458	515.032		2.79287	2.56897	515.032		5.29769	4.58922
0.10287	0.035637	0.0398623	0.0510671	357.571		0.969621	0.937701	0.953522	0.943579						0.231998	0.205724	515.575		2.79144	2.56551	515.575		5.30846	4.59786
0.114111	0.0222544	0.0253497	0.0548563	358.164		0.986251	0.950824	0.937779	0.951541						0.232763	0.206443	516.117		2.79097	2.56427	516.117		5.31958	4.60827
0.120949	0.0277702	0.0315637	0.0574362	358.756		0.950893	0.905878	0.941457	0.961444						0.233032	0.206799	516.659		2.78572	2.5598	516.659		5.32859	4.61417
0.127675	0.0284051	0.0250472	0.0413344	359.348		0.967862	0.972273	0.933993	0.923865						0.233228	0.206996	517.201		2.78528	2.55917	517.201		5.33889	4.62356
0.127716	0.00639194	0.0117718	0.0376661	359.941		0.950146	0.923489	0.939622	0.959038						0.2332	0.206913	517.744		2.78702	2.55869	517.744		5.34489	4.62839
0.103681	0.0305984	0.039074	0.0492204	360.533		0.979029	0.936109	0.940671	0.964426						0.233021	0.206735	518.286		2.78806	2.55859	518.286		5.35379	4.63357
0.115335	0.0280676	0.0402507	0.0400981	361.125		0.990754	0.954207	0.920187	0.93579						0.232745	0.206594	518.828		2.7843	2.55459	518.828		5.36119	4.6374
0.121612	-0.00284554	0.00976313	0.0118026	361.717		0.949812	0.92635	0.942677	0.936969						0.232318	0.206161	519.37		2.78572	2.55342	519.37		5.3717	4.64687
0.136884	0.034659	0.0452943	0.0570659	362.31		0.971117	0.935562	0.912756	0.928435						0.232056	0.20597	519.912		2.78394	2.55272	519.912		5.37511	4.64916
0.115658	0.0288761	0.0350159	0.0398634	362.902		0.968959	0.957582	0.93471	0.935545						0.232169	0.206004	520.455		2.78611	2.55506	520.455		5.38748	4.65628
0.143977	0.0170575	0.0229676	0.0493895	363.494		1.00611	0.943824	0.975853	0.973067						0.232514	0.206245	520.997		2.79013	2.55762	520.997		5.3965	4.66379
0.137877	0.0225983	0.0226967	0.0412751	364.086		0.995064	0.940089	0.938547	0.947436						0.232234	0.206004	521.539		2.78997	2.55675	521.539		5.40074	4.66654
0.142149	0.0148633	0.0241699	0.0372157	364.678		0.985763	0.926739	0.933833	0.951684						0.232213	0.20594	522.081		2.7926	2.55907	522.081		5.41244	4.67285
0.14242	0.00958792	0.0142409	0.025697	365.27		0.96814	0.935108	0.941264	0.954733						0.232416	0.206105	522.623		2.79432	2.56066	522.623		5.42395	4.68123
0.109196	0.0145364	0.0258375	0.048785	365.862		0.971904	0.928554	0.916946	0.944591						0.232459	0.206121	523.165		2.7954	2.56058	523.165		5.43188	4.68608
0.0973964	0.0193242	0.0279648	0.0356838	366.454		0.978598	0.944044	0.917864	0.934393						0.232323	0.206077	523.707		2.79189	2.55727	523.707		5.43878	4.6924
0.103882	0.0347833	0.0432849	0.0405838	367.046		0.972551	0.941824	0.948375	0.953017						0.232163	0.205918	524.249		2.79272	2.55804	524.249		5.44498	4.69474
0.128617	0.00857346	0.017506	0.0356679	367.638		0.980461	0.917917	0.949467	0.960376						0.231938	0.205713	524.791		2.79324	2.55899	524.791		5.45485	4.70213
0.113653	0.01564	0.0205543	0.0440708	368.229		0.985283	0.921731	0.939703	0.938144						0.232033	0.20578	525.333		2.79403	2.56048	525.333		5.46728	4.71243
0.121492	0.0103387	0.0129952	0.0253847	368.821		0.969656	0.951277	0.92305	0.955171						0.23238	0.206033	525.875		2.7969	2.56321	525.875		5.47747	4.71487
0.112172	0.0193256	0.0289474	0.032833	369.413		0.975975	0.947721	0.926499	0.938263						0.232469	0.206152	526.417		2.79546	2.56284	526.417		5.48297	4.71951
0.11388	0.0195753	0.0361	0.0487153	370.005		0.958572	0.974787	0.93763	0.949957						0.232717	0.20641	526.96		2.79477	2.5628	526.96		5.49325	4.72611
0.128667	0.0138064	0.0182651	0.0327892	370.596		0.997343	0.922029	0.943278	0.94441						0.232881	0.206635	527.502		2.79047	2.56082	527.502		5.50331	4.73569
0.11344	0.0248369	0.029417	0.0597202	371.188		0.997994	0.918334	0.927655	0.939534						0.232829	0.206601	528.044		2.79051	2.56234	528.044		5.51484	4.74588
0.103291	0.0251369	0.0341093	0.0498841	371.78		0.980287	0.951519	0.961668	0.949551						0.232777	0.20661	528.586		2.78842	2.56269	528.586		5.5212	4.74799
0.121254	0.0168747	0.0243023	0.0336861	372.371		0.977633	0.949896	0.92707	0.951607						0.233093	0.206895	529.127		2.78876	2.56316	529.127		5.53038	4.75862
0.112137	0.0176024	0.0244992	0.0435241	372.963		0.967159	0.955279	0.945082	0.956189						0.233587	0.207252	529.669		2.79262	2.56718	529.669		5.54055	4.76879
0.123801	0.0270854	0.031412	0.0428241	373.554		0.997094	0.94316	0.938488	0.932442						0.23388	0.207538	530.211		2.79229	2.56912	530.211		5.54792	4.77725
0.116192	0.0122429	0.0192007	0.0360906	374.146		0.987373	0.935869	0.939459	0.957206						0.234072	0.20764	530.753		2.79428	2.57054	530.753		5.55763	4.78764
0.110585	0.0218053	0.0245721	0.0427416	374.737		0.966966	0.920637	0.904284	0.917357						0.234565	0.20796	531.295		2.7996	2.57503	531.295		5.56574	4.79469
0.115886	0.0127721	0.0161482	0.0334354	375.329		0.972464	0.919793	0.926215	0.91206						0.235106	0.2084	531.837		2.80107	2.57759	531.837		5.57676	4.80749
0.125745	0.0171364	0.0291117	0.045986	375.92		0.94742	0.951217	0.923272	0.915761						0.235372	0.208516	532.379		2.80563	2.5828	532.379		5.58856	4.81892
0.134928	0.00661421	0.01292	0.0269819	376.511		0.983312	0.927087	0.931217	0.948172						0.235603	0.208678	532.921		2.80801	2.58456	532.921		5.59553	4.82658
0.130635	0.0175523	0.0226098	0.053014	377.103		0.959876	0.956757	0.940172	0.945001						0.236095	0.20903	533.463		2.81102	2.58898	533.463		5.6074	4.8376
0.112312	0.0267076	0.0325949	0.0565541	377.694		0.930305	0.935224	0.952992	0.977791						0.236305	0.209238	534.004		2.80959	2.59062	534.004		5.61717	4.84939
0.130244	0.0371305	0.0435527	0.0590907	378.285		0.96756	0.919479	0.937066	0.960925						0.23657	0.209491	534.546		2.8087	2.59099	534.546		5.62379	4.85534
0.112595	0.0192607	0.0244655	0.0394435	378.876		0.98064	0.926266	0.915071	0.928295						0.236635	0.20969	535.088		2.80374	2.58776	535.088		5.62682	4.85917
0.129916	0.0266125	0.0330859	0.0448834	379.467		0.9808	0.939568	0.917887	0.938701						0.236775	0.209719	535.63		2.80712	2.59088	535.63		5.63703	4.87078
0.123484	0.0257593	0.0298761	0.0424447	380.058		0.992479	0.928267	0.917093	0.915997						0.237577	0.210394	536.172		2.80881	2.59378	536.172		5.64245	4.87889
0.136439	0.0150647	0.0192185	0.0375313	380.65		0.987365	0.909833	0.925246	0.942345						0.237799	0.210599	536.713		2.80838	2.59287	536.713		5.65314	4.89141
0.116952	0.0216116	0.0284086	0.042876	381.241		0.997766	0.921943	0.906934	0.92589						0.238269	0.211	537.255		2.80891	2.59138	537.255		5.66732	4.90439
0.133307	0.01155	0.0159595	0.0365004	381.832		1.00559	0.9416	0.940965	0.946801						0.238502	0.211203	537.797		2.80841	2.59159	537.797		5.66917	4.91057
0.127063	0.0189996	0.0241539	0.0345768	382.423		0.978763	0.949553	0.916413	0.921791						0.239011	0.211589	538.339		2.81108	2.59383	538.339		5.68243	4.92208
0.124305	0.0151176	0.0252056	0.0320566	383.013		0.956961	0.933942	0.921262	0.932408						0.239389	0.211882	538.88		2.81259	2.59559	538.88		5.69201	4.93301
0.129138	0.0271602	0.0353721	0.0473254	383.604		0.973887	0.92135	0.922772	0.930699						0.239708	0.212198	539.422		2.81066	2.59468	539.422		5.70576	4.94451
0.131016	0.0248024	0.027625	0.0491558	384.195		0.953526	0.916559	0.922729	0.926182						0.240305	0.212822	539.964		2.80726	2.59261	539.964		5.7162	4.95178
0.109685	0.0227461	0.0304423	0.039197	384.786		0.980245	0.948647	0.931019	0.944066						0.240481	0.21311	540.505		2.80205	2.58943	540.505		5.72396	4.95926
0.131611	0.0135071	0.019035	0.0368339	385.377		0.978493	0.935829	0.950561	0.964469						0.240951	0.213564	541.047		2.80094	2.58807	541.047		5.73244	4.97383
0.129257	0.0204067	0.0253446	0.0356301	385.968		0.98974	0.895981	0.935985	0.95686						0.24115	0.213782	541.589		2.7995	2.58609	541.589		5.74182	4.98167
0.137432	0.00989678	0.0154796	0.0271941	386.558		1.02056	0.934739	0.954845	0.954382						0.242382	0.214914	542.13		2.79964	2.5889	542.13		5.75126	4.98976
0.133367	0.00860637	0.0153055	0.0318047	387.149		0.995375	0.93671	0.955366	0.942777						0.242497	0.215034	542.672		2.79882	2.58713	542.672		5.76127	4.9967
0.131379	0.0246489	0.0286604	0.0439506	387.74		0.973537	0.933293	0.91723	0.941272						0.242785	0.215326	543.213		2.79828	2.58709	543.213		5.76843	5.00454
0.127147	0.0111105	0.0196929	0.0328186	388.33		0.991604	0.942438	0.897961	0.907361						0.242302	0.214918	543.755		2.79734	2.5845	543.755		5.77023	5.00821
0.133436	0.0288729	0.0324354	0.0419269	388.921		0.95751	0.932934	0.920204	0.92842						0.24238	0.214959	544.296		2.79911	2.58359	544.296		5.77597	5.01596
0.128127	0.0238302	0.0311451	0.0380898	389.511		0.965881	0.95196	0.939311	0.961246						0.242367	0.214982	544.838		2.79775	2.58174	544.838		5.78424	5.0235
0.15477	0.0243968	0.0286157	0.0478024	390.102		0.971964	0.921395	0.923696	0.949957						0.242744	0.215416	545.379		2.79553	2.57813	545.379		5.7933	5.03295
0.146571	0.0233826	0.0283915	0.0386439	390.692		0.962584	0.920821	0.904733	0.938385						0.242807	0.215547	545.921		2.79323	2.57559	545.921		5.79742	5.03979
0.130225	0.0199207	0.0258033	0.0422346	391.283		0.961613	0.931764	0.93557	0.940544						0.24278	0.21556	546.463		2.79165	2.5736	546.463		5.80799	5.04996
0.135599	0.0201029	0.0264841	0.0370936	391.873		0.965496	0.943931	0.932415	0.951063						0.242412	0.215361	547.004		2.78664	2.57096	547.004		5.81079	5.04899
0.140127	0.02523	0.0288249	0.0358529	392.464		0.981154	0.950802	0.965908	0.956691						0.242821	0.215716	547.545		2.78758	2.57013	547.545		5.82411	5.0598
0.133805	0.0193304	0.0251683	0.0383917	393.054		0.951204	0.954784	0.922171	0.936332						0.243069	0.21603	548.087		2.78569	2.56908	548.087		5.83322	5.07048
0.141908	0.0244224	0.0289769	0.0494019	393.644		0.967731	0.930268	0.943124	0.933355						0.242967	0.216028	548.628		2.78156	2.56628	548.628		5.83946	5.07364
0.136505	0.0265868	0.033963	0.047568	394.234		0.974559	0.936253	0.907214	0.938562						0.243242	0.216296	549.17		2.78129	2.56671	549.17		5.85126	5.08082
0.1438	0.021295	0.0244089	0.0389566	394.825		0.971361	0.932504	0.914176	0.933909						0.243111	0.216297	549.711		2.77677	2.56134	549.711		5.86188	5.08978
0.138787	0.020327	0.0219839	0.0422751	395.415		0.971026	0.963456	0.931764	0.912091						0.242929	0.216077	550.253		2.77881	2.56181	550.253		5.86777	5.09145
0.141272	0.0251392	0.0257972	0.0368223	396.005		0.965799	0.92456	0.931846	0.938721						0.242432	0.215665	550.794		2.77689	2.56094	550.794		5.8782	5.09854
0.131598	0.0223978	0.0285771	0.0354427	396.595		0.940436	0.910465	0.933825	0.941581						0.242349	0.215522	551.335		2.78002	2.56223	551.335		5.89174	5.10655
0.147221	0.0336359	0.034379	0.0517499	397.185		0.964368	0.936546	0.910059	0.915202						0.242373	0.21556	551.877		2.77906	2.56043	551.877		5.89573	5.10984
0.161506	0.0242375	0.0278842	0.0445032	397.775		0.950735	0.931778	0.923177	0.933663						0.242814	0.216065	552.418		2.77499	2.55765	552.418		5.90588	5.11539
0.154243	0.0286531	0.0332745	0.044156	398.365		0.972198	0.951231	0.925486	0.932724						0.242965	0.216251	552.959		2.77308	2.55553	552.959		5.91302	5.11639
0.155674	0.0313632	0.0305864	0.0470018	398.955		0.962843	0.952903	0.911207	0.9146						0.243502	0.216748	553.501		2.77303	2.5552	553.501		5.91772	5.1231
0.153393	0.0317874	0.0295235	0.0390952	399.545		0.995985	0.918487	0.910708	0.933612						0.243461	0.216765	554.042		2.77088	2.55295	554.042		5.92761	5.12948
0.150636	0.0230048	0.0252257	0.0354838	400.135		0.948784	0.890068	0.894263	0.918571						0.243627	0.216773	554.583		2.77517	2.55618	554.583		5.93658	5.13604
0.158631	0.0338004	0.0360923	0.0395932	400.725		0.950414	0.91936	0.916951	0.953469						0.243667	0.216798	555.124		2.77655	2.55988	555.124		5.94686	5.14442
0.154617	0.0284031	0.0281657	0.0351534	401.315		0.952115	0.934973	0.915036	0.934606						0.244394	0.217383	555.666		2.77935	2.56048	555.666		5.95211	5.14597
0.161376	0.0305592	0.0293752	0.0401125	401.905		0.954141	0.946578	0.936461	0.949689						0.244798	0.217706	556.207		2.78074	2.56141	556.207		5.96521	5.16089
0.148769	0.033531	0.0310069	0.0353379	402.494		0.934563	0.912573	0.907449	0.935015						0.24458	0.217454	556.748		2.78235	2.56371	556.748		5.97471	5.1707
0.16502	0.0323315	0.0332398	0.0403651	403.084		0.922095	0.882382	0.89539	0.901414						0.244438	0.217295	557.289		2.78258	2.56317	557.289		5.98282	5.17598
0.181303	0.0352511	0.0335909	0.044242	403.674		0.951674	0.894749	0.889278	0.900491						0.244316	0.21713	557.83		2.78373	2.56397	557.83		5.99368	5.18716
0.161001	0.0260181	0.0236482	0.0372679	404.263		0.914238	0.895078	0.904448	0.928057						0.244839	0.21749	558.371		2.78829	2.56927	558.371		6.00477	5.19655
0.174888	0.036707	0.0318232	0.0430786	404.853		0.945736	0.904111	0.911599	0.921662						0.245297	0.217967	558.913		2.78532	2.56705	558.913		6.01477	5.20833
0.180512	0.0353498	0.0321993	0.0426001	405.443		0.949081	0.903646	0.88	0.902034						0.24529	0.217853	559.454		2.78951	2.57053	559.454		6.01944	5.21198
0.174295	0.0339104	0.0280991	0.0379565	406.032		0.926993	0.889559	0.891077	0.891987						0.244935	0.217535	559.995		2.78923	2.56941	559.995		6.02645	5.21748
0.167246	0.0353139	0.0320529	0.0380359	406.622		0.90032	0.877606	0.877775	0.888285						0.245085	0.217617	560.536		2.79138	2.57106	560.536		6.03338	5.22481
0.171688	0.0412643	0.0380613	0.0418393	407.211		0.912764	0.877292	0.871837	0.881769						0.245234	0.217708	561.077		2.79326	2.57271	561.077		6.03872	5.22871
0.174423	0.0386607	0.0294558	0.0452536	407.801		0.897855	0.906913	0.868805	0.884665						0.244836	0.217188	561.618		2.7999	2.57625	561.618		6.04009	5.22867
0.192751	0.0449693	0.0367007	0.0433576	408.39		0.913961	0.88768	0.879938	0.895559						0.245079	0.217196	562.159		2.80707	2.57967	562.159		6.05	5.23731
0.192659	0.0472664	0.0398826	0.0456833	408.979		0.921186	0.893988	0.874957	0.889053						0.245136	0.21695	562.7		2.81766	2.58673	562.7		6.06005	5.25004
0.204449	0.0512069	0.0408592	0.0502901	409.569		0.886001	0.864772	0.857238	0.870935						0.245706	0.217434	563.241		2.81807	2.58564	563.241		6.06953	5.25756
0.191755	0.0476939	0.0368037	0.0411245	410.158		0.905214	0.881437	0.87771	0.878447						0.246146	0.217746	563.782		2.82082	2.58592	563.782		6.08072	5.26733
0.200517	0.0533452	0.0449063	0.0465175	410.747		0.912762	0.85995	0.859942	0.884487						0.246489	0.218081	564.323		2.82003	2.58756	564.323		6.08678	5.27298
0.196126	0.0569535	0.0449665	0.051597	411.336		0.900232	0.856874	0.887944	0.873346						0.247125	0.218596	564.864		2.82212	2.58986	564.864		6.08983	5.27903
0.212279	0.0613487	0.0498784	0.0505626	411.926		0.896762	0.857494	0.840313	0.852571						0.247182	0.218563	565.405		2.82657	2.59168	565.405		6.10662	5.28947
0.19632	0.051994	0.0370422	0.0364378	412.515		0.905763	0.858081	0.844555	0.872267						0.247452	0.218753	565.946		2.82926	2.59411	565.946		6.10981	5.29318
0.21418	0.0579134	0.0453242	0.0413681	413.104		0.856358	0.844043	0.857112	0.86877						0.24866	0.219763	566.487		2.83346	2.59848	566.487		6.1178	5.29748
0.215768	0.0671814	0.0521039	0.0509658	413.693		0.880088	0.849044	0.841249	0.836773						0.248888	0.219905	567.028		2.83703	2.60234	567.028		6.12347	5.30384
0.200051	0.0606129	0.0443294	0.0387794	414.282		0.871354	0.851634	0.849834	0.874251						0.248597	0.219504	567.569		2.84314	2.60599	567.569		6.12902	5.30994
0.204653	0.0622981	0.0483089	0.0459312	414.871		0.881653	0.830447	0.830594	0.844938						0.249006	0.219762	568.109		2.84811	2.61012	568.109		6.13723	5.31809
0.208535	0.0625169	0.0465611	0.0479196	415.46		0.872769	0.849743	0.815943	0.83462						0.249826	0.220498	568.65		2.84825	2.61125	568.65		6.14898	5.32736
0.21662	0.0641874	0.0477696	0.0421399	416.049		0.883021	0.832415	0.811906	0.82795						0.250374	0.221067	569.191		2.84594	2.60776	569.191		6.15491	5.33137
0.222884	0.0751216	0.0565257	0.0468782	416.638		0.86059	0.822995	0.818614	0.813139						0.249871	0.220651	569.732		2.84458	2.60486	569.732		6.15635	5.33183
0.219976	0.0750648	0.0541299	0.0512476	417.227		0.82531	0.812453	0.838818	0.849137						0.249475	0.220321	570.273		2.84392	2.60284	570.273		6.16091	5.34045
0.214028	0.0732958	0.0526539	0.0415423	417.815		0.856117	0.838475	0.785467	0.796791						0.249777	0.220643	570.813		2.84258	2.60163	570.813		6.16957	5.35118
0.229016	0.0762806	0.0597291	0.0459557	418.404		0.860529	0.803412	0.814381	0.814068						0.250332	0.221148	571.354		2.84144	2.5999	571.354		6.17642	5.35451
0.210237	0.0767208	0.0570964	0.0456251	418.993		0.855887	0.810478	0.810111	0.812372						0.25009	0.220985	571.895		2.84035	2.59946	571.895		6.18832	5.36348
0.208924	0.0767923	0.0549629	0.0442372	419.582		0.846453	0.796449	0.800948	0.81872						0.24982	0.220751	572.436		2.83999	2.59876	572.436		6.19077	5.36352
0.217517	0.0922538	0.0642606	0.0561738	420.17		0.843402	0.803439	0.815397	0.815494						0.24972	0.220635	572.976		2.84082	2.59992	572.976		6.19613	5.3693
0.225017	0.0820459	0.0573789	0.0517655	420.759		0.840387	0.811909	0.795994	0.8264						0.250077	0.2211	573.517		2.83497	2.59707	573.517		6.20861	5.3788
0.228863	0.0878535	0.0631256	0.051143	421.347		0.847186	0.802313	0.80211	0.792546						0.249983	0.220812	574.058		2.84235	2.60526	574.058		6.22064	5.38649
0.222933	0.0880697	0.0639346	0.0482757	421.936		0.835555	0.815952	0.77637	0.805164						0.250331	0.220959	574.598		2.84931	2.61058	574.598		6.23449	5.39886
0.222243	0.0826704	0.0593116	0.0483515	422.525		0.818642	0.793373	0.794365	0.804111						0.250534	0.221138	575.139		2.84901	2.61271	575.139		6.24169	5.40468
0.234888	0.0926832	0.0622233	0.0528307	423.113		0.808804	0.790789	0.787585	0.788264						0.250529	0.22106	575.68		2.85098	2.61266	575.68		6.25067	5.4115
0.23504	0.0958576	0.0662034	0.0517668	423.702		0.819808	0.809903	0.7796	0.804251						0.249979	0.220498	576.22		2.85379	2.61707	576.22		6.2652	5.42189
0.230916	0.0965822	0.06735	0.0552416	424.29		0.840389	0.768782	0.76421	0.769059						0.250052	0.220668	576.761		2.849	2.61417	576.761		6.26928	5.42391
0.237017	0.0980226	0.0641412	0.0544473	424.878		0.840153	0.771946	0.777355	0.799907						0.250455	0.221099	577.301		2.8464	2.61403	577.301		6.2828	5.43154
0.222236	0.0924161	0.0607777	0.0422665	425.467		0.818274	0.759323	0.763005	0.783621						0.25049	0.22115	577.842		2.84514	2.61353	577.842		6.29396	5.44371
0.228912	0.106224	0.0700293	0.0575267	426.055		0.818679	0.786583	0.756377	0.773692						0.251055	0.221834	578.382		2.83851	2.6067	578.382		6.30377	5.45091
0.227263	0.102277	0.0709993	0.0586596	426.643		0.832645	0.781421	0.773249	0.762989						0.2511	0.222024	578.923		2.83354	2.60467	578.923		6.31248	5.45656
0.216301	0.102156	0.0667398	0.0539715	427.232		0.817198	0.791186	0.7623	0.770317						0.251783	0.222781	579.463		2.82829	2.60505	579.463		6.32896	5.47052
0.230729	0.109063	0.0724186	0.059506	427.82		0.822717	0.769379	0.784927	0.803438						0.252365	0.223227	580.004		2.83145	2.60703	580.004		6.33611	5.47471
0.225905	0.104404	0.071294	0.0528631	428.408		0.792708	0.749177	0.73419	0.748719						0.252686	0.223552	580.544		2.82997	2.60659	580.544		6.34924	5.48779
0.230413	0.10565	0.0718186	0.0552426	428.996		0.806336	0.7679	0.744517	0.761736						0.252376	0.223224	581.085		2.83128	2.61163	581.085		6.35969	5.4955
0.23679	0.108168	0.0743622	0.055768	429.584		0.8072	0.768136	0.757532	0.770882						0.252619	0.223621	581.625		2.82478	2.60948	581.625		6.37428	5.51116
0.240705	0.115045	0.0767261	0.0538228	430.172		0.790342	0.742208	0.739651	0.757711						0.252766	0.223882	582.166		2.82001	2.60721	582.166		6.38271	5.52154
0.22965	0.111777	0.0730748	0.0520719	430.76		0.811223	0.758278	0.740959	0.747687						0.252987	0.224073	582.706		2.81946	2.60636	582.706		6.3932	5.5293
0.246906	0.125115	0.0822464	0.0641577	431.348		0.795966	0.753051	0.7471	0.757532						0.253241	0.224383	583.246		2.81711	2.60775	583.246		6.40851	5.54547
0.235055	0.120432	0.0800182	0.0575532	431.936		0.801922	0.759241	0.758149	0.760357						0.25299	0.224166	583.787		2.81735	2.60683	583.787		6.42001	5.55673
0.236724	0.123969	0.0833245	0.0587642	432.524		0.784252	0.75289	0.711377	0.737052						0.253753	0.224877	584.327		2.81706	2.60618	584.327		6.42807	5.5652
0.239362	0.124212	0.0822059	0.0582466	433.112		0.794892	0.748196	0.752949	0.763207						0.254408	0.225514	584.867		2.81474	2.60682	584.867		6.43597	5.57623
0.227012	0.123601	0.0826419	0.0608071	433.7		0.8033	0.731238	0.738295	0.742103						0.254375	0.225444	585.408		2.81675	2.60827	585.408		6.44907	5.58972
0.234501	0.126966	0.0814862	0.0570518	434.287		0.805675	0.74615	0.736318	0.757707						0.254127	0.225314	585.948		2.81282	2.60345	585.948		6.45771	5.59489
0.243187	0.129899	0.0860419	0.0711955	434.875		0.795943	0.735343	0.733468	0.73372						0.253714	0.225023	586.488		2.81017	2.60317	586.488		6.45652	5.59082
0.233854	0.13866	0.0906003	0.0683423	435.463		0.786212	0.762042	0.740468	0.754246						0.253884	0.225244	587.028		2.809	2.60074	587.028		6.4644	5.59332
0.246098	0.134332	0.0883128	0.0650949	436.051		0.808356	0.765588	0.742748	0.765075						0.25398	0.225388	587.568		2.80739	2.5977	587.568		6.47112	5.60001
0.237669	0.135492	0.0879176	0.0625973	436.638		0.787713	0.740314	0.727442	0.745877						0.254208	0.225538	588.109		2.80824	2.59771	588.109		6.48647	5.61063
0.236187	0.135846	0.0912639	0.0629873	437.226		0.78577	0.728819	0.730397	0.744059						0.254424	0.225738	588.649		2.80863	2.59732	588.649		6.50204	5.62088
0.252617	0.147216	0.0983031	0.0774331	437.814		0.785205	0.71137	0.728671	0.734687						0.255694	0.226754	589.189		2.81348	2.60053	589.189		6.51882	5.63743
0.231768	0.143419	0.0942174	0.0642255	438.401		0.761235	0.72689	0.714286	0.715464						0.256223	0.227264	589.729		2.8133	2.60075	589.729		6.5312	5.64786
0.234746	0.138827	0.0952228	0.072262	438.989		0.783791	0.723097	0.709152	0.732839						0.257046	0.228233	590.269		2.80498	2.59473	590.269		6.54055	5.65101
0.245791	0.144939	0.0940719	0.0708821	439.576		0.77259	0.734192	0.718548	0.724583						0.257566	0.228365	590.809		2.81819	2.60378	590.809		6.54595	5.65868
0.243991	0.153984	0.105832	0.0758286	440.163		0.787049	0.705882	0.715666	0.728605						0.257298	0.227992	591.349		2.82293	2.61055	591.349		6.54826	5.6616
0.242936	0.145878	0.0954467	0.067479	440.751		0.773206	0.716836	0.710045	0.720177						0.258476	0.228905	591.89		2.8289	2.61524	591.89		6.55482	5.66968
0.24029	0.146263	0.0973879	0.0703052	441.338		0.746688	0.705255	0.693555	0.690377						0.258912	0.229385	592.43		2.82675	2.61231	592.43		6.56274	5.67627
0.247888	0.149821	0.0983679	0.0734675	441.926		0.770268	0.725839	0.711857	0.741277						0.25983	0.230093	592.97		2.83242	2.61824	592.97		6.56557	5.67579
0.244341	0.150122	0.0974616	0.0706685	442.513		0.771588	0.700275	0.70489	0.719214						0.26031	0.230536	593.51		2.83196	2.61742	593.51		6.5621	5.67227
0.24456	0.153631	0.101248	0.0685143	443.1		0.768266	0.715194	0.7224	0.725454						0.259784	0.230074	594.05		2.83065	2.61333	594.05		6.56404	5.67311
0.255043	0.160399	0.102916	0.0792801	443.687		0.761421	0.700869	0.693262	0.712555						0.260856	0.23106	594.59		2.83032	2.61119	594.59		6.56476	5.67416
0.234463	0.151908	0.10149	0.0755178	444.274		0.736665	0.686377	0.684817	0.691614						0.262886	0.23287	595.13		2.83096	2.6134	595.13		6.56747	5.67909
0.243822	0.153914	0.103828	0.0723385	444.862		0.741825	0.688796	0.673692	0.679142						0.263198	0.233088	595.669		2.83254	2.61083	595.669		6.56736	5.68022
0.23729	0.149139	0.0973466	0.0747475	445.449		0.745121	0.686341	0.681044	0.698922						0.263362	0.233107	596.209		2.83663	2.6123	596.209		6.56489	5.67795
0.245181	0.156079	0.10275	0.0731406	446.036		0.724788	0.68168	0.665166	0.672312						0.26331	0.232814	596.749		2.84521	2.62082	596.749		6.5631	5.67996
0.253064	0.163226	0.105373	0.0765381	446.623		0.745059	0.677776	0.680875	0.682083						0.263925	0.233267	597.289		2.84845	2.61939	597.289		6.57032	5.69193
0.240266	0.158131	0.104723	0.0740834	447.21		0.736778	0.66871	0.652542	0.673385						0.263935	0.233256	597.829		2.84902	2.61741	597.829		6.57407	5.69571
0.249444	0.156593	0.104073	0.0723341	447.797		0.734724	0.677315	0.671544	0.683983						0.263639	0.232937	598.369		2.85084	2.61699	598.369		6.57219	5.69416
0.244743	0.157705	0.103683	0.0763311	448.384		0.721362	0.664984	0.663231	0.68074						0.263559	0.232747	598.909		2.85555	2.62147	598.909		6.57796	5.70368
0.251338	0.162658	0.108417	0.0792196	448.971		0.715615	0.668252	0.642257	0.656062						0.263811	0.232958	599.448		2.85491	2.62169	599.448		6.57541	5.70642
0.23723	0.156839	0.0998703	0.0745299	449.557		0.72164	0.664768	0.631253	0.643696						0.263824	0.233045	599.988		2.85149	2.61988	599.988		6.5847	5.71988
0.229871	0.150729	0.0999573	0.0716259	450.144		0.710922	0.640607	0.623677	0.637536						0.264189	0.233309	600.528		2.85281	2.62189	600.528		6.59157	5.73257
0.247719	0.15817	0.103221	0.072785	450.731		0.694455	0.633489	0.623672	0.63958						0.264391	0.233221	601.068		2.86151	2.63032	601.068		6.59286	5.74122
0.245999	0.165318	0.105355	0.0787162	451.318		0.70974	0.654556	0.632539	0.63984						0.264892	0.233481	601.607		2.86807	2.63267	601.607		6.59822	5.7492
0.251162	0.164782	0.107904	0.0808276	451.904		0.710217	0.650503	0.6457	0.6576						0.264587	0.233323	602.147		2.86272	2.629	602.147		6.59998	5.75723
0.253743	0.169159	0.113066	0.074505	452.491		0.706423	0.646017	0.632954	0.636035						0.265096	0.233717	602.687		2.86555	2.63009	602.687		6.60773	5.77007
0.257466	0.16533	0.109788	0.0773432	453.078		0.688723	0.642087	0.624749	0.634668						0.265472	0.234155	603.226		2.86136	2.62857	603.226		6.61222	5.77742
0.253024	0.161333	0.106527	0.0837045	453.664		0.696669	0.637316	0.63099	0.646648						0.26576	0.234493	603.766		2.85797	2.62456	603.766		6.62647	5.79334
0.252958	0.164941	0.107318	0.0817098	454.251		0.695186	0.627917	0.604912	0.619868						0.265482	0.234082	604.306		2.86313	2.62896	604.306		6.63771	5.80889
0.244048	0.158919	0.103357	0.0768604	454.837		0.676268	0.616708	0.602733	0.617079						0.265828	0.234239	604.845		2.86777	2.63316	604.845		6.64188	5.81362
0.242091	0.162869	0.107819	0.0846281	455.424		0.687352	0.636137	0.615102	0.623316						0.2665	0.234977	605.385		2.86392	2.63154	605.385		6.65833	5.82836
0.246395	0.163698	0.108814	0.0837835	456.01		0.676482	0.615923	0.599944	0.615682						0.266854	0.235189	605.924		2.868	2.63719	605.924		6.66692	5.83858
0.235363	0.162387	0.104351	0.0767177	456.597		0.689614	0.620568	0.616713	0.621165						0.267766	0.235892	606.464		2.87208	2.64141	606.464		6.67076	5.84864
0.245607	0.168443	0.109585	0.0785789	457.183		0.681057	0.626776	0.606045	0.621003						0.268027	0.235984	607.004		2.8777	2.64619	607.004		6.67718	5.85506
0.253496	0.176052	0.117757	0.080525	457.769		0.676549	0.616889	0.597896	0.603989						0.268428	0.236419	607.543		2.8753	2.64654	607.543		6.68802	5.86536
0.245661	0.160281	0.108813	0.0791893	458.356		0.693659	0.623174	0.617512	0.620932						0.269104	0.237035	608.083		2.87527	2.64912	608.083		6.7031	5.87863
0.252216	0.16886	0.109271	0.0785825	458.942		0.704669	0.634149	0.622495	0.621697						0.26915	0.236992	608.622		2.87884	2.64941	608.622		6.71202	5.88795
0.25052	0.167632	0.108502	0.0756945	459.528		0.675083	0.611744	0.59874	0.599147						0.269447	0.237015	609.161		2.88725	2.65434	609.161		6.72277	5.89295
0.242154	0.163347	0.107643	0.0743057	460.114		0.685349	0.61698	0.603014	0.615581						0.268861	0.236488	609.701		2.88729	2.65474	609.701		6.73789	5.90674
0.245781	0.162132	0.106306	0.0768436	460.7		0.674711	0.61249	0.601878	0.619427						0.269311	0.23675	610.24		2.89284	2.6609	610.24		6.74662	5.91662
0.250956	0.169003	0.11098	0.0816104	461.287		0.69544	0.622865	0.608634	0.613288						0.2692	0.236656	610.78		2.89201	2.65981	610.78		6.75475	5.92248
0.252717	0.166537	0.110134	0.0749711	461.873		0.690934	0.612435	0.603	0.619881						0.269008	0.236535	611.319		2.88878	2.65831	611.319		6.7606	5.93077
0.245594	0.166104	0.108245	0.0789844	462.459		0.685059	0.622641	0.601896	0.610283						0.269675	0.237113	611.858		2.88923	2.65749	611.858		6.7743	5.93926
0.245777	0.166627	0.109093	0.0810731	463.045		0.703519	0.654902	0.614464	0.630116						0.268988	0.236653	612.398		2.88481	2.65199	612.398		6.79369	5.95143
0.26108	0.171388	0.109367	0.0823161	463.631		0.685883	0.619462	0.607115	0.619859						0.269633	0.237317	612.937		2.88198	2.65258	612.937		6.80432	5.95338
0.246278	0.166489	0.109983	0.079995	464.217		0.677688	0.609284	0.595642	0.608234						0.269041	0.236954	613.476		2.87808	2.65474	613.476		6.8111	5.95569
0.256473	0.169345	0.110112	0.0829317	464.802		0.677619	0.615057	0.592539	0.612376						0.268817	0.236647	614.015		2.88257	2.65803	614.015		6.83439	5.97333
0.246992	0.166862	0.110906	0.0770878	465.388		0.669072	0.604532	0.584489	0.58589						0.270023	0.237733	614.555		2.88266	2.65849	614.555		6.85101	5.98914
0.254156	0.170403	0.113827	0.0811522	465.974		0.673931	0.61061	0.581675	0.591717						0.270662	0.238086	615.094		2.89102	2.67168	615.094		6.86566	5.99978
0.252653	0.172751	0.113394	0.0772156	466.56		0.67687	0.614468	0.590359	0.59991						0.269804	0.237411	615.633		2.8881	2.67187	615.633		6.87559	6.00299
0.24961	0.168449	0.109976	0.0773783	467.146		0.683461	0.609279	0.601894	0.59946						0.269988	0.237597	616.172		2.88802	2.67149	616.172		6.88958	6.01352
0.255965	0.17565	0.114136	0.0825934	467.731		0.6856	0.607408	0.587518	0.605464						0.270437	0.237998	616.711		2.88737	2.67116	616.711		6.89767	6.02067
0.251262	0.172308	0.112786	0.0867175	468.317		0.686616	0.617886	0.593112	0.602028						0.270504	0.238227	617.251		2.88192	2.668	617.251		6.90621	6.02583
0.254787	0.173048	0.112604	0.0781575	468.903		0.685658	0.628008	0.596804	0.602892						0.27089	0.238483	617.79		2.88611	2.67034	617.79		6.91338	6.02973
0.246702	0.164406	0.108538	0.0774315	469.488		0.671952	0.604824	0.582471	0.590921						0.2714	0.239088	618.329		2.88137	2.66928	618.329		6.91985	6.03547
0.251494	0.169843	0.112275	0.0843264	470.074		0.683626	0.60392	0.580624	0.5777						0.273041	0.240688	618.868		2.87829	2.666	618.868		6.92937	6.04434
0.24699	0.167595	0.109729	0.0793633	470.659		0.673253	0.602275	0.583422	0.588594						0.272573	0.240282	619.407		2.87796	2.66473	619.407		6.94131	6.04538
0.248403	0.171013	0.111353	0.0808512	471.245		0.68094	0.608186	0.57938	0.590193						0.27294	0.240527	619.946		2.88226	2.66712	619.946		6.94439	6.04469
0.245458	0.171019	0.110682	0.0812155	471.83		0.687599	0.6106	0.58986	0.59258						0.273472	0.241066	620.485		2.87879	2.66026	620.485		6.9423	6.04449
0.256109	0.171646	0.110673	0.080924	472.416		0.670089	0.599414	0.587391	0.580748						0.274343	0.241779	621.024		2.88093	2.65993	621.024		6.95901	6.06127
0.244697	0.16615	0.108846	0.0768464	473.001		0.679801	0.606805	0.570433	0.58416						0.274613	0.241538	621.563		2.89863	2.67755	621.563		6.97283	6.07621
0.253569	0.173276	0.111371	0.0844327	473.586		0.688839	0.603596	0.578069	0.585696						0.274487	0.241322	622.102		2.90105	2.67962	622.102		6.99122	6.0887
0.25637	0.171742	0.112898	0.0844794	474.172		0.676956	0.604517	0.567866	0.581579						0.273583	0.240853	622.641		2.88882	2.66677	622.641		7.00014	6.10277
0.252177	0.169359	0.108547	0.0790993	474.757		0.669059	0.606903	0.581331	0.586129						0.27305	0.240206	623.179		2.89414	2.67439	623.179		7.01146	6.11437
0.250932	0.167835	0.110325	0.0787601	475.342		0.67573	0.612195	0.587004	0.584958						0.272711	0.24013	623.718		2.88704	2.66949	623.718		7.02224	6.11989
0.244368	0.170234	0.11058	0.0806763	475.927		0.676013	0.605332	0.574106	0.578657						0.27268	0.240403	624.257		2.87583	2.65927	624.257		7.03064	6.12803
0.251698	0.169197	0.110161	0.0787669	476.512		0.676017	0.606106	0.580713	0.593162						0.27215	0.240099	624.796		2.87012	2.65445	624.796		7.0388	6.13497
0.247944	0.170172	0.111889	0.0794043	477.097		0.686154	0.597624	0.582035	0.587229						0.272256	0.240148	625.335		2.87123	2.65483	625.335		7.04762	6.14491
0.24949	0.170067	0.112815	0.0816536	477.682		0.680539	0.602305	0.581467	0.594413						0.273335	0.241269	625.874		2.86448	2.65217	625.874		7.05236	6.15391
0.256232	0.176382	0.114075	0.0813293	478.268		0.671415	0.596087	0.571284	0.577979						0.273756	0.241818	626.412		2.85993	2.65007	626.412		7.06129	6.17042
0.245119	0.170696	0.109005	0.0797833	478.853		0.669908	0.58648	0.571295	0.573583						0.274317	0.242376	626.951		2.85831	2.64581	626.951		7.0774	6.18842
0.248534	0.169205	0.109091	0.0788459	479.438		0.666454	0.599125	0.568252	0.574014						0.275391	0.243066	627.49		2.86778	2.65192	627.49		7.08932	6.2005
0.2472	0.171746	0.109367	0.078267	480.022		0.676996	0.599783	0.582816	0.582344						0.275635	0.243255	628.029		2.86821	2.65399	628.029		7.0983	6.20639
0.251342	0.170191	0.110878	0.0791695	480.607		0.671058	0.600195	0.56575	0.582907						0.275672	0.243448	628.567		2.86332	2.64669	628.567		7.11111	6.21197
0.254686	0.175148	0.113373	0.0834451	481.192		0.662527	0.592824	0.562008	0.570518						0.276085	0.243912	629.106		2.85985	2.64437	629.106		7.11992	6.225
0.253124	0.174972	0.112264	0.0819413	481.777		0.66499	0.597804	0.565937	0.566821						0.277544	0.245326	629.644		2.85662	2.64242	629.644		7.13071	6.23505
0.248284	0.170143	0.109814	0.0835617	482.362		0.668138	0.599924	0.573151	0.571566						0.277883	0.245738	630.183		2.8521	2.63743	630.183		7.14268	6.24814
0.251785	0.171953	0.110855	0.0791698	482.946		0.681769	0.601367	0.566461	0.575275						0.278643	0.246402	630.722		2.85347	2.63916	630.722		7.14904	6.25297
0.251358	0.173617	0.113113	0.0804303	483.531		0.670031	0.593955	0.570096	0.573421						0.280821	0.24841	631.26		2.85248	2.63889	631.26		7.1454	6.24616
0.25812	0.180808	0.116089	0.0824855	484.116		0.668754	0.597339	0.568373	0.567701						0.282047	0.249637	631.799		2.84936	2.637	631.799		7.15718	6.25655
0.256886	0.175175	0.113359	0.0804739	484.7		0.677794	0.610238	0.567438	0.570509						0.283703	0.251152	632.337		2.85023	2.63838	632.337		7.16873	6.27145
0.252582	0.173669	0.11199	0.0797712	485.285		0.676402	0.60301	0.57562	0.586485						0.284132	0.251586	632.876		2.84801	2.63376	632.876		7.1711	6.28052
0.248758	0.170836	0.110459	0.0784901	485.87		0.668405	0.593993	0.566569	0.563681						0.284877	0.252216	633.414		2.84911	2.63538	633.414		7.17518	6.29052
0.248654	0.172807	0.112975	0.0778925	486.454		0.678485	0.598859	0.562082	0.567567						0.285747	0.253216	633.953		2.84113	2.62863	633.953		7.18335	6.29277
0.255618	0.173441	0.112489	0.0841695	487.039		0.670328	0.59396	0.562746	0.566172						0.286096	0.253593	634.491		2.83832	2.62487	634.491		7.19545	6.30072
0.254841	0.176644	0.112927	0.0841631	487.623		0.669565	0.598193	0.570775	0.570775						0.286665	0.253895	635.03		2.84394	2.63299	635.03		7.20541	6.30973
0.251474	0.174621	0.111561	0.0800492	488.207		0.682223	0.597616	0.56193	0.565555						0.286539	0.253546	635.568		2.8509	2.63775	635.568		7.20805	6.31291
0.257995	0.177116	0.115025	0.0779189	488.792		0.690316	0.602515	0.573492	0.574368						0.287069	0.254288	636.106		2.8425	2.62942	636.106		7.22159	6.32678
0.263874	0.181388	0.115453	0.0827741	489.376		0.674613	0.597126	0.562974	0.560246						0.286179	0.253642	636.645		2.83764	2.62437	636.645		7.22142	6.3294
0.256832	0.176163	0.114488	0.0813956	489.96		0.676636	0.59373	0.566438	0.566742						0.286826	0.254135	637.183		2.83951	2.62841	637.183		7.22958	6.337
0.256849	0.177502	0.115681	0.0834914	490.545		0.677768	0.601634	0.565032	0.568321						0.288396	0.255554	637.721		2.8391	2.6269	637.721		7.24667	6.34873
0.251205	0.175654	0.112247	0.0814613	491.129		0.669318	0.58963	0.572644	0.566097						0.288937	0.256249	638.26		2.83331	2.62408	638.26		7.25847	6.35716
0.254809	0.176157	0.113404	0.0809427	491.713		0.670596	0.595923	0.561895	0.567454						0.289999	0.257274	638.798		2.83131	2.62372	638.798		7.27419	6.36649
0.256898	0.177154	0.113145	0.0829051	492.297		0.672388	0.586589	0.555767	0.560046						0.289266	0.256681	639.336		2.82804	2.62494	639.336		7.29418	6.37922
0.252931	0.176434	0.113655	0.0820313	492.881		0.678561	0.596901	0.567691	0.568618						0.289947	0.256955	639.874		2.83879	2.63561	639.874		7.30318	6.38542
0.250414	0.174561	0.11288	0.0799415	493.465		0.682062	0.602651	0.566954	0.567948						0.29029	0.25713	640.412		2.84289	2.6397	640.412		7.30454	6.38707
0.256827	0.17691	0.114634	0.0792414	494.049		0.676008	0.597197	0.562495	0.561955						0.291193	0.25786	640.951		2.84472	2.64046	640.951		7.31743	6.3954
0.253822	0.172336	0.110069	0.0819042	494.633		0.679285	0.60043	0.574807	0.570833						0.292605	0.25898	641.489		2.8496	2.6456	641.489		7.32246	6.40195
0.255107	0.175638	0.113295	0.0805665	495.217		0.676945	0.600888	0.569466	0.57078						0.291056	0.257106	642.027		2.86278	2.65751	642.027		7.32675	6.40152
0.260041	0.180744	0.118002	0.0824543	495.801		0.671678	0.592231	0.569236	0.565454						0.289866	0.255732	642.565		2.87157	2.6599	642.565		7.33568	6.40881
0.263571	0.180275	0.115762	0.0859458	496.385		0.675743	0.597159	0.561048	0.553357						0.289965	0.255902	643.103		2.8693	2.65819	643.103		7.35441	6.42602
0.25897	0.1764	0.113529	0.0806737	496.969		0.678675	0.598303	0.573824	0.571994						0.28934	0.255406	643.641		2.86539	2.65736	643.641		7.35269	6.43088
0.253016	0.17494	0.112174	0.0787112	497.553		0.683901	0.599048	0.566903	0.563052						0.287531	0.253998	644.179		2.85887	2.64994	644.179		7.37161	6.44266
0.252857	0.173057	0.113258	0.0801389	498.136		0.67041	0.598688	0.570507	0.573694						0.287679	0.254196	644.717		2.85767	2.64305	644.717		7.37677	6.45068
0.261157	0.180214	0.116231	0.0852543	498.72		0.677238	0.597727	0.572595	0.565519						0.287924	0.254109	645.255		2.86831	2.65098	645.255		7.3786	6.45906
0.254675	0.178913	0.1153	0.0833594	499.304		0.683756	0.603477	0.576799	0.575712						0.287433	0.25331	645.793		2.87939	2.66179	645.793		7.3959	6.4674
0.256574	0.176345	0.112817	0.0840736	499.887		0.678393	0.601848	0.570708	0.572121						0.285896	0.251701	646.331		2.88664	2.6681	646.331		7.41745	6.48225
0.251899	0.173154	0.111913	0.0801647	500.471		0.680029	0.602953	0.568813	0.563381						0.284436	0.250007	646.869		2.89954	2.67984	646.869		7.42076	6.48848
0.260449	0.178275	0.114146	0.0817892	501.055		0.685574	0.601778	0.572276	0.570373						0.282336	0.24779	647.407		2.90957	2.68669	647.407		7.43338	6.50012
0.244588	0.168439	0.108908	0.0753922	501.638		0.679712	0.594895	0.566343	0.561229						0.280393	0.24593	647.944		2.91401	2.69272	647.944		7.45809	6.52385
0.253766	0.176206	0.111348	0.0800444	502.222		0.682669	0.5948	0.576728	0.571606						0.279119	0.244579	648.482		2.92264	2.69962	648.482		7.47014	6.53249
0.252456	0.17476	0.112225	0.0826284	502.805		0.681109	0.603601	0.566057	0.561732						0.277708	0.243786	649.02		2.90666	2.68457	649.02		7.47852	6.53529
0.253777	0.178339	0.113077	0.0813682	503.388		0.688435	0.598552	0.566834	0.56179						0.277173	0.243381	649.558		2.90447	2.67928	649.558		7.47982	6.53875
0.254126	0.174785	0.110581	0.0778878	503.972		0.684301	0.601719	0.575255	0.56978						0.275674	0.241821	650.096		2.91176	2.68681	650.096		7.49629	6.54358
0.256418	0.177691	0.114203	0.0817748	504.555		0.68671	0.606514	0.571472	0.568861						0.275242	0.241521	650.633		2.91008	2.68161	650.633		7.49835	6.54453
0.252264	0.175706	0.111841	0.0773787	505.139		0.690413	0.609624	0.568582	0.558137						0.275345	0.241604	651.171		2.91071	2.68161	651.171		7.51119	6.56573
0.258361	0.178531	0.113889	0.0830764	505.722		0.694945	0.613517	0.575686	0.569877						0.273743	0.240243	651.709		2.90906	2.67843	651.709		7.51981	6.57818
0.254956	0.177141	0.113973	0.08189	506.305		0.68775	0.599024	0.560743	0.56395						0.274052	0.240478	652.246		2.91046	2.67825	652.246		7.5289	6.58542
0.255375	0.1811	0.116072	0.0850529	506.888		0.688864	0.601418	0.580953	0.572272						0.274629	0.240889	652.784		2.91459	2.68295	652.784		7.53704	6.59553
0.253365	0.175384	0.112274	0.0807068	507.471		0.687928	0.610073	0.570369	0.562139						0.27427	0.240349	653.322		2.92315	2.68666	653.322		7.55167	6.60256
0.258394	0.181248	0.115148	0.0836138	508.055		0.683604	0.600687	0.574517	0.5712						0.274343	0.240424	653.859		2.92109	2.68397	653.859		7.56486	6.60984
0.253325	0.175157	0.112555	0.0827944	508.637		0.683377	0.610657	0.571942	0.573452						0.274557	0.240439	654.397		2.92756	2.68835	654.397		7.5756	6.61714
0.259208	0.181012	0.114892	0.0831839	509.221		0.693407	0.610322	0.580492	0.57251						0.274836	0.240984	654.934		2.91714	2.68064	654.934		7.57912	6.62684
0.257816	0.179366	0.113987	0.0833009	509.804		0.688101	0.612174	0.576863	0.571093						0.27643	0.242643	655.472		2.90971	2.67497	655.472		7.58845	6.64076
0.264258	0.18242	0.115471	0.0864255	510.387		0.692381	0.607024	0.579682	0.56788						0.276119	0.242417	656.009		2.90835	2.67512	656.009		7.59302	6.64527
0.257177	0.178902	0.116011	0.082755	510.969		0.696839	0.607157	0.568589	0.565556						0.276983	0.243118	656.547		2.91072	2.6795	656.547		7.59328	6.6314
0.250085	0.175586	0.111456	0.0787812	511.552		0.690729	0.607687	0.575221	0.569149						0.278553	0.244605	657.084		2.90816	2.68001	657.084		7.60102	6.64406
0.254016	0.178589	0.116165	0.083022	512.135		0.686739	0.605265	0.574132	0.559473						0.279301	0.245554	657.622		2.89704	2.67128	657.622		7.59616	6.63595
0.253375	0.176511	0.113251	0.0827251	512.718		0.696819	0.613672	0.569367	0.567221						0.279682	0.246212	658.159		2.88591	2.66262	658.159		7.61613	6.65132
0.262916	0.182925	0.11693	0.0833948	513.301		0.696457	0.610945	0.580458	0.567971						0.279032	0.245696	658.696		2.88405	2.65998	658.696		7.62833	6.67098
0.258059	0.177406	0.113279	0.0803	513.884		0.691381	0.615393	0.572646	0.568025						0.278316	0.245273	659.234		2.8762	2.65581	659.234		7.64437	6.68864
0.257408	0.180833	0.115478	0.081744	514.466		0.694863	0.614823	0.577802	0.568253						0.278298	0.245371	659.771		2.8707	2.6498	659.771		7.65081	6.69964
0.262483	0.178634	0.115438	0.0835769	515.049		0.693266	0.610469	0.574429	0.568384						0.277644	0.244565	660.308		2.87632	2.65482	660.308		7.65474	6.70878
0.254906	0.178398	0.114489	0.0812377	515.632		0.699089	0.618764	0.578827	0.571827						0.278422	0.245595	660.846		2.86857	2.65404	660.846		7.66151	6.70641
0.264805	0.186004	0.117786	0.0840118	516.214		0.697789	0.617497	0.572125	0.567591						0.278308	0.245102	661.383		2.88234	2.67029	661.383		7.67813	6.72177
0.262256	0.184755	0.117778	0.0847404	516.797		0.696439	0.614385	0.575193	0.565719						0.278913	0.245796	661.92		2.87909	2.6696	661.92		7.67771	6.71768
0.254579	0.179076	0.113388	0.0781701	517.379		0.698385	0.615486	0.580997	0.577054						0.279164	0.246339	662.457		2.86887	2.6549	662.457		7.68353	6.727
0.255196	0.176883	0.113771	0.0823004	517.962		0.70573	0.624796	0.592224	0.584587						0.278785	0.24592	662.995		2.87225	2.65947	662.995		7.69411	6.74213
0.259259	0.178024	0.114692	0.0820782	518.544		0.702206	0.619162	0.582387	0.56805						0.280242	0.246894	663.532		2.88248	2.67	663.532		7.68998	6.73927
0.261076	0.18061	0.117482	0.0801663	519.127		0.703031	0.617859	0.579693	0.574153						0.282229	0.248233	664.069		2.8931	2.68391	664.069		7.69803	6.74378
0.258584	0.18095	0.116639	0.0822501	519.709		0.705573	0.62685	0.581255	0.57678						0.285381	0.250712	664.606		2.90393	2.69097	664.606		7.71334	6.75789
0.259003	0.181874	0.115432	0.0826581	520.291		0.705927	0.622882	0.583308	0.573835						0.286169	0.251982	665.143		2.88731	2.67769	665.143		7.71352	6.75762
0.255228	0.177695	0.115906	0.0813098	520.873		0.708736	0.617521	0.584629	0.572875						0.286211	0.251205	665.68		2.91316	2.69619	665.68		7.72654	6.77483
0.262333	0.181126	0.115765	0.0808232	521.456		0.708872	0.623246	0.587375	0.576713						0.287404	0.252174	666.217		2.91681	2.69669	666.217		7.73121	6.77262
0.257832	0.177332	0.113199	0.0799526	522.038		0.700799	0.620237	0.577868	0.567177						0.287111	0.251734	666.754		2.92376	2.69913	666.754		7.72707	6.7779
0.257385	0.181193	0.11458	0.0859091	522.62		0.706509	0.625601	0.580216	0.57669						0.287122	0.251883	667.291		2.91902	2.698	667.291		7.73218	6.78194
0.263717	0.182202	0.117345	0.0841252	523.202		0.709809	0.623265	0.583988	0.575382						0.287515	0.252153	667.828		2.92336	2.70119	667.828		7.74504	6.78953
0.261239	0.179809	0.116661	0.0851224	523.784		0.706933	0.620729	0.583519	0.577216						0.288175	0.252648	668.365		2.92676	2.70416	668.365		7.7546	6.80893
0.262379	0.182554	0.115494	0.0821444	524.366		0.714033	0.626983	0.587075	0.574098						0.28679	0.251416	668.902		2.92733	2.70543	668.902		7.75278	6.80689
0.256317	0.178815	0.114172	0.0806001	524.948		0.709262	0.622561	0.580876	0.573637						0.285817	0.250799	669.439		2.92027	2.69794	669.439		7.76029	6.82079
0.262701	0.182221	0.116514	0.079003	525.53		0.708813	0.623821	0.588868	0.578281						0.286094	0.251745	669.975		2.89821	2.68203	669.975		7.7728	6.83716
0.263612	0.183707	0.118164	0.0835469	526.112		0.707216	0.625599	0.591008	0.581878						0.287409	0.253199	670.512		2.89123	2.67365	670.512		7.77871	6.84901
0.265255	0.187205	0.119144	0.0833697	526.694		0.713589	0.635115	0.593762	0.587454						0.287564	0.253133	671.049		2.89967	2.66796	671.049		7.79829	6.86244
0.258445	0.179978	0.114166	0.0820451	527.276		0.711753	0.623836	0.591112	0.582082						0.289313	0.254889	671.586		2.89445	2.66761	671.586		7.79917	6.86509
0.264494	0.185369	0.117935	0.085232	527.858		0.716606	0.628668	0.591651	0.581649						0.288199	0.253125	672.123		2.91899	2.69179	672.123		7.81489	6.8757
0.253258	0.177061	0.113247	0.0823843	528.44		0.715981	0.631946	0.588185	0.582385						0.287346	0.252626	672.659		2.91158	2.68801	672.659		7.82947	6.88407
0.267181	0.187456	0.119026	0.0836064	529.021		0.719293	0.633061	0.591242	0.58431						0.285845	0.251351	673.196		2.91036	2.68313	673.196		7.83713	6.89396
0.267315	0.186463	0.117772	0.0835138	529.603		0.718538	0.636748	0.596465	0.588235						0.284602	0.250265	673.733		2.91094	2.68047	673.733		7.84529	6.90022
0.262491	0.183295	0.117031	0.0863042	530.185		0.721684	0.63896	0.59894	0.587243						0.285352	0.251425	674.269		2.89626	2.66294	674.269		7.87261	6.92591
0.261072	0.181705	0.115701	0.0823684	530.766		0.72005	0.631634	0.589649	0.582312						0.286732	0.252834	674.806		2.8913	2.65766	674.806		7.87765	6.93435
0.263646	0.186776	0.11976	0.0876217	531.348		0.716167	0.634017	0.592937	0.578757						0.288242	0.254206	675.343		2.89143	2.65639	675.343		7.88624	6.93875
0.258103	0.180727	0.114323	0.0799989	531.93		0.722228	0.631215	0.593394	0.588103						0.287717	0.253927	675.879		2.88518	2.65269	675.879		7.89582	6.94844
0.265484	0.183356	0.117707	0.0846091	532.511		0.717121	0.636178	0.59938	0.586797						0.289103	0.255104	676.416		2.88779	2.65355	676.416		7.90979	6.96244
0.266741	0.188222	0.120285	0.0848195	533.093		0.722392	0.636871	0.595599	0.580951						0.289149	0.255189	676.952		2.88641	2.65188	676.952		7.92055	6.97961
0.27394	0.190611	0.121767	0.0855848	533.674		0.722567	0.635634	0.595288	0.582341						0.290099	0.255942	677.489		2.89069	2.6523	677.489		7.89135	6.95976
0.261041	0.182954	0.115832	0.0836696	534.255		0.719548	0.641863	0.595282	0.588634						0.290457	0.25661	678.025		2.8803	2.64312	678.025		7.91885	6.98652
0.262808	0.184119	0.117417	0.0869706	534.837		0.721461	0.637657	0.598406	0.590189						0.290262	0.256385	678.561		2.88131	2.64523	678.561		7.93159	6.99213
0.264368	0.185086	0.119141	0.0832579	535.418		0.724014	0.636996	0.59798	0.585007						0.291406	0.25734	679.098		2.88433	2.64644	679.098		7.96402	7.01461
0.262725	0.182259	0.11695	0.0841819	535.999		0.718305	0.639865	0.594534	0.584922						0.291719	0.25751	679.634		2.88835	2.64969	679.634		7.97349	7.02217
0.264923	0.184423	0.116979	0.0867537	536.581		0.72415	0.637087	0.600974	0.585511						0.293176	0.259092	680.171		2.88022	2.64475	680.171		7.99625	7.03431
0.261107	0.184535	0.118853	0.0853559	537.162		0.728389	0.644085	0.605115	0.59216						0.293297	0.25964	680.707		2.86637	2.63496	680.707		8.02326	7.06228
0.261195	0.182313	0.117807	0.0834191	537.743		0.729834	0.640701	0.596164	0.589366						0.294224	0.260563	681.243		2.8641	2.63381	681.243		8.05314	7.08737
0.264213	0.186904	0.1184	0.0865595	538.324		0.729818	0.647177	0.60875	0.592535						0.295076	0.261706	681.779		2.85278	2.62575	681.779		8.06244	7.09485
0.260313	0.181198	0.116389	0.0784552	538.905		0.729725	0.643955	0.603186	0.589055						0.295794	0.262594	682.316		2.84506	2.62272	682.316		8.08136	7.10821
0.257114	0.179919	0.115794	0.0789541	539.486		0.727037	0.64427	0.603616	0.590614						0.294563	0.261499	682.852		2.84434	2.62465	682.852		8.10566	7.11351
0.266989	0.184947	0.118047	0.0832045	540.067		0.735336	0.644194	0.603728	0.5953						0.29594	0.262748	683.388		2.84362	2.62845	683.388		8.12046	7.12282
0.260222	0.182851	0.115697	0.0792786	540.648		0.73244	0.645584	0.604395	0.587023						0.296181	0.263487	683.924		2.82785	2.61352	683.924		8.1382	7.14868
0.263583	0.186848	0.118547	0.0842772	541.229		0.73468	0.649697	0.606042	0.591627						0.295209	0.262771	684.461		2.82255	2.60741	684.461		8.14108	7.14411
0.263861	0.186186	0.118681	0.0871269	541.81		0.73339	0.643659	0.604102	0.595352						0.295148	0.262452	684.997		2.83139	2.61645	684.997		8.17318	7.17472
0.26261	0.182624	0.11519	0.0822624	542.391		0.733652	0.647033	0.610362	0.595083						0.2943	0.261515	685.533		2.83608	2.62192	685.533		8.17259	7.18715
0.266266	0.187868	0.119803	0.0822835	542.972		0.732163	0.650112	0.603018	0.592241						0.293688	0.260834	686.069		2.84017	2.62923	686.069		8.17606	7.19324
0.261061	0.184526	0.118755	0.081398	543.553		0.736743	0.648452	0.609298	0.590729						0.294286	0.261154	686.605		2.84766	2.63503	686.605		8.17711	7.20201
0.26498	0.184807	0.118478	0.0812367	544.133		0.735158	0.653886	0.606004	0.592216						0.293267	0.259976	687.141		2.85586	2.64271	687.141		8.19327	7.21796
0.265408	0.18482	0.118401	0.0845955	544.714		0.736352	0.649218	0.611021	0.595277						0.294822	0.261373	687.677		2.85693	2.64935	687.677		8.19934	7.22389
0.263858	0.183734	0.118191	0.0821682	545.295		0.737302	0.648543	0.610303	0.597832						0.294847	0.260996	688.213		2.86609	2.65479	688.213		8.2181	7.24449
0.268478	0.186684	0.118192	0.0857662	545.875		0.739626	0.655016	0.6059	0.593152						0.295443	0.261696	688.749		2.86028	2.64671	688.749		8.22833	7.25707
0.268406	0.186254	0.120039	0.0860261	546.456		0.737017	0.65357	0.604101	0.591053						0.296721	0.262457	689.285		2.87035	2.6539	689.285		8.23817	7.2695
0.264221	0.185365	0.118882	0.0828109	547.037		0.743591	0.654154	0.610906	0.596831						0.297602	0.262644	689.82		2.88801	2.67184	689.82		8.255	7.28095
0.260302	0.182931	0.118154	0.0836388	547.617		0.742294	0.654905	0.612616	0.595601						0.300013	0.264577	690.356		2.894	2.67347	690.356		8.25647	7.27905
0.265221	0.186928	0.118524	0.0833494	548.198		0.743584	0.65483	0.610943	0.594613						0.299669	0.264234	690.892		2.8938	2.67269	690.892		8.25656	7.28071
0.270729	0.186434	0.119187	0.0857984	548.778		0.744711	0.657284	0.614552	0.597554						0.299716	0.264212	691.428		2.89668	2.67229	691.428		8.27061	7.29958
0.264485	0.186217	0.116126	0.084007	549.358		0.745512	0.66193	0.618586	0.60374						0.299405	0.264142	691.964		2.89103	2.66822	691.964		8.27141	7.29648
0.266501	0.18817	0.118491	0.0849497	549.939		0.750815	0.659717	0.618841	0.603508						0.298404	0.262644	692.499		2.90781	2.68426	692.499		8.27793	7.30437
0.262267	0.182302	0.116245	0.0840347	550.519		0.744	0.659851	0.614765	0.598067						0.299285	0.263818	693.035		2.89588	2.67492	693.035		8.276	7.30107
0.266387	0.186182	0.118093	0.0834453	551.099		0.745346	0.660278	0.615837	0.60106						0.299174	0.263387	693.571		2.90454	2.68327	693.571		8.28802	7.31701
0.263473	0.186113	0.117425	0.0837467	551.68		0.738135	0.660115	0.613806	0.598356						0.300401	0.264354	694.106		2.90743	2.68752	694.106		8.2895	7.31146
0.26443	0.184977	0.117201	0.0827157	552.26		0.742256	0.662323	0.616278	0.600722						0.301099	0.264688	694.642		2.91602	2.69231	694.642		8.27931	7.30963
0.267112	0.187679	0.120519	0.0853532	552.84		0.741248	0.660801	0.615762	0.599						0.299899	0.263809	695.178		2.90891	2.68641	695.178		8.27411	7.30739
0.267587	0.185669	0.118333	0.0843242	553.42		0.748272	0.661426	0.615967	0.596825						0.298076	0.262013	695.713		2.91296	2.68906	695.713		8.27003	7.29994
0.264129	0.187542	0.118646	0.0825186	554		0.750264	0.659964	0.617809	0.602395						0.29639	0.260643	696.249		2.90749	2.68078	696.249		8.28436	7.30973
0.267593	0.186323	0.11856	0.0837902	554.58		0.748643	0.662103	0.613742	0.600807						0.296558	0.261194	696.784		2.89558	2.67346	696.784		8.28227	7.31407
0.27046	0.189053	0.121249	0.0862273	555.16		0.753201	0.665879	0.617	0.603176						0.295937	0.260367	697.32		2.9029	2.67675	697.32		8.29089	7.31372
0.268313	0.185659	0.117009	0.0847545	555.74		0.755281	0.668126	0.622533	0.608776						0.295426	0.259743	697.855		2.90684	2.67942	697.855		8.29198	7.31279
0.265927	0.185255	0.118012	0.0841209	556.32		0.755072	0.665115	0.615516	0.600637						0.295642	0.2602	698.391		2.89673	2.67889	698.391		8.28651	7.30717
0.263288	0.184956	0.117325	0.0839213	556.9		0.749769	0.666733	0.621578	0.603687						0.294662	0.258901	698.926		2.9108	2.69136	698.926		8.28368	7.30567
0.2691	0.189637	0.120179	0.0856981	557.48		0.754426	0.670473	0.621491	0.607756						0.295609	0.26026	699.461		2.89634	2.68137	699.461		8.28623	7.30904
0.270528	0.186305	0.119583	0.0863629	558.06		0.755409	0.665974	0.622045	0.605277						0.295141	0.259524	699.997		2.90703	2.6861	699.997		8.30093	7.32161
0.278201	0.190811	0.122799	0.0863608	558.64		0.756632	0.668527	0.625799	0.608101						0.295056	0.259389	700.532		2.90912	2.69246	700.532		8.30393	7.32354
0.263995	0.183775	0.11519	0.0808366	559.219		0.75512	0.670595	0.624745	0.604539						0.296477	0.260891	701.067		2.90188	2.68665	701.067		8.30535	7.32867
0.263499	0.190187	0.120829	0.0865647	559.799		0.758151	0.671958	0.62507	0.605174						0.295357	0.259589	701.603		2.9106	2.69441	701.603		8.2906	7.32112
0.264504	0.185536	0.118128	0.0858864	560.379		0.756434	0.668529	0.621464	0.604684						0.294755	0.258959	702.138		2.9139	2.69794	702.138		8.3012	7.32169
0.26391	0.187289	0.116777	0.0847381	560.958		0.756845	0.667928	0.620979	0.608618						0.293635	0.258074	702.673		2.91163	2.69678	702.673		8.30244	7.3231
0.266082	0.18577	0.117544	0.0835491	561.538		0.756846	0.671532	0.622975	0.60261						0.293262	0.257888	703.208		2.90645	2.68918	703.208		8.31466	7.33036
0.258778	0.182813	0.117024	0.0848037	562.118		0.760713	0.671599	0.629434	0.609083						0.293702	0.258439	703.743		2.90119	2.68422	703.743		8.32067	7.33757
0.268467	0.186699	0.117922	0.0867156	562.697		0.760251	0.677261	0.632282	0.610363						0.29311	0.258028	704.279		2.89904	2.67921	704.279		8.32523	7.33408
0.268104	0.189029	0.120912	0.0863101	563.277		0.757949	0.670169	0.625113	0.606573						0.292889	0.258167	704.814		2.88756	2.67165	704.814		8.37166	7.37357
0.27366	0.192152	0.121705	0.0837269	563.856		0.762504	0.671175	0.629038	0.612198						0.293114	0.258362	705.349		2.88451	2.67103	705.349		8.38157	7.38003
0.265753	0.187475	0.119227	0.0862054	564.435		0.760674	0.673838	0.62699	0.609393						0.293968	0.25954	705.884		2.87284	2.65719	705.884		8.39897	7.38797
0.27303	0.191578	0.121444	0.0859397	565.015		0.761424	0.676524	0.628666	0.609785						0.295534	0.260947	706.419		2.87276	2.65872	706.419		8.39938	7.38649
0.272047	0.190545	0.121765	0.083834	565.594		0.762816	0.679513	0.630255	0.610923						0.296943	0.262552	706.954		2.86117	2.64497	706.954		8.4186	7.40174
0.272467	0.190879	0.119807	0.0852529	566.173		0.76574	0.674752	0.624499	0.609029						0.297352	0.262591	707.489		2.87189	2.65784	707.489		8.42808	7.40308
0.267586	0.184059	0.117918	0.0820733	566.753		0.766896	0.67982	0.631319	0.616047						0.299504	0.264386	708.024		2.88	2.66001	708.024		8.43748	7.41407
0.26308	0.18468	0.118014	0.0839873	567.332		0.769244	0.681959	0.631776	0.619013						0.298629	0.263717	708.558		2.8782	2.65817	708.558		8.43802	7.40933
0.268305	0.188499	0.11946	0.0818556	567.911		0.769163	0.678006	0.628109	0.609656						0.298127	0.263748	709.093		2.86578	2.64644	709.093		8.46923	7.43706
0.271679	0.192256	0.121524	0.0897187	568.49		0.76315	0.677215	0.63369	0.6133						0.297735	0.263591	709.628		2.86069	2.64177	709.628		8.47623	7.4439
0.274439	0.190099	0.120336	0.0861207	569.069		0.763072	0.682712	0.634012	0.611298						0.298662	0.263998	710.163		2.87496	2.66095	710.163		8.46905	7.44903
0.273475	0.190856	0.123835	0.0878093	569.648		0.775947	0.682668	0.634787	0.618095						0.297189	0.263223	710.698		2.85726	2.64546	710.698		8.47637	7.46323
0.265772	0.187439	0.118941	0.086394	570.227		0.773328	0.684961	0.635721	0.614831						0.295355	0.261134	711.232		2.86931	2.65596	711.232		8.487	7.48148
0.27074	0.188189	0.117671	0.0844365	570.806		0.768892	0.680101	0.637659	0.620066						0.293392	0.25916	711.767		2.87302	2.66674	711.767		8.50487	7.50927
0.271042	0.188106	0.122052	0.0875515	571.385		0.769539	0.688157	0.63621	0.617778						0.293088	0.258808	712.302		2.87552	2.67479	712.302		8.51686	7.51777
0.270445	0.189687	0.12177	0.0844832	571.964		0.767158	0.683842	0.638552	0.615737						0.291961	0.258	712.837		2.86828	2.66851	712.837		8.53996	7.53396
0.266843	0.1881	0.119843	0.0834333	572.543		0.772343	0.683057	0.634094	0.617354						0.292121	0.258275	713.371		2.86445	2.66579	713.371		8.57104	7.56873
0.280537	0.196886	0.123535	0.0878678	573.122		0.773695	0.680238	0.638299	0.616351						0.294427	0.260048	713.906		2.87154	2.66667	713.906		8.58931	7.57865
0.269836	0.189487	0.119993	0.0860014	573.701		0.771873	0.688419	0.639313	0.615383						0.29551	0.26074	714.44		2.87917	2.67045	714.44		8.59972	7.59365
0.268335	0.184165	0.116029	0.0830904	574.279		0.77387	0.687743	0.641089	0.618843						0.295152	0.260144	714.975		2.88748	2.67151	714.975		8.62665	7.60925
0.268659	0.18964	0.120573	0.0844272	574.858		0.776177	0.688239	0.643597	0.624345						0.295311	0.259824	715.509		2.90394	2.68197	715.509		8.64538	7.62555
0.273909	0.192951	0.121606	0.088747	575.437		0.777763	0.686929	0.640267	0.624039						0.295904	0.260833	716.044		2.89019	2.66926	716.044		8.6552	7.62141
0.268119	0.186292	0.117818	0.084847	576.015		0.777593	0.689137	0.64073	0.619784						0.298354	0.262795	716.578		2.89684	2.67856	716.578		8.66583	7.62833
0.264152	0.186743	0.120406	0.0860275	576.594		0.774558	0.691641	0.640243	0.62113						0.300725	0.265148	717.113		2.89259	2.66939	717.113		8.66474	7.63195
0.27233	0.187064	0.120201	0.0839345	577.172		0.782018	0.691669	0.642142	0.618349						0.30236	0.266249	717.647		2.90374	2.67787	717.647		8.67197	7.6427
0.27313	0.192606	0.124751	0.0844872	577.751		0.775776	0.690281	0.646048	0.623846						0.305252	0.269017	718.182		2.89934	2.67231	718.182		8.69686	7.65067
0.266701	0.186674	0.118636	0.0808053	578.329		0.779336	0.693941	0.643602	0.622622						0.305566	0.269415	718.716		2.89635	2.6727	718.716		8.69896	7.65314
0.267535	0.188595	0.119727	0.0870832	578.908		0.778157	0.692966	0.6444	0.61957						0.304302	0.26834	719.25		2.89469	2.6751	719.25		8.69337	7.64738
0.270927	0.191183	0.119983	0.0840289	579.486		0.780493	0.692631	0.644232	0.62283						0.302651	0.267119	719.784		2.88629	2.6584	719.784		8.69163	7.65064
0.276352	0.194709	0.123159	0.0857458	580.065		0.784314	0.696001	0.648072	0.625167						0.303536	0.267969	720.319		2.88348	2.65433	720.319		8.689	7.64107
0.271372	0.190134	0.12045	0.0858471	580.643		0.783945	0.6929	0.639939	0.621229						0.302293	0.267183	720.853		2.87419	2.64635	720.853		8.67732	7.63559
0.272345	0.191511	0.122328	0.0850923	581.221		0.783887	0.694823	0.644137	0.622277						0.301775	0.266444	721.387		2.88112	2.64985	721.387		8.67691	7.63063
0.271224	0.190254	0.119649	0.0824298	581.799		0.783724	0.695993	0.647478	0.622713						0.30249	0.266906	721.921		2.88772	2.65978	721.921		8.68078	7.62965
0.274394	0.190445	0.121718	0.0836584	582.378		0.780039	0.695949	0.645638	0.624963						0.301949	0.266922	722.455		2.87172	2.64315	722.455		8.69951	7.64147
0.268027	0.187639	0.120386	0.0858455	582.956		0.789069	0.691316	0.648099	0.625262						0.301116	0.265937	722.99		2.8787	2.65296	722.99		8.70958	7.64946
0.268681	0.190318	0.120323	0.0851951	583.534		0.78985	0.697364	0.646995	0.62505						0.303333	0.267669	723.524		2.88636	2.664	723.524		8.71753	7.66638
0.265934	0.186477	0.119059	0.0848416	584.112		0.782609	0.698539	0.647937	0.625034						0.302625	0.266652	724.058		2.89794	2.68029	724.058		8.74329	7.6735
0.270249	0.190882	0.121107	0.0869075	584.69		0.780972	0.702014	0.648974	0.624939						0.304463	0.269032	724.592		2.87767	2.66758	724.592		8.74412	7.67863
0.267215	0.185858	0.118892	0.082516	585.268		0.786804	0.702721	0.647768	0.626665						0.302439	0.26811	725.126		2.85208	2.643	725.126		8.7437	7.67463
0.268577	0.190145	0.119909	0.0875049	585.846		0.789329	0.702997	0.652237	0.628885						0.299301	0.26549	725.66		2.84757	2.63887	725.66		8.7436	7.67817
0.268812	0.189789	0.121389	0.0877721	586.424		0.791228	0.702102	0.64974	0.629661						0.297459	0.264063	726.193		2.83952	2.62602	726.193		8.7678	7.6961
0.280451	0.195182	0.122681	0.085527	587.002		0.789268	0.701991	0.652891	0.62874						0.295701	0.262733	726.727		2.8315	2.61902	726.727		8.77235	7.69504
0.274679	0.192258	0.121318	0.0855092	587.579		0.788276	0.704641	0.653416	0.632877						0.297824	0.264486	727.261		2.83605	2.62792	727.261		8.76833	7.69813
0.266652	0.190122	0.120252	0.0865441	588.157		0.792735	0.702354	0.656359	0.630276						0.296945	0.26424	727.795		2.82099	2.61148	727.795		8.7702	7.70242
0.280991	0.199408	0.128939	0.0895767	588.735		0.791477	0.703468	0.6549	0.633988						0.297278	0.264628	728.329		2.81801	2.60527	728.329		8.79314	7.71314
0.277252	0.193712	0.124166	0.084008	589.313		0.789123	0.700549	0.656761	0.631743						0.300009	0.267313	728.863		2.81295	2.59873	728.863		8.80726	7.72384
0.265406	0.184118	0.118294	0.0823166	589.89		0.794594	0.703339	0.657343	0.631323						0.300135	0.267655	729.396		2.8064	2.59709	729.396		8.82209	7.7414
0.276092	0.195114	0.124335	0.0909166	590.468		0.794092	0.703684	0.65461	0.633395						0.302279	0.269794	729.93		2.79934	2.58554	729.93		8.83781	7.76166
0.272167	0.191337	0.122089	0.0857151	591.046		0.791078	0.706609	0.661686	0.63684						0.302347	0.269881	730.464		2.80072	2.58742	730.464		8.84408	7.77413
0.268708	0.192289	0.122218	0.0853834	591.623		0.793229	0.709053	0.659923	0.637498						0.301626	0.269304	730.997		2.79983	2.58392	730.997		8.84297	7.76964
0.265794	0.186293	0.1198	0.0841477	592.201		0.796503	0.704879	0.655789	0.634738						0.301452	0.269005	731.531		2.80428	2.59158	731.531		8.84908	7.7745
0.271485	0.190598	0.12054	0.0834517	592.778		0.801154	0.70786	0.664156	0.63551						0.302286	0.269909	732.065		2.80242	2.58845	732.065		8.8687	7.79566
0.280431	0.196171	0.126062	0.0877248	593.356		0.799625	0.707588	0.659558	0.635351						0.303952	0.271478	732.598		2.80416	2.59118	732.598		8.87336	7.79936
0.279802	0.196673	0.12498	0.09171	593.933		0.79615	0.707751	0.658878	0.632613						0.304813	0.272322	733.132		2.80345	2.59153	733.132		8.86414	7.79015
0.268006	0.187872	0.119726	0.0835151	594.51		0.79858	0.716803	0.660532	0.639645						0.305042	0.272762	733.665		2.79773	2.58272	733.665		8.86917	7.80174
0.264171	0.185532	0.119733	0.0854514	595.088		0.802249	0.710934	0.663446	0.636997						0.306031	0.273459	734.199		2.80681	2.59676	734.199		8.87592	7.80854
0.273956	0.190713	0.123101	0.0860452	595.665		0.801458	0.716959	0.661901	0.634414						0.304289	0.272274	734.732		2.79631	2.58369	734.732		8.89033	7.83751
0.277529	0.195891	0.124095	0.0890531	596.242		0.799118	0.713393	0.664019	0.638628						0.303678	0.271804	735.265		2.79329	2.59162	735.265		8.90231	7.85062
0.273759	0.190817	0.120542	0.0858779	596.82		0.80223	0.715053	0.662349	0.638227						0.302491	0.2709	735.799		2.7886	2.59259	735.799		8.92158	7.87704
0.276245	0.193545	0.11998	0.0838891	597.397		0.804317	0.711795	0.665228	0.641065						0.302168	0.270549	736.332		2.78926	2.60247	736.332		8.91569	7.87438
0.275313	0.191759	0.12266	0.0848365	597.974		0.804362	0.714186	0.664223	0.641654						0.302184	0.26992	736.865		2.80717	2.62525	736.865		8.92531	7.88464
0.274752	0.192923	0.124985	0.0892907	598.551		0.805755	0.718678	0.669748	0.640039						0.300463	0.268573	737.399		2.79838	2.61717	737.399		8.95341	7.91238
0.272867	0.190861	0.121536	0.0866311	599.128		0.805304	0.718038	0.666656	0.642242						0.299766	0.267498	737.932		2.80941	2.63367	737.932		8.96858	7.9333
0.281306	0.201091	0.128872	0.0914689	599.705		0.809383	0.717727	0.666438	0.641275						0.301435	0.269057	738.465		2.80889	2.63755	738.465		8.96618	7.93404
0.27035	0.192755	0.122895	0.0891744	600.282		0.805911	0.721952	0.668525	0.647311						0.303707	0.271037	738.998		2.81301	2.63402	738.998		8.97084	7.93634
0.272692	0.189099	0.120304	0.0820858	600.859		0.807834	0.724016	0.6687	0.643523						0.303484	0.27091	739.532		2.81118	2.62581	739.532		8.98756	7.94724
0.272522	0.19184	0.120913	0.0863023	601.436		0.809983	0.716879	0.668772	0.643966						0.305243	0.271936	740.065		2.82814	2.64225	740.065		9.00929	7.97476
0.279382	0.195451	0.123409	0.088162	602.013		0.813682	0.721209	0.671148	0.648369						0.305775	0.271885	740.598		2.84249	2.6506	740.598		9.01531	7.9836
0.280434	0.196429	0.126525	0.0909104	602.59		0.810792	0.725855	0.668371	0.646764						0.305603	0.271737	741.131		2.84357	2.65295	741.131		9.021	7.98861
0.2807	0.193582	0.121982	0.0840259	603.166		0.813583	0.724999	0.672972	0.646665						0.305415	0.271234	741.664		2.85372	2.65896	741.664		9.04164	7.99714
0.292944	0.201466	0.12777	0.0910547	603.743		0.811346	0.723744	0.673922	0.643839						0.308219	0.273616	742.197		2.85951	2.66562	742.197		9.05445	8.00228
0.266631	0.186395	0.119108	0.0846339	604.32		0.815774	0.726318	0.674972	0.651217						0.311598	0.276952	742.73		2.85129	2.66411	742.73		9.06037	8.01571
0.272839	0.190199	0.122576	0.0846525	604.896		0.808565	0.726349	0.673461	0.646896						0.314005	0.278282	743.263		2.87499	2.68211	743.263		9.06939	8.01817
0.271591	0.19292	0.121217	0.0861007	605.473		0.811323	0.722058	0.672865	0.649763						0.314478	0.278571	743.796		2.87957	2.6771	743.796		9.08361	8.03723
0.279128	0.19478	0.123876	0.0870337	606.05		0.810552	0.725013	0.677527	0.648385						0.313673	0.277347	744.328		2.89134	2.68985	744.328		9.08758	8.04186
0.264338	0.187587	0.119734	0.0843647	606.626		0.809237	0.72704	0.672686	0.651456						0.312504	0.276479	744.861		2.88488	2.68633	744.861		9.07028	8.02258
0.277802	0.195753	0.122849	0.0851836	607.203		0.819544	0.72645	0.675679	0.653025						0.310389	0.274182	745.394		2.89555	2.69636	745.394		9.0716	8.03618
0.283051	0.199029	0.124177	0.0889003	607.779		0.81271	0.728022	0.676577	0.650393						0.310664	0.274254	745.927		2.899	2.69525	745.927		9.06475	8.03007
0.271978	0.191694	0.120323	0.0853127	608.356		0.814115	0.72886	0.675239	0.653693						0.311692	0.275012	746.46		2.90333	2.68885	746.46		9.06557	8.03062
0.279115	0.19531	0.122849	0.0859242	608.932		0.819997	0.727547	0.677798	0.652288						0.314182	0.276649	746.992		2.91999	2.70886	746.992		9.06774	8.02833
0.285143	0.200315	0.126501	0.0887273	609.508		0.818136	0.731668	0.678957	0.651439						0.313267	0.275734	747.525		2.92204	2.71114	747.525		9.06287	8.02583
0.27099	0.188325	0.119225	0.0827402	610.084		0.817957	0.730337	0.677709	0.651695						0.313997	0.276032	748.058		2.93073	2.71671	748.058		9.0793	8.03281
0.279112	0.191357	0.120594	0.0822334	610.661		0.818629	0.734567	0.686566	0.656095						0.313519	0.275748	748.59		2.92739	2.7136	748.59		9.08668	8.04765
0.269474	0.187445	0.119014	0.0828794	611.237		0.816141	0.734056	0.680215	0.651483						0.311162	0.273811	749.123		2.92129	2.70461	749.123		9.11032	8.06085
0.274957	0.191963	0.120741	0.0862303	611.813		0.81953	0.733078	0.682977	0.655561						0.310123	0.272292	749.655		2.93844	2.7236	749.655		9.10642	8.06072
0.277189	0.193397	0.122983	0.087743	612.389		0.821811	0.732002	0.681097	0.657363						0.309394	0.271976	750.188		2.92835	2.71516	750.188		9.10438	8.06037
0.274594	0.194818	0.124346	0.0866676	612.965		0.822996	0.738513	0.682853	0.657621						0.306922	0.27052	750.72		2.9061	2.69793	750.72		9.1028	8.05686
0.273411	0.193723	0.124821	0.0918958	613.542		0.822967	0.731376	0.679973	0.655635						0.306236	0.270721	751.253		2.88142	2.67046	751.253		9.09793	8.06606
0.279532	0.195561	0.123227	0.0898087	614.118		0.822822	0.736126	0.68575	0.658365						0.303038	0.267777	751.785		2.88287	2.66341	751.785		9.08662	8.0569
0.278566	0.195473	0.125938	0.0880054	614.693		0.821834	0.736536	0.69027	0.658728						0.302794	0.267264	752.318		2.89079	2.67211	752.318		9.08594	8.06263
0.275523	0.196486	0.124483	0.0879724	615.269		0.824459	0.738811	0.682957	0.657325						0.304988	0.26913	752.85		2.89418	2.67169	752.85		9.10915	8.08131
0.288359	0.199188	0.126592	0.090139	615.845		0.828407	0.742715	0.691956	0.661097						0.305443	0.269582	753.382		2.89334	2.6707	753.382		9.10779	8.08302
0.288719	0.2026	0.128268	0.0919242	616.421		0.825597	0.7359	0.680903	0.657374						0.306658	0.27034	753.915		2.9026	2.67659	753.915		9.10832	8.08547
0.280644	0.193682	0.121479	0.0848536	616.997		0.82101	0.744017	0.688909	0.662352						0.304046	0.268292	754.447		2.89256	2.66016	754.447		9.11135	8.0845
0.281497	0.198189	0.126741	0.0851977	617.573		0.825503	0.742651	0.684917	0.661575						0.305644	0.269596	754.979		2.89601	2.66008	754.979		9.10149	8.11384
0.280332	0.197563	0.127044	0.0911819	618.149		0.826844	0.74016	0.693938	0.663483						0.304878	0.269041	755.511		2.89367	2.65781	755.511		9.0908	8.09995
0.273333	0.190009	0.122014	0.0850735	618.724		0.82563	0.742307	0.692076	0.662973						0.302572	0.266783	756.043		2.89793	2.66147	756.043		9.10471	8.10573
0.273052	0.190731	0.121167	0.0838335	619.3		0.828848	0.742688	0.691072	0.665683						0.302681	0.267167	756.575		2.88991	2.64621	756.575		9.10338	8.09764
0.265451	0.186747	0.118629	0.0789174	619.876		0.830695	0.744928	0.689639	0.662999						0.300694	0.265299	757.108		2.89366	2.64987	757.108		9.10581	8.08816
0.280932	0.199502	0.126375	0.0877467	620.451		0.832308	0.742625	0.690802	0.664709						0.301199	0.266295	757.64		2.87629	2.6309	757.64		9.09757	8.06185
0.281126	0.198495	0.12707	0.087061	621.027		0.833659	0.744532	0.695395	0.668878						0.300576	0.266291	758.172		2.86039	2.61704	758.172		9.10586	8.0647
0.278971	0.193442	0.123599	0.0891156	621.602		0.832497	0.747512	0.693345	0.666092						0.301339	0.267451	758.704		2.8464	2.6074	758.704		9.10285	8.06869
0.27512	0.19348	0.122337	0.0866018	622.178		0.827691	0.746847	0.694578	0.665378						0.301759	0.268025	759.236		2.83951	2.60539	759.236		9.09641	8.0541
0.280776	0.1971	0.125425	0.0886619	622.753		0.835219	0.74543	0.696706	0.670513						0.302059	0.268596	759.768		2.83067	2.59466	759.768		9.09245	8.04361
0.282762	0.19984	0.128925	0.0923526	623.328		0.834292	0.750348	0.695233	0.666764						0.30033	0.267561	760.299		2.81625	2.58342	760.299		9.11621	8.0592
0.276963	0.194358	0.121841	0.088522	623.904		0.838017	0.743128	0.695388	0.666531						0.299359	0.266445	760.831		2.82295	2.59119	760.831		9.13082	8.07046
0.278088	0.19301	0.121623	0.0866252	624.479		0.832167	0.746483	0.695201	0.669215						0.296775	0.263962	761.363		2.82725	2.59748	761.363		9.14083	8.08037
0.275068	0.196637	0.125025	0.0844758	625.054		0.833807	0.752595	0.693233	0.669097						0.295032	0.26252	761.895		2.82483	2.59681	761.895		9.1428	8.08018
0.28716	0.203254	0.129634	0.090827	625.63		0.835057	0.748804	0.698115	0.669835						0.294393	0.262335	762.427		2.81364	2.58636	762.427		9.13812	8.07138
0.281342	0.196467	0.123782	0.0856949	626.205		0.835451	0.749601	0.697637	0.672756						0.296183	0.263996	762.958		2.8117	2.58759	762.958		9.14517	8.08245
0.279751	0.198185	0.127383	0.0892092	626.78		0.841448	0.748377	0.695942	0.670927						0.296745	0.264276	763.49		2.81871	2.59658	763.49		9.15759	8.09741
0.282229	0.195676	0.123864	0.0848111	627.355		0.837608	0.750071	0.696788	0.670326						0.296312	0.263721	764.022		2.8229	2.60213	764.022		9.18061	8.10982
0.283106	0.19897	0.127061	0.0896379	627.93		0.8359	0.752919	0.700921	0.672988						0.296952	0.264719	764.553		2.81044	2.59725	764.553		9.18257	8.1209
0.278711	0.198006	0.125997	0.0843252	628.505		0.841385	0.751474	0.697747	0.670611						0.299524	0.266591	765.085		2.82532	2.60766	765.085		9.20457	8.13289
0.27632	0.194997	0.126524	0.0905657	629.08		0.840436	0.755278	0.699635	0.669722						0.300261	0.267093	765.616		2.83058	2.61575	765.616		9.2279	8.14162
0.276352	0.192863	0.121102	0.0847441	629.655		0.839255	0.75043	0.700412	0.669751						0.299417	0.266438	766.148		2.82883	2.61307	766.148		9.28474	8.17886
0.274289	0.192676	0.123641	0.0904691	630.23		0.840709	0.759014	0.704276	0.673809						0.3	0.267044	766.679		2.82545	2.61323	766.679		9.30541	8.20486
0.278677	0.197209	0.124532	0.0866224	630.805		0.839587	0.755355	0.702191	0.67367						0.299617	0.266889	767.211		2.81863	2.60129	767.211		9.3349	8.23082
0.27817	0.197811	0.127674	0.0866854	631.38		0.837177	0.759742	0.703928	0.67586						0.299674	0.266986	767.742		2.81655	2.60174	767.742		9.36068	8.23516
0.28223	0.202855	0.127495	0.0916122	631.954		0.844355	0.757559	0.707309	0.676072						0.301338	0.267981	768.274		2.83264	2.61749	768.274		9.41867	8.27849
0.292316	0.205964	0.130465	0.0967049	632.529		0.844392	0.75779	0.698897	0.674053						0.300983	0.267665	768.805		2.83222	2.6177	768.805		9.45275	8.307
0.28088	0.197337	0.125325	0.0930785	633.104		0.843726	0.754607	0.705229	0.675704						0.302046	0.26872	769.336		2.83077	2.61334	769.336		9.47332	8.32882
0.274394	0.19588	0.123682	0.0892994	633.679		0.842955	0.759424	0.706412	0.676906						0.302066	0.268639	769.868		2.83251	2.60568	769.868		9.50149	8.33985
0.282022	0.196508	0.12559	0.0894936	634.253		0.847389	0.757705	0.701512	0.673354						0.305077	0.270995	770.399		2.84441	2.6151	770.399		9.51779	8.36589
0.2771	0.197179	0.125289	0.0885496	634.828		0.84247	0.758563	0.705298	0.679365						0.304443	0.270633	770.93		2.83773	2.60917	770.93		9.5436	8.36907
0.272845	0.192485	0.12376	0.0855842	635.402		0.843729	0.76279	0.707252	0.676127						0.305605	0.271954	771.461		2.83133	2.60654	771.461		9.55528	8.36114
0.277712	0.195001	0.123239	0.088838	635.977		0.846024	0.761442	0.711303	0.678527						0.305666	0.272514	771.992		2.8178	2.59293	771.992		9.58274	8.3797
0.28302	0.192894	0.121607	0.0845274	636.551		0.843712	0.761839	0.703125	0.673515						0.306095	0.273052	772.524		2.81287	2.59216	772.524		9.61592	8.40059
0.274036	0.196034	0.125413	0.0897117	637.126		0.846999	0.763727	0.709824	0.681373						0.305974	0.27299	773.055		2.81305	2.59605	773.055		9.634	8.4114
0.286507	0.199671	0.127071	0.0858803	637.7		0.847668	0.763746	0.708264	0.679522						0.305317	0.272577	773.586		2.80603	2.5928	773.586		9.66413	8.44597
0.2811	0.192454	0.121646	0.0838198	638.275		0.854868	0.766672	0.714481	0.686215						0.304304	0.272033	774.117		2.7958	2.58559	774.117		9.68562	8.47228
0.28473	0.197178	0.123758	0.0931842	638.849		0.849443	0.765445	0.711611	0.682924						0.30384	0.270916	774.648		2.81451	2.60408	774.648		9.73275	8.5047
0.27965	0.196219	0.124677	0.0896915	639.423		0.851127	0.766777	0.711046	0.681394						0.302448	0.269176	775.179		2.82964	2.61798	775.179		9.74744	8.51829
0.27824	0.198189	0.125426	0.0906913	639.997		0.848366	0.762613	0.71404	0.686746						0.300557	0.267318	775.71		2.83291	2.62603	775.71		9.80192	8.55817
0.281485	0.197543	0.126082	0.0887841	640.572		0.846926	0.76382	0.710441	0.682647						0.300454	0.267091	776.24		2.83682	2.62871	776.24		9.82781	8.58651
0.278195	0.195782	0.122788	0.0877988	641.146		0.849046	0.764256	0.708415	0.684917						0.301337	0.267927	776.771		2.8358	2.63013	776.771		9.85948	8.62709
0.285201	0.199186	0.128096	0.088215	641.72		0.855165	0.770595	0.714701	0.684511						0.301495	0.268364	777.302		2.82614	2.62258	777.302		9.89178	8.66261
0.273363	0.191475	0.122056	0.0842333	642.294		0.850677	0.768038	0.710358	0.6851						0.299322	0.265984	777.833		2.83627	2.63325	777.833		9.90692	8.68638
0.284939	0.200509	0.126765	0.0908729	642.868		0.846367	0.768549	0.715217	0.684083						0.29898	0.265587	778.364		2.83557	2.63303	778.364		9.90816	8.68308
0.278579	0.193951	0.123049	0.0912718	643.442		0.85105	0.766007	0.714108	0.685808						0.298506	0.265227	778.894		2.83303	2.62323	778.894		9.94889	8.7247
0.293023	0.204375	0.131301	0.0926398	644.016		0.852774	0.769336	0.715507	0.686487						0.296732	0.263713	779.425		2.82901	2.61815	779.425		9.98121	8.75711
0.271764	0.190813	0.119762	0.0860836	644.59		0.856963	0.768188	0.714036	0.685649						0.295165	0.2626	779.956		2.81596	2.6052	779.956		10.005	8.79013
0.282008	0.198875	0.128423	0.0891392	645.164		0.849235	0.767458	0.719022	0.68357						0.292915	0.260069	780.486		2.8294	2.61888	780.486		10.0163	8.79216
0.27093	0.194504	0.121542	0.0881174	645.737		0.848844	0.767277	0.719852	0.687858						0.293065	0.259766	781.017		2.84367	2.63078	781.017		10.0167	8.80083
0.273632	0.191848	0.123151	0.0934971	646.311		0.857338	0.767868	0.716679	0.687224						0.292949	0.26055	781.547		2.8171	2.61371	781.547		10.035	8.81649
0.27869	0.198717	0.125258	0.0879887	646.885		0.855345	0.768211	0.719197	0.690362						0.293346	0.261188	782.078		2.81119	2.60443	782.078		10.0699	8.79924
0.28715	0.198764	0.131128	0.0931068	647.459		0.858213	0.766526	0.719545	0.690254						0.292712	0.260339	782.608		2.81924	2.60839	782.608		10.0806	8.80697
0.282971	0.197488	0.126762	0.0893646	648.032		0.856798	0.768797	0.715657	0.686224						0.294409	0.262672	783.139		2.79708	2.59266	783.139		10.0658	8.79231
0.279444	0.203453	0.129585	0.0924831	648.606		0.857246	0.774746	0.718349	0.691253						0.295162	0.263725	783.669		2.78656	2.586	783.669		10.0712	8.78942
0.27957	0.194639	0.128415	0.0819706	649.18		0.860399	0.772716	0.717985	0.687681						0.293475	0.261523	784.199		2.80627	2.6035	784.199		10.0868	8.81516
0.288083	0.206799	0.131652	0.0957155	649.753		0.858362	0.773461	0.71962	0.692771						0.29526	0.261705	784.73		2.85279	2.64351	784.73		10.0879	8.83404
0.284726	0.194983	0.127645	0.089951	650.327		0.859803	0.773839	0.723502	0.690294						0.293872	0.25972	785.26		2.87359	2.6677	785.26		10.0963	8.83132
0.274482	0.190881	0.120277	0.0824736	650.9		0.857343	0.776218	0.719961	0.692171						0.293773	0.260074	785.79		2.86027	2.65178	785.79		10.1037	8.82334
0.283547	0.201196	0.128845	0.0894017	651.473		0.853812	0.771533	0.721417	0.69501						0.294875	0.26102	786.32		2.85936	2.65815	786.32		10.1162	8.82229
0.285167	0.199968	0.125564	0.0873943	652.047		0.861567	0.771402	0.721988	0.694545						0.297727	0.264265	786.851		2.84178	2.64515	786.851		10.1349	8.84242
0.281121	0.200533	0.127344	0.090195	652.62		0.864724	0.776979	0.724167	0.691159						0.300154	0.266339	787.381		2.84609	2.65038	787.381		10.1405	8.84557
0.279562	0.196289	0.125006	0.0879687	653.193		0.862001	0.777779	0.725128	0.693155						0.30261	0.268453	787.911		2.85002	2.65515	787.911		10.1457	8.84884
0.281684	0.198448	0.128795	0.093423	653.767		0.85951	0.775701	0.723355	0.693571						0.30506	0.270575	788.441		2.8535	2.65939	788.441		10.1506	8.85237
0.282314	0.20143	0.128813	0.0874349	654.34		0.861092	0.774435	0.72416	0.694849						0.307463	0.272674	788.971		2.85645	2.66301	788.971		10.1554	8.85629
0.297608	0.212606	0.135016	0.0951361	654.913		0.863437	0.781482	0.722508	0.692719						0.309782	0.274717	789.501		2.85878	2.6659	789.501		10.16	8.86071
0.28768	0.20016	0.126413	0.08885	655.486		0.863178	0.772591	0.725164	0.697575						0.311974	0.276671	790.031		2.86041	2.668	790.031		10.1645	8.86576
0.281257	0.197754	0.126155	0.0864737	656.059		0.862339	0.780962	0.72441	0.692206						0.313998	0.278501	790.561		2.86128	2.6692	790.561		10.169	8.87155
0.287914	0.201767	0.128012	0.0884897	656.632		0.860695	0.779667	0.726949	0.698627						0.315814	0.280173	791.091		2.8613	2.66942	791.091		10.1737	8.87822
0.285773	0.204916	0.129161	0.0895841	657.206		0.863635	0.786353	0.724244	0.694082						0.317378	0.281652	791.621		2.86039	2.66857	791.621		10.1784	8.88586
0.284757	0.201264	0.132776	0.0930169	657.778		0.868967	0.781593	0.72996	0.698441						0.318648	0.282901	792.15		2.85848	2.66655	792.15		10.1834	8.89459
0.289447	0.207158	0.132851	0.0948008	658.351		0.870958	0.773849	0.725179	0.694828						0.319582	0.283885	792.68		2.85549	2.66327	792.68		10.1888	8.9045
0.289077	0.205218	0.128686	0.0931525	658.924		0.869676	0.778691	0.724526	0.692677						0.320137	0.28457	793.21		2.85134	2.65863	793.21		10.1945	8.91568
0.277474	0.198012	0.12752	0.090212	659.497		0.866087	0.780497	0.729065	0.699253						0.320274	0.284919	793.74		2.84594	2.65251	793.74		10.2006	8.92823
0.279414	0.195341	0.122706	0.0823053	660.07		0.86869	0.781269	0.730873	0.700134						0.319951	0.2849	794.269		2.83919	2.64479	794.269		10.2073	8.9422
0.27938	0.202526	0.128163	0.0882557	660.643		0.871394	0.787734	0.732374	0.704726						0.319132	0.284479	794.799		2.83102	2.63536	794.799		10.2146	8.95766
0.289467	0.205359	0.133699	0.0899624	661.215		0.868553	0.783702	0.731695	0.698614						0.31778	0.283626	795.329		2.82131	2.62408	795.329		10.2226	8.97464
0.296382	0.207698	0.131226	0.0893712	661.788		0.867522	0.783461	0.730522	0.702149						0.315864	0.282311	795.858		2.80996	2.6108	795.858		10.2313	8.99316
0.284674	0.19878	0.127574	0.0936574	662.361		0.868973	0.784478	0.729188	0.699601						0.313354	0.280508	796.388		2.79684	2.59537	796.388		10.2409	9.01323
0.288093	0.200253	0.126721	0.090435	662.933		0.871874	0.789534	0.733795	0.702683						0.310224	0.278194	796.917		2.78182	2.57762	796.917		10.2514	9.03479
0.292886	0.207973	0.131901	0.0883548	663.506		0.877214	0.787797	0.734116	0.704047						0.306454	0.275347	797.447		2.76476	2.55736	797.447		10.2629	9.0578
0.285797	0.198336	0.126412	0.0904967	664.078		0.870776	0.789207	0.732171	0.701112						0.302027	0.271953	797.976		2.74549	2.53439	797.976		10.2754	9.08214
0.284165	0.200222	0.129223	0.0956956	664.651		0.870604	0.785221	0.72901	0.697805						0.296932	0.267997	798.505		2.72384	2.50851	798.505		10.2891	9.10766
0.285379	0.20326	0.129691	0.095003	665.223		0.873676	0.78793	0.734378	0.701301						0.291163	0.263471	799.035		2.6996	2.47948	799.035		10.3041	9.13415
0.290826	0.211198	0.132275	0.0942904	665.796		0.871607	0.787093	0.731074	0.698974						0.28472	0.258373	799.564		2.67253	2.44705	799.564		10.3203	9.16135
0.289699	0.204694	0.132058	0.0927358	666.368		0.874584	0.787983	0.732143	0.698157						0.27761	0.252701	800.093		2.64238	2.41093	800.093		10.3379	9.18893
0.283966	0.197613	0.125172	0.086243	666.941		0.875062	0.788196	0.733201	0.705542
0.291137	0.202559	0.130209	0.0852842	667.513		0.869109	0.786521	0.731135	0.700513
0.290185	0.201464	0.130678	0.0889982	668.085		0.877147	0.788303	0.735933	0.701959
0.293431	0.202645	0.131445	0.0940815	668.657		0.872104	0.795022	0.73869	0.708815
0.286887	0.199749	0.127231	0.0883348	669.229		0.870284	0.784964	0.738706	0.706529
0.293214	0.200958	0.129181	0.089392	669.802		0.875767	0.793332	0.740288	0.706095
0.289521	0.199936	0.128204	0.0930413	670.374		0.874294	0.787481	0.733152	0.704198
0.28706	0.201333	0.130416	0.0913222	670.946		0.878919	0.793296	0.736062	0.703547
0.283501	0.201178	0.12955	0.0927446	671.518		0.872915	0.791097	0.734405	0.704952
0.289555	0.203266	0.13016	0.0900206	672.09		0.878005	0.795158	0.741566	0.708778
0.289847	0.201573	0.129979	0.0926212	672.662		0.878752	0.791174	0.742184	0.707479
0.2804	0.19295	0.118609	0.0896721	673.233		0.881293	0.79408	0.741977	0.705972
0.285111	0.196104	0.125046	0.0875059	673.805		0.884383	0.798898	0.742396	0.70946
0.289377	0.201963	0.127472	0.0891208	674.377		0.880734	0.793847	0.739439	0.706542
0.296696	0.21111	0.133035	0.0911968	674.949		0.881734	0.798776	0.738781	0.709013
0.285107	0.19789	0.126043	0.0878896	675.521		0.877517	0.794483	0.737471	0.710214
0.289797	0.204012	0.128016	0.0898836	676.092		0.878362	0.798232	0.741119	0.707255
0.284167	0.203264	0.130449	0.0881781	676.664		0.884118	0.803176	0.738468	0.707883
0.289777	0.203751	0.128946	0.0906652	677.236		0.882107	0.803143	0.743384	0.713144
0.289958	0.209124	0.133424	0.0956992	677.807		0.880637	0.793744	0.744787	0.714414
0.296032	0.20944	0.135989	0.0948391	678.379		0.883492	0.803951	0.745732	0.713186
0.289083	0.207437	0.132426	0.0914129	678.95		0.884506	0.797098	0.745989	0.712426
0.286254	0.204409	0.128121	0.0919449	679.521		0.883452	0.800535	0.745526	0.71227
0.284822	0.197268	0.126894	0.0929098	680.093		0.888757	0.799291	0.746267	0.715355
0.284024	0.20105	0.126322	0.0907614	680.664		0.880464	0.797192	0.742306	0.710469
0.29067	0.209621	0.133795	0.0922105	681.236		0.885995	0.798893	0.745871	0.715544
0.294851	0.20717	0.131828	0.090022	681.807		0.890166	0.804241	0.748484	0.713778
0.29965	0.208744	0.133079	0.0984044	682.378		0.886283	0.799773	0.742272	0.710717
0.293618	0.205032	0.131064	0.0914312	682.949		0.881214	0.801093	0.753574	0.715708
0.288759	0.204837	0.133334	0.0903362	683.52		0.886017	0.807841	0.749122	0.716165
0.291752	0.212516	0.135658	0.100994	684.091		0.887766	0.802576	0.750039	0.714776
0.292089	0.20659	0.131622	0.0944573	684.663		0.887172	0.803354	0.750175	0.716382
0.275647	0.196321	0.124151	0.0863639	685.234		0.886327	0.80584	0.748034	0.715168
0.294059	0.20984	0.133863	0.0943258	685.805		0.887638	0.805571	0.748607	0.715289
0.295738	0.201752	0.129785	0.0895996	686.375		0.892188	0.807379	0.750451	0.715593
0.293785	0.209028	0.130619	0.0989568	686.946		0.892669	0.802843	0.749022	0.717376
0.281383	0.200785	0.130117	0.0890685	687.517		0.888433	0.802327	0.750884	0.719655
0.288467	0.204246	0.128684	0.095024	688.088		0.887571	0.806727	0.749174	0.714029
0.29301	0.206787	0.132691	0.100543	688.659		0.891436	0.804282	0.746805	0.716692
0.290153	0.201398	0.130301	0.0909475	689.23		0.88951	0.80642	0.746058	0.716145
0.28907	0.20664	0.133642	0.0960486	689.8		0.896068	0.80463	0.752598	0.722705
0.283696	0.199654	0.126396	0.0902565	690.371		0.887575	0.804395	0.755037	0.720174
0.285795	0.20541	0.132565	0.096205	690.942		0.890714	0.810211	0.754101	0.724052
0.29137	0.203496	0.129396	0.0966079	691.512		0.889563	0.807989	0.753054	0.720075
0.29988	0.213629	0.136912	0.100262	692.083		0.890913	0.809968	0.750582	0.716875
0.296393	0.213514	0.134507	0.0932864	692.653		0.893376	0.811043	0.758344	0.727116
0.289744	0.205249	0.128905	0.0957539	693.224		0.887405	0.809453	0.75839	0.723388
0.305253	0.21677	0.137715	0.0976056	693.794		0.893707	0.812354	0.755525	0.725223
0.294117	0.203542	0.133641	0.09434	694.364		0.89411	0.808186	0.752379	0.720706
0.309794	0.213797	0.135832	0.0943624	694.935		0.897028	0.809125	0.753919	0.722912
0.287853	0.206686	0.137278	0.0990706	695.505		0.893067	0.810649	0.752746	0.722204
0.285507	0.200802	0.131369	0.0899183	696.075		0.896166	0.816022	0.753543	0.720812
0.292195	0.209143	0.13249	0.0982806	696.645		0.893077	0.811082	0.756923	0.722698
0.286152	0.200316	0.130787	0.0942027	697.216		0.896225	0.810994	0.7593	0.726394
0.3032	0.217448	0.139944	0.0946632	697.786		0.902004	0.811054	0.762083	0.725379
0.293535	0.20921	0.132639	0.0936372	698.356		0.896753	0.816021	0.763562	0.727344
0.276347	0.193313	0.120255	0.0844669	698.926		0.896194	0.81092	0.758205	0.723194
0.295695	0.207932	0.12893	0.0956575	699.496		0.894728	0.812534	0.755952	0.727146
0.309599	0.217539	0.13934	0.0922539	700.066		0.89848	0.816194	0.76192	0.72799
0.289266	0.205199	0.129828	0.0913718	700.636		0.897889	0.817503	0.760048	0.72556
0.280572	0.198279	0.127395	0.092162	701.206		0.902097	0.818707	0.761592	0.727157
0.280426	0.205438	0.134794	0.0928974	701.775		0.899517	0.81532	0.758824	0.726637
0.29716	0.211115	0.134711	0.0983392	702.345		0.901213	0.815076	0.764141	0.72691
0.299302	0.212212	0.137825	0.0942855	702.915		0.90009	0.819121	0.762919	0.731839
0.285813	0.205347	0.130168	0.0921079	703.485		0.898676	0.815881	0.760817	0.725831
0.289009	0.204387	0.135169	0.092486	704.054		0.901673	0.81689	0.759126	0.726134
0.294463	0.211925	0.133332	0.0934372	704.624		0.902348	0.82069	0.76483	0.73047
0.302516	0.214965	0.137093	0.0944044	705.194		0.902128	0.816207	0.764395	0.729638
0.295244	0.209989	0.136173	0.0910268	705.763		0.904446	0.820601	0.767944	0.736214
0.283347	0.204077	0.131688	0.0983382	706.333		0.898771	0.816427	0.766356	0.729467
0.307473	0.209557	0.132486	0.0957262	706.902		0.907331	0.820746	0.765624	0.731951
0.301701	0.208991	0.133701	0.0849905	707.471		0.903549	0.817776	0.763195	0.728586
0.296626	0.208663	0.133973	0.0953446	708.041		0.905461	0.816801	0.761612	0.730954
0.299634	0.20894	0.13701	0.0882052	708.61		0.905393	0.822208	0.764798	0.73328
0.31421	0.212241	0.134648	0.0971777	709.179		0.903835	0.817582	0.767758	0.734818
0.292627	0.20516	0.133395	0.0970683	709.749		0.903974	0.823821	0.767513	0.736097
0.290947	0.208976	0.133333	0.0940454	710.318		0.905193	0.82167	0.769439	0.732435
0.306526	0.211729	0.137816	0.0911328	710.887		0.904299	0.822419	0.764855	0.731691
0.293339	0.21132	0.140045	0.0957279	711.456		0.905465	0.822868	0.773194	0.732793
0.304093	0.217817	0.138154	0.0969794	712.025		0.907898	0.820651	0.767979	0.733234
0.285944	0.202782	0.130259	0.0971619	712.594		0.908055	0.824209	0.769195	0.735171
0.294775	0.210988	0.136526	0.091282	713.163		0.911715	0.824603	0.770272	0.736057
0.298934	0.211245	0.137438	0.0948078	713.732		0.907045	0.823111	0.767387	0.735521
0.302487	0.206135	0.129783	0.0950464	714.301		0.911496	0.821726	0.76981	0.734285
0.297749	0.217736	0.138135	0.103496	714.87		0.911381	0.827068	0.767971	0.735129
0.304266	0.211318	0.137006	0.0960843	715.439		0.910442	0.828197	0.77196	0.743948
0.307242	0.212702	0.138374	0.0995287	716.008		0.909521	0.823596	0.772755	0.735095
0.291218	0.209008	0.131345	0.0953902	716.576		0.911621	0.830219	0.768055	0.734879
0.309894	0.221719	0.140285	0.0944786	717.145		0.905781	0.828706	0.762704	0.728615
0.289875	0.206967	0.132263	0.0947576	717.714		0.912137	0.825098	0.772037	0.738911
0.28981	0.196278	0.127602	0.0960421	718.283		0.913677	0.823709	0.770402	0.738239
0.305146	0.215552	0.13847	0.0948922	718.851		0.910462	0.822533	0.769141	0.737209
0.299974	0.212412	0.140591	0.0956841	719.42		0.905096	0.827291	0.772582	0.735121
0.307012	0.222454	0.142211	0.107392	719.988		0.910464	0.831283	0.774432	0.741299
0.296003	0.215461	0.136355	0.0958895	720.557		0.908449	0.828607	0.770124	0.735577
0.308188	0.226182	0.147135	0.103214	721.125		0.912044	0.826127	0.775139	0.74091
0.310289	0.21839	0.144092	0.0994897	721.693		0.914782	0.827276	0.775587	0.738794
0.3014	0.219203	0.137902	0.0999954	722.262		0.912246	0.827019	0.773989	0.732649
0.29734	0.20853	0.132736	0.0909676	722.83		0.910421	0.827214	0.77245	0.736012
0.298987	0.214783	0.137412	0.0984944	723.398		0.917146	0.825736	0.775174	0.735794
0.304151	0.220975	0.142912	0.108674	723.966		0.916782	0.826739	0.770816	0.734045
0.308767	0.214129	0.138268	0.0889251	724.535		0.911577	0.831392	0.771249	0.736307
0.323267	0.22042	0.140836	0.104371	725.103		0.912589	0.829564	0.773918	0.740348
0.294318	0.205781	0.128927	0.0947658	725.671		0.914825	0.832201	0.773784	0.738866
0.294327	0.21586	0.140386	0.102159	726.239		0.909083	0.833285	0.775085	0.740103
0.308182	0.221317	0.135996	0.0957825	726.807		0.917138	0.835935	0.776803	0.737024
0.306502	0.221718	0.14208	0.104031	727.375		0.915839	0.833337	0.775595	0.739981
0.311631	0.221981	0.145468	0.0997628	727.943		0.915683	0.837578	0.779157	0.740569
0.290365	0.211425	0.131628	0.0973708	728.511		0.914177	0.831577	0.780553	0.7447
0.284078	0.199179	0.124485	0.0925947	729.079		0.918825	0.828502	0.778003	0.739772
0.301957	0.215506	0.140713	0.0929757	729.646		0.91855	0.835767	0.77559	0.743942
0.297405	0.207413	0.133859	0.0943939	730.214		0.918676	0.83233	0.776647	0.741456
0.304841	0.212596	0.133961	0.0972983	730.782		0.916009	0.832846	0.780559	0.743751
0.295814	0.211517	0.138313	0.0926545	731.349		0.918839	0.838735	0.780568	0.743944
0.310466	0.225846	0.148188	0.0980226	731.917		0.921832	0.834149	0.779863	0.74621
0.305864	0.22487	0.143544	0.0976719	732.485		0.914958	0.839131	0.778676	0.745599
0.305891	0.219681	0.140368	0.0967058	733.052		0.917458	0.834768	0.776847	0.742671
0.300416	0.217995	0.139921	0.103591	733.62		0.918857	0.833161	0.779512	0.747056
0.311361	0.230319	0.148205	0.110196	734.187		0.91677	0.833617	0.78272	0.744854
0.301467	0.217756	0.142258	0.10086	734.755		0.921884	0.836686	0.787305	0.749286
0.298218	0.208658	0.133661	0.103808	735.322		0.921769	0.837785	0.78177	0.749382
0.308515	0.214034	0.137156	0.0914862	735.889		0.920861	0.836787	0.779287	0.748925
0.317209	0.228217	0.149962	0.105847	736.457		0.915466	0.839717	0.78184	0.748197
0.297147	0.218229	0.138435	0.0944285	737.024		0.92221	0.830975	0.781211	0.749774
0.299233	0.218184	0.143612	0.101932	737.591		0.92279	0.837647	0.784934	0.749596
0.317038	0.22465	0.147587	0.105139	738.158		0.923169	0.837993	0.787362	0.746207
0.321497	0.222002	0.145466	0.105091	738.725		0.924173	0.838144	0.788733	0.756622
0.30568	0.213144	0.138634	0.0992671	739.292		0.924649	0.83992	0.784929	0.749533
0.302463	0.221021	0.14188	0.0994124	739.859		0.925252	0.833435	0.784548	0.747628
0.305808	0.21865	0.142332	0.101134	740.426		0.920762	0.843153	0.788423	0.750036
0.302984	0.215335	0.137275	0.0958205	740.993		0.926975	0.840203	0.787796	0.754228
0.297842	0.211855	0.134546	0.0960074	741.56		0.92957	0.833633	0.77951	0.750457
0.293913	0.217648	0.140064	0.100494	742.127		0.917567	0.843232	0.784482	0.752495
0.290879	0.210805	0.135464	0.0993741	742.694		0.92991	0.845207	0.787753	0.748233
0.307603	0.216279	0.138847	0.0887937	743.261		0.923721	0.837455	0.788862	0.751816
0.303745	0.216622	0.140034	0.0924792	743.828		0.919532	0.842075	0.785476	0.747937
0.325482	0.230263	0.150818	0.103607	744.394		0.924909	0.843182	0.786653	0.751855
0.313235	0.212952	0.135897	0.0954138	744.961		0.922012	0.835818	0.787542	0.751622
0.305313	0.21728	0.141872	0.0997316	745.528		0.93078	0.849287	0.787556	0.752551
0.327932	0.229786	0.152016	0.106466	746.094		0.926798	0.844645	0.789238	0.758211
0.288024	0.203994	0.135624	0.0891416	746.661		0.927836	0.846231	0.789334	0.753662
0.307336	0.220617	0.14706	0.0993075	747.227		0.930213	0.847	0.784774	0.748874
0.296391	0.207868	0.134655	0.0969077	747.794		0.928365	0.845148	0.789789	0.751499
0.316806	0.231805	0.145378	0.108822	748.36		0.931194	0.842711	0.792721	0.757059
0.32544	0.231728	0.149218	0.103806	748.926		0.932355	0.847318	0.79287	0.755522
0.27741	0.201033	0.129823	0.0882771	749.493		0.928411	0.847658	0.79369	0.757186
0.310848	0.214055	0.130123	0.101517	750.059		0.929683	0.845281	0.79422	0.75848
0.339604	0.241345	0.158077	0.115558	750.625		0.925467	0.845555	0.796541	0.756587
0.311503	0.229456	0.145934	0.101789	751.191		0.931519	0.849059	0.789425	0.754359
0.302967	0.208367	0.137795	0.0943268	751.758		0.929667	0.844706	0.792561	0.75629
0.305368	0.226874	0.146296	0.108193	752.324		0.931952	0.84309	0.786412	0.74832
0.309745	0.227263	0.146874	0.103511	752.89		0.932188	0.846044	0.79358	0.755291
0.307054	0.220041	0.141488	0.100309	753.456		0.926962	0.847238	0.789117	0.756145
0.294763	0.211253	0.135419	0.0968683	754.022		0.928483	0.841778	0.789984	0.759716
0.31966	0.224505	0.143953	0.101932	754.588		0.934613	0.85142	0.794386	0.756036
0.301531	0.22261	0.142138	0.0958355	755.154		0.926456	0.847034	0.795909	0.762847
0.306466	0.22063	0.147941	0.0951361	755.72		0.931937	0.848172	0.801682	0.765413
0.30146	0.216606	0.143524	0.0961008	756.285		0.929182	0.852702	0.795211	0.760404
0.339453	0.221542	0.134434	0.0873275	756.851		0.929786	0.853753	0.79393	0.759445
0.318281	0.218429	0.139555	0.100389	757.417		0.92886	0.849108	0.794525	0.756433
0.310061	0.230085	0.15208	0.108843	757.983		0.931506	0.854057	0.791726	0.759225
0.341023	0.226692	0.143472	0.100855	758.548		0.930463	0.853477	0.797736	0.763264
0.318804	0.229101	0.144582	0.105239	759.114		0.935477	0.85232	0.7973	0.760238
0.317817	0.225167	0.14763	0.110585	759.679		0.931964	0.852715	0.798132	0.764108
0.324786	0.23344	0.151847	0.104274	760.245		0.93329	0.852185	0.796214	0.756088
0.335606	0.232819	0.15418	0.0984274	760.81		0.932239	0.846808	0.794307	0.759943
0.307331	0.215673	0.141497	0.107296	761.376		0.928908	0.854196	0.801268	0.76731
0.318079	0.233545	0.143477	0.100919	761.941		0.937469	0.858046	0.800197	0.765693
0.311342	0.227026	0.147899	0.0975127	762.507		0.933531	0.853	0.799446	0.763509
0.323088	0.225247	0.142644	0.0924367	763.072		0.941492	0.849373	0.794766	0.760482
0.328584	0.229119	0.147258	0.106474	763.637		0.936304	0.854525	0.797417	0.76316
0.320182	0.233762	0.151628	0.106234	764.202		0.937625	0.854861	0.799404	0.760299
0.328225	0.226539	0.144496	0.0986382	764.768		0.936488	0.849822	0.801595	0.76911
0.315029	0.225854	0.146211	0.104763	765.333		0.9406	0.850083	0.801196	0.76072
0.320002	0.23349	0.152563	0.101613	765.898		0.943876	0.853248	0.795856	0.760547
0.31472	0.230254	0.145937	0.100149	766.463		0.93718	0.86179	0.797676	0.764174
0.296838	0.21383	0.137325	0.0962687	767.028		0.93698	0.859409	0.801952	0.765888
0.320651	0.229687	0.146195	0.105761	767.593		0.931726	0.85062	0.797449	0.761943
0.297714	0.213756	0.130568	0.0916257	768.158		0.937018	0.85601	0.79866	0.762599
0.318579	0.235081	0.155261	0.100489	768.723		0.939109	0.854002	0.803199	0.766676
0.319535	0.226447	0.145606	0.103028	769.288		0.93203	0.862365	0.803194	0.773199
0.304059	0.222886	0.147312	0.106481	769.852		0.935213	0.857506	0.800715	0.766167
0.310882	0.2252	0.147417	0.101932	770.417		0.940213	0.857455	0.806979	0.770053
0.310966	0.216201	0.135663	0.10736	770.982		0.935975	0.855377	0.802511	0.765269
0.316484	0.222501	0.141625	0.100069	771.547		0.935875	0.852767	0.805444	0.768322
0.29771	0.227266	0.147814	0.0965953	772.111		0.935768	0.857366	0.805261	0.769225
0.326708	0.250488	0.161255	0.104932	772.676		0.942002	0.854817	0.804174	0.770751
0.329327	0.231495	0.149687	0.109043	773.24		0.937856	0.856386	0.806997	0.774092
0.291241	0.203988	0.131564	0.0871912	773.805		0.940109	0.857537	0.808704	0.769478
0.295417	0.227175	0.143072	0.106479	774.369		0.939225	0.86005	0.804927	0.771571
0.310192	0.227036	0.147793	0.107721	774.934		0.941633	0.853451	0.802774	0.770921
0.310218	0.22383	0.146968	0.112511	775.498		0.938213	0.855991	0.805184	0.769365
0.305606	0.211811	0.136278	0.0907926	776.062		0.938048	0.861593	0.804583	0.764088
0.289399	0.203002	0.130913	0.0931587	776.627		0.934798	0.862017	0.805995	0.769611
0.290028	0.212969	0.137753	0.101932	777.191		0.939735	0.863099	0.801557	0.767393
0.287261	0.204399	0.129291	0.0923851	777.755		0.938478	0.868763	0.802783	0.771008
0.310385	0.203791	0.131144	0.0895661	778.319		0.937084	0.858994	0.808886	0.770624
0.323361	0.2141	0.135934	0.0875294	778.883		0.943173	0.859737	0.813448	0.776098
0.317705	0.230074	0.149262	0.112356	779.448		0.942416	0.858842	0.809126	0.77107
0.312264	0.224261	0.144714	0.119289	780.012		0.942458	0.862818	0.806509	0.774821
0.318975	0.235736	0.158267	0.10994	780.576		0.946054	0.858396	0.811912	0.76908
0.276714	0.222907	0.151478	0.0974426	781.14		0.94184	0.865235	0.808501	0.773362
0.287532	0.211919	0.134577	0.0902127	781.703		0.93988	0.865106	0.80385	0.774928
0.301322	0.207196	0.130532	0.0986645	782.267		0.943874	0.861672	0.806869	0.766365
0.302496	0.215588	0.136798	0.102489	782.831		0.944019	0.865817	0.810624	0.770155
0.331207	0.224046	0.137264	0.10241	783.395		0.944848	0.861088	0.809171	0.77567
0.328952	0.230397	0.148594	0.1023	783.959		0.942825	0.863221	0.810484	0.775351
0.32554	0.235134	0.151275	0.10944	784.522		0.945202	0.861392	0.803729	0.771138
0.305008	0.223454	0.142237	0.0932565	785.086		0.937577	0.865426	0.814954	0.776355
0.325693	0.240763	0.154034	0.106141	785.65		0.941324	0.860532	0.81167	0.773829
0.300188	0.217782	0.142825	0.0947194	786.213		0.944214	0.865434	0.810615	0.776005
0.327658	0.235872	0.152143	0.113337	786.777		0.94249	0.86521	0.813789	0.771405
0.32484	0.231607	0.148171	0.0932019	787.34		0.943111	0.86114	0.809797	0.775234
0.3002	0.219423	0.136826	0.099341	787.904		0.943678	0.862436	0.816478	0.778605
0.336115	0.250238	0.162441	0.118525	788.467		0.944075	0.868597	0.811473	0.778525
0.308522	0.225246	0.147396	0.100963	789.03		0.947342	0.863796	0.81317	0.772988
0.32054	0.220982	0.142492	0.0935603	789.594		0.947499	0.866717	0.813022	0.777787
0.317418	0.219885	0.144457	0.0947635	790.157		0.944924	0.867521	0.813271	0.775259
0.315603	0.224887	0.146472	0.10522	790.72		0.949694	0.862747	0.810695	0.775622
0.310855	0.220136	0.143044	0.0874383	791.283		0.95047	0.869677	0.804422	0.770599
0.307091	0.224725	0.145632	0.0986276	791.846		0.947496	0.865931	0.81111	0.782308
0.283686	0.207878	0.134124	0.0968809	792.41		0.945869	0.865481	0.810134	0.777665
0.326707	0.240341	0.154391	0.108779	792.973		0.947186	0.87281	0.806445	0.7758
0.3187	0.210627	0.131714	0.0927319	793.536		0.942832	0.866046	0.812362	0.775436
0.284648	0.199956	0.126173	0.0967486	794.099		0.954303	0.866857	0.815007	0.777423
0.300088	0.217887	0.151586	0.108695	794.662		0.943503	0.874545	0.820661	0.786538
0.300287	0.227179	0.150688	0.109177	795.224		0.948651	0.87143	0.810682	0.768615
0.310424	0.227257	0.149671	0.0991214	795.787		0.949127	0.867772	0.813121	0.779149
0.336052	0.244924	0.15999	0.12535	796.35		0.951915	0.868202	0.81914	0.77836
0.301384	0.214518	0.14278	0.101205	796.913		0.951785	0.866216	0.816292	0.776155
0.351687	0.239803	0.165169	0.10731	797.476		0.943721	0.865807	0.824791	0.785821
0.305687	0.23777	0.141366	0.112406	798.038		0.948856	0.86441	0.813582	0.776728
0.338985	0.22817	0.140318	0.108727	798.601		0.956522	0.864121	0.814602	0.774743
0.310743	0.236656	0.149096	0.108745	799.163		0.952344	0.867028	0.819106	0.781869
0.309605	0.237222	0.16148	0.11343	799.726		0.953192	0.871886	0.822485	0.782445
0.350967	0.246541	0.152877	0.114475	800.288		0.947049	0.869818	0.820856	0.782479
0.303744	0.211293	0.136114	0.0954253	800.851		0.949997	0.864819	0.817939	0.78329
0.330768	0.21243	0.140516	0.11308	801.413		0.952345	0.872377	0.819067	0.782991
0.30132	0.191122	0.127096	0.0878853	801.976		0.953738	0.872816	0.812877	0.779856
0.27994	0.221999	0.144841	0.105385	802.538		0.94837	0.871769	0.818761	0.78431
0.343012	0.221997	0.140168	0.0872902	803.1		0.94392	0.874094	0.82031	0.781462
0.309012	0.221723	0.147323	0.0982959	803.663		0.95247	0.872862	0.816632	0.781963
0.345492	0.245893	0.163298	0.109397	804.225		0.953432	0.867544	0.819094	0.79056
0.332976	0.229832	0.14941	0.112799	804.787		0.95459	0.876451	0.818799	0.782415
0.310513	0.215102	0.136137	0.0915521	805.349		0.956277	0.872403	0.816817	0.781953
0.301228	0.21048	0.136912	0.101438	805.911		0.956585	0.871225	0.819554	0.782928
0.335477	0.23421	0.147124	0.108766	806.473		0.952452	0.871208	0.823588	0.78936
0.340976	0.232641	0.151473	0.102612	807.035		0.956354	0.875738	0.814382	0.782486
0.317949	0.225839	0.145268	0.112627	807.597		0.957474	0.873821	0.8174	0.787719
0.299211	0.222599	0.144603	0.104773	808.159		0.952027	0.875852	0.822483	0.785704
0.327919	0.233204	0.158655	0.0871495	808.721		0.954331	0.877351	0.820503	0.782064
0.298698	0.213894	0.141854	0.115777	809.282		0.953713	0.871968	0.821582	0.78723
0.349082	0.224475	0.147319	0.0979909	809.844		0.956958	0.877377	0.823106	0.785214
0.3144	0.234917	0.149656	0.112015	810.406		0.95206	0.882479	0.823618	0.789498
0.343013	0.238753	0.156863	0.107655	810.968		0.956194	0.873351	0.818808	0.781572
0.341752	0.243829	0.157306	0.108973	811.529		0.958916	0.875728	0.81903	0.781206
0.311459	0.231731	0.149731	0.105833	812.091		0.956337	0.873378	0.820947	0.780819
0.310452	0.215714	0.142337	0.10122	812.652		0.949607	0.87275	0.820873	0.785348
0.309421	0.215176	0.140296	0.102095	813.214		0.963503	0.869578	0.826741	0.787988
0.330293	0.235055	0.152375	0.113702	813.775		0.957927	0.867648	0.817777	0.783643
0.316073	0.222217	0.143525	0.0980341	814.337		0.95296	0.87392	0.819252	0.780687
0.315673	0.220638	0.147725	0.100619	814.898		0.955159	0.876801	0.827339	0.792667
0.324904	0.227592	0.14707	0.0998943	815.459		0.98117	0.887494	0.843273	0.818597
0.325892	0.240799	0.156924	0.103584	816.021		0.958944	0.878503	0.82428	0.790654
0.329472	0.224778	0.142845	0.107018	816.582		0.956236	0.878904	0.822265	0.789582
0.336702	0.244718	0.156834	0.109463	817.143		0.959678	0.875928	0.827138	0.788487
0.333358	0.235458	0.150977	0.100921	817.704		0.962518	0.878238	0.82117	0.789781
0.309469	0.21827	0.139188	0.099284	818.265		0.955302	0.875603	0.828086	0.790147
0.330666	0.238265	0.158828	0.115316	818.827		0.956915	0.879059	0.81756	0.783209
0.322369	0.22782	0.146908	0.106226	819.388		0.961534	0.882459	0.825413	0.785121
0.309039	0.227465	0.149343	0.0978711	819.949		0.95517	0.876816	0.81993	0.788279
0.310859	0.226707	0.148906	0.10916	820.51		0.95376	0.876439	0.830016	0.790604
0.330846	0.237512	0.151681	0.111102	821.07		0.949986	0.879813	0.82582	0.781704
0.318275	0.225552	0.144019	0.11059	821.631		0.962359	0.881056	0.821574	0.786223
0.312742	0.230267	0.149374	0.104179	822.192		0.960577	0.88168	0.821328	0.786348
0.311043	0.22725	0.145234	0.103957	822.753		0.960196	0.880912	0.827337	0.791598
0.314971	0.220572	0.143327	0.0985291	823.314		0.954475	0.877798	0.823951	0.783027
0.326257	0.238079	0.155994	0.111383	823.874		0.957038	0.882162	0.829656	0.798151
0.329073	0.238151	0.149966	0.104055	824.435		0.963441	0.875528	0.830262	0.792183
0.330097	0.244054	0.154141	0.111135	824.995		0.950558	0.880535	0.825742	0.791991
0.334107	0.238897	0.15278	0.102456	825.556		0.958197	0.89175	0.827239	0.789014
0.326499	0.22747	0.148094	0.106569	826.116		0.95785	0.881597	0.825605	0.79465
0.327046	0.234085	0.153186	0.10739	826.677		0.954612	0.882437	0.824971	0.787862
0.328231	0.238369	0.154265	0.110529	827.237		0.959981	0.883524	0.826102	0.787835
0.30528	0.221283	0.143734	0.0966422	827.798		0.954336	0.877356	0.826991	0.78987
0.317228	0.22598	0.147658	0.103795	828.358		0.95837	0.882962	0.825034	0.784866
0.310362	0.223921	0.143622	0.0945947	828.918		0.957835	0.882926	0.830153	0.791249
0.316548	0.233588	0.153023	0.105145	829.479		0.960412	0.882002	0.829234	0.801132
0.332304	0.235981	0.151882	0.10872	830.039		0.958319	0.880652	0.832737	0.798907
0.302337	0.216838	0.138897	0.100775	830.599		0.960286	0.884454	0.8335	0.796368
0.316573	0.227624	0.144916	0.107529	831.159		0.964828	0.879265	0.830651	0.796607
0.301313	0.220759	0.139351	0.0963179	831.719		0.960258	0.881961	0.82984	0.798395
0.310779	0.213662	0.140131	0.0939499	832.279		0.95821	0.878504	0.826989	0.794222
0.312195	0.22012	0.145606	0.10087	832.839		0.950308	0.881604	0.829383	0.791185
0.314459	0.214591	0.13987	0.0920347	833.399		0.967281	0.887216	0.831058	0.797357
0.31797	0.231997	0.150862	0.103395	833.959		0.962803	0.887952	0.833945	0.798518
0.33075	0.228534	0.14951	0.103594	834.519		0.960478	0.880879	0.830936	0.791601
0.354271	0.258966	0.170982	0.114407	835.079		0.956212	0.887607	0.836924	0.791083
0.321216	0.240272	0.152681	0.112623	835.638		0.965674	0.892023	0.834907	0.804941
0.337919	0.232017	0.151645	0.10398	836.198		0.96304	0.886697	0.827925	0.795419
0.313572	0.225752	0.148068	0.104273	836.758		0.964137	0.880658	0.834771	0.798584
0.31615	0.225074	0.151164	0.1125	837.317		0.962518	0.883231	0.826679	0.801151
0.325306	0.223402	0.139702	0.105825	837.877		0.961109	0.88539	0.828362	0.798553
0.303568	0.218939	0.140709	0.103222	838.437		0.958213	0.88178	0.832104	0.797153
0.323237	0.236218	0.149857	0.0913242	838.996		0.966581	0.886194	0.83322	0.795067
0.345475	0.235198	0.145429	0.111436	839.555		0.968131	0.885464	0.834388	0.802649
0.305376	0.225619	0.145996	0.104917	840.115		0.964718	0.874021	0.836941	0.796248
0.349331	0.244186	0.153839	0.106684	840.674		0.965537	0.890029	0.826895	0.795475
0.331489	0.227571	0.143677	0.10158	841.234		0.966785	0.890311	0.828492	0.798767
0.33337	0.241025	0.148301	0.108214	841.793		0.956901	0.879826	0.836806	0.80196
0.339286	0.24617	0.16369	0.116606	842.352		0.958818	0.882393	0.835603	0.797533
0.309324	0.220542	0.142896	0.101176	842.911		0.964658	0.885633	0.833921	0.797177
0.326489	0.241068	0.158125	0.0962455	843.47		0.965044	0.879199	0.832227	0.791717
0.327045	0.234511	0.154268	0.117287	844.03		0.967885	0.886486	0.835009	0.802748
0.334103	0.226482	0.157332	0.117119	844.589		0.967546	0.88543	0.834859	0.797561
0.302548	0.226714	0.151678	0.103514	845.148		0.966608	0.879935	0.835937	0.801088
0.312288	0.219525	0.141501	0.104835	845.707		0.963491	0.887106	0.829662	0.801887
0.298206	0.217917	0.156503	0.099123	846.266		0.971137	0.886768	0.838809	0.810154
0.318093	0.202151	0.121504	0.0915087	846.824		0.96581	0.894382	0.834837	0.798793
0.28332	0.210121	0.134022	0.0697165	847.383		0.964413	0.884359	0.838943	0.806426
0.334417	0.242311	0.152388	0.101562	847.942		0.9682	0.888158	0.840579	0.801809
0.298644	0.248318	0.160894	0.0969053	848.501		0.964518	0.887811	0.837123	0.798821
0.303747	0.236683	0.156217	0.104665	849.06		0.96666	0.88915	0.83528	0.803359
0.319153	0.210966	0.11885	0.0933693	849.618		0.96191	0.887098	0.836023	0.798798
0.323993	0.252477	0.169987	0.132645	850.177		0.969027	0.888302	0.832764	0.804415
0.362701	0.246305	0.160394	0.105852	850.735		0.961959	0.893533	0.837964	0.806157
0.369805	0.242939	0.15391	0.135571	851.294		0.967688	0.893358	0.833367	0.806575
0.334177	0.223327	0.13487	0.114049	851.852		0.964764	0.886042	0.834795	0.79372
0.354936	0.261004	0.174512	0.135909	852.411		0.963994	0.885073	0.837201	0.80257
0.337434	0.248792	0.155287	0.120632	852.969		0.969207	0.884289	0.83996	0.80385
0.306966	0.206978	0.142197	0.0991261	853.527		0.964438	0.884603	0.833037	0.798096
0.338558	0.224489	0.147674	0.0991214	854.086		0.965955	0.894262	0.838882	0.807838
0.365564	0.241994	0.163311	0.102734	854.644		0.969115	0.886234	0.842837	0.805686
0.369734	0.246635	0.154006	0.091125	855.202		0.968575	0.88419	0.84049	0.804204
0.340068	0.263224	0.172079	0.127819	855.76		0.98035	0.898678	0.84143	0.799844
0.304037	0.193536	0.121961	0.0969921	856.319		0.969803	0.882849	0.840906	0.800486
0.28495	0.219858	0.143174	0.0854738	856.877		0.96869	0.889404	0.833668	0.802988
0.311498	0.201038	0.126612	0.0759805	857.435		0.968329	0.893838	0.838257	0.805217
0.263716	0.199122	0.131689	0.0833985	857.993		0.965352	0.890645	0.83895	0.798568
0.334298	0.234005	0.145996	0.112763	858.551		0.974022	0.889204	0.836824	0.804425
0.341491	0.236926	0.14496	0.118871	859.109		0.964192	0.890416	0.840461	0.803667
0.350127	0.266754	0.183362	0.111087	859.667		0.976291	0.886032	0.837217	0.810767
0.291219	0.209375	0.138514	0.0940539	860.224		0.970536	0.894344	0.836292	0.803698
0.329006	0.242917	0.157936	0.108797	860.782		0.964757	0.891365	0.839615	0.811682
0.333853	0.218542	0.150176	0.0927603	861.34		0.968721	0.890491	0.84234	0.8004
0.306571	0.192193	0.11529	0.0792801	861.898		0.963964	0.88942	0.837963	0.808944
0.305699	0.234589	0.165532	0.106168	862.455		0.972066	0.884733	0.836462	0.800875
0.353445	0.219416	0.139824	0.0982724	863.013		0.965558	0.88651	0.838874	0.805712
0.320358	0.199868	0.129795	0.088575	863.57		0.968953	0.888266	0.83927	0.80878
0.358551	0.225453	0.132607	0.106231	864.128		0.961843	0.893879	0.844106	0.802951
0.28396	0.203435	0.129142	0.104994	864.685		0.969869	0.893852	0.845126	0.810921
0.326474	0.264382	0.180555	0.124583	865.243		0.969861	0.884491	0.838468	0.808666
0.379332	0.277986	0.18094	0.128534	865.8		0.966585	0.891762	0.836997	0.809908
0.368275	0.255558	0.176895	0.115821	866.357		0.965392	0.892842	0.842782	0.805626
0.351627	0.252189	0.16994	0.125915	866.915		0.971938	0.892335	0.841194	0.807112
0.3041	0.192306	0.12359	0.0859224	867.472		0.964267	0.896582	0.836845	0.810311
0.36152	0.266461	0.172439	0.123061	868.029		0.971737	0.889041	0.845519	0.81491
0.314019	0.224886	0.15717	0.102134	868.586		0.974315	0.88627	0.839483	0.799097
0.298744	0.210785	0.138896	0.0885897	869.144		0.969424	0.889954	0.837598	0.807287
0.342443	0.225945	0.144674	0.115823	869.701		0.969046	0.895591	0.840213	0.807336
0.297517	0.205545	0.14581	0.0935152	870.258		0.975241	0.895687	0.843488	0.806989
0.355468	0.252882	0.161937	0.113995	870.815		0.968637	0.89014	0.845054	0.811212
0.342427	0.245201	0.158943	0.101634	871.372		0.971146	0.88381	0.840746	0.80629
0.364763	0.24605	0.158887	0.101644	871.929		0.971075	0.887569	0.841164	0.809792
0.332689	0.246518	0.157422	0.108117	872.485		0.968253	0.899484	0.838491	0.801366
0.327524	0.226396	0.145552	0.106256	873.042		0.968688	0.900258	0.838603	0.812609
0.31124	0.228905	0.154322	0.105007	873.599		0.97339	0.897036	0.850382	0.81555
0.318541	0.237746	0.161351	0.106026	874.156		0.971377	0.892908	0.842721	0.809453
0.29969	0.213959	0.139663	0.09597	874.712		0.978295	0.888797	0.842148	0.810437
0.346905	0.247365	0.159819	0.106685	875.269		0.974019	0.889329	0.846537	0.811918
0.305377	0.206034	0.134723	0.0959243	875.826		0.97058	0.894589	0.841025	0.809837
0.356734	0.257416	0.16305	0.117072	876.382		0.976185	0.90217	0.843604	0.807257
0.312902	0.243376	0.159172	0.112087	876.939		0.962936	0.895446	0.848331	0.817024
0.319032	0.221701	0.142787	0.0933086	877.495		0.970768	0.893413	0.846287	0.809444
0.336361	0.234005	0.151842	0.106642	878.052		0.974025	0.898814	0.846777	0.804705
0.34481	0.247964	0.166627	0.136662	878.608		0.967649	0.888196	0.839198	0.810695
0.316928	0.22915	0.146366	0.10262	879.164		0.979627	0.899266	0.846681	0.820267
0.31216	0.224626	0.148548	0.102454	879.72		0.972204	0.887847	0.839876	0.819794
0.327525	0.243449	0.157216	0.109923	880.277		0.970683	0.901889	0.844331	0.808717
0.336327	0.238387	0.153071	0.121686	880.833		0.97273	0.896946	0.842232	0.810563
0.347113	0.25025	0.162872	0.115799	881.389		0.970633	0.891642	0.843564	0.814235
0.314469	0.237538	0.154247	0.122385	881.945		0.976338	0.896959	0.856056	0.81467
0.35534	0.247109	0.161434	0.107429	882.501		0.972046	0.900216	0.852319	0.815073
0.323628	0.22297	0.144673	0.102262	883.057		0.969905	0.8931	0.844327	0.811126
0.313285	0.21763	0.135491	0.110484	883.613		0.978905	0.900674	0.845396	0.812068
0.338578	0.238786	0.154485	0.10655	884.169		0.972367	0.895065	0.847317	0.807996
0.313289	0.217951	0.143216	0.0933535	884.725		0.97319	0.896872	0.850247	0.811561
0.335455	0.230872	0.153862	0.10759	885.281		0.973781	0.905293	0.838521	0.806225
0.342602	0.231262	0.148895	0.11082	885.837		0.971825	0.890574	0.844555	0.817895
0.323505	0.229937	0.147138	0.0984992	886.392		0.976176	0.901442	0.851681	0.812943
0.330123	0.226695	0.149682	0.110131	886.948		0.973259	0.893754	0.847789	0.813372
0.316501	0.226436	0.146968	0.097458	887.504		0.979404	0.89736	0.847726	0.812957
0.32127	0.217944	0.138703	0.0998898	888.059		0.978472	0.893005	0.85039	0.812801
0.307546	0.223069	0.144279	0.107844	888.615		0.980245	0.899473	0.843515	0.812692
0.312318	0.221952	0.146481	0.101849	889.17		0.979515	0.901622	0.853495	0.81485
0.322389	0.232732	0.153924	0.100552	889.726		0.978571	0.899709	0.848534	0.814422
0.329776	0.224306	0.141954	0.0933629	890.281		0.979803	0.897157	0.851733	0.811085
0.326311	0.226238	0.14606	0.0992946	890.837		0.974665	0.903929	0.846374	0.810921
0.336058	0.223641	0.141731	0.104844	891.392		0.977927	0.8951	0.850787	0.815696
0.328082	0.233853	0.149525	0.11892	891.947		0.977106	0.895918	0.850897	0.814261
0.324815	0.230927	0.146051	0.113075	892.502		0.974855	0.895288	0.845078	0.812064
0.326859	0.229388	0.145937	0.0986044	893.058		0.978476	0.901662	0.843397	0.815272
0.316672	0.231848	0.14853	0.114962	893.613		0.970278	0.904215	0.850357	0.817517
0.309541	0.225851	0.139824	0.0981485	894.168		0.977482	0.901284	0.850312	0.810517
0.340168	0.238749	0.155204	0.109113	894.723		0.972523	0.897508	0.847993	0.814543
0.32746	0.217318	0.142099	0.106575	895.278		0.970656	0.8951	0.84731	0.811966
0.336246	0.227162	0.154205	0.0987934	895.833		0.976696	0.903938	0.856252	0.81877
0.324673	0.226315	0.144574	0.102047	896.388		0.980127	0.895984	0.842954	0.847165
0.318583	0.235389	0.151592	0.104406	896.943		0.977183	0.899348	0.854384	0.819686
0.34633	0.223786	0.146186	0.0989554	897.498		0.977236	0.906236	0.852812	0.817916
0.314956	0.22176	0.144897	0.0980696	898.052		0.974317	0.902799	0.851775	0.812448
0.329768	0.216252	0.141723	0.0938152	898.607		0.98016	0.897612	0.84989	0.812968
0.312167	0.230701	0.158853	0.110737	899.162		0.975994	0.899092	0.843674	0.810514
0.326235	0.250221	0.161538	0.110592	899.717		0.979548	0.904906	0.851274	0.816605
0.330924	0.225998	0.147305	0.106217	900.271		0.977769	0.905561	0.858496	0.825799
0.322039	0.221959	0.144755	0.114374	900.826		0.979415	0.902116	0.851495	0.81584
0.307805	0.216171	0.142998	0.0989751	901.38		0.974902	0.903405	0.857641	0.824838
0.326072	0.256764	0.167865	0.12449	901.935		0.978511	0.908478	0.855011	0.820167
0.344373	0.235571	0.158529	0.106117	902.489		0.988316	0.899471	0.855967	0.82432
0.358486	0.240552	0.153962	0.10905	903.044		0.983484	0.900699	0.855405	0.820395
0.384139	0.279904	0.172442	0.115471	903.598		0.983861	0.90566	0.854144	0.825365
0.313603	0.227476	0.149037	0.102458	904.152		0.976566	0.903813	0.865745	0.831543
0.328281	0.221538	0.144409	0.108234	904.707		0.979479	0.901564	0.857991	0.829357
0.319031	0.228725	0.145255	0.102493	905.261		0.97988	0.899347	0.859008	0.82987
0.342395	0.221036	0.142046	0.0896439	905.815		0.982218	0.90346	0.856769	0.822387
0.320841	0.224577	0.143856	0.117038	906.369		0.972307	0.900351	0.854759	0.828559
0.309485	0.20136	0.130846	0.0912745	906.923		0.982045	0.908469	0.863246	0.827643
0.313894	0.205634	0.124664	0.0923104	907.477		0.981974	0.913978	0.863896	0.837483
0.324782	0.237998	0.149383	0.0948469	908.031		0.979513	0.899897	0.855763	0.819587
0.313871	0.22017	0.144097	0.107077	908.585		0.981694	0.914557	0.853907	0.834475
0.332685	0.242655	0.167869	0.113192	909.139		0.977293	0.903484	0.850213	0.827396
0.350436	0.245318	0.162409	0.120941	909.693		0.973152	0.916483	0.859518	0.825055
0.300333	0.206166	0.124664	0.0989809	910.247		0.971808	0.895639	0.859034	0.823436
0.370323	0.256902	0.167919	0.115406	910.8		0.981949	0.903685	0.866411	0.829766
0.306454	0.22462	0.144217	0.0914953	911.354		0.978686	0.907312	0.861681	0.83106
0.317205	0.22528	0.153728	0.0933898	911.908		0.985554	0.904319	0.861276	0.835268
0.287854	0.192753	0.118711	0.0691244	912.462		0.974438	0.90399	0.862312	0.834427
0.317591	0.22908	0.154342	0.0974213	913.015		0.984538	0.901175	0.858697	0.826734
0.297102	0.218558	0.140533	0.10107	913.569		0.980939	0.897943	0.859338	0.827762
0.31499	0.24494	0.15936	0.110912	914.122		0.975764	0.90298	0.861735	0.836643
0.304559	0.219859	0.144388	0.102839	914.676		0.978056	0.907902	0.865302	0.830355
0.321869	0.232448	0.143279	0.11027	915.229		0.981973	0.909016	0.862224	0.832873
0.316553	0.230242	0.158528	0.113738	915.782		0.97969	0.904027	0.863718	0.835811
0.31678	0.242074	0.154165	0.116394	916.336		0.983103	0.91492	0.86451	0.841382
0.325559	0.208678	0.133936	0.0965667	916.889		0.984372	0.906743	0.855134	0.82583
0.337626	0.235498	0.14314	0.0909265	917.442		0.982206	0.908449	0.857655	0.830939
0.355892	0.250153	0.162163	0.117062	917.995		0.982306	0.91	0.86271	0.826137
0.323051	0.22346	0.140858	0.0817713	918.549		0.982215	0.916995	0.865629	0.829562
0.292503	0.207823	0.131181	0.0865422	919.102		0.976141	0.908549	0.860158	0.835156
0.305533	0.2136	0.140688	0.102302	919.655		0.985144	0.905304	0.860344	0.830947
0.375424	0.243399	0.155745	0.119063	920.208		0.982698	0.909206	0.870293	0.836109
0.329144	0.214343	0.146762	0.11699	920.761		0.97984	0.918592	0.867073	0.836099
0.32072	0.233438	0.159155	0.0831286	921.314		0.979722	0.899329	0.8498	0.825518
0.342802	0.253517	0.16968	0.123655	921.866		0.986989	0.905538	0.862009	0.830946
0.326103	0.242439	0.172033	0.123759	922.419		0.983672	0.911825	0.86306	0.831237
0.405664	0.262855	0.169913	0.120419	922.972		0.981086	0.91359	0.860697	0.823602
0.346806	0.215687	0.135086	0.092665	923.525		0.980249	0.899421	0.864071	0.83193
0.324245	0.249935	0.169989	0.140156	924.077		0.979651	0.915993	0.861319	0.831204
0.312045	0.245387	0.156921	0.0985499	924.63		0.97696	0.914225	0.863436	0.831043
0.349258	0.252957	0.166868	0.101157	925.183		0.97815	0.905405	0.862983	0.834905
0.294205	0.22955	0.14952	0.118835	925.735		0.987902	0.905798	0.867816	0.839145
0.291931	0.227967	0.151257	0.114884	926.288		0.972296	0.913279	0.871395	0.83474
0.394501	0.239186	0.152408	0.0917384	926.84		0.978178	0.900955	0.859872	0.835968
0.329419	0.191734	0.110234	0.0448873	927.392		0.980892	0.912591	0.86239	0.834734
0.403162	0.252983	0.156733	0.109043	927.945		0.984438	0.902316	0.860897	0.82979
0.341097	0.250505	0.1724	0.104435	928.497		0.98448	0.914513	0.864313	0.835706
0.333564	0.198768	0.13317	0.124288	929.05		0.993461	0.904962	0.870002	0.829532
0.239501	0.191092	0.124014	0.0946031	929.602		0.984728	0.916046	0.87084	0.836685
0.352995	0.270031	0.160449	0.125454	930.154		0.979752	0.910216	0.866444	0.832078
0.344913	0.230504	0.14661	0.113447	930.706		0.983436	0.9106	0.865789	0.83803
0.315915	0.228612	0.181887	0.136758	931.258		0.991372	0.913651	0.872254	0.838026
0.410225	0.225554	0.147168	0.154442	931.81		0.991565	0.915635	0.865854	0.83351
0.45181	0.245702	0.136752	0.0860231	932.362		0.971542	0.912387	0.864685	0.835854
0.28321	0.226449	0.157903	0.159298	932.914		0.980999	0.903183	0.864166	0.833835
0.244653	0.17385	0.0991853	0.0662806	933.466		0.978881	0.914514	0.874714	0.834301
0.416967	0.230412	0.138634	0.080244	934.018		0.982937	0.912233	0.871852	0.839118
0.370201	0.250776	0.189858	0.148765	934.57		0.981213	0.912656	0.872928	0.84313
0.24371	0.168548	0.104267	0.0857885	935.121		0.981219	0.910301	0.874734	0.835922
0.226957	0.187707	0.130194	0.0884689	935.673		0.978598	0.915534	0.861108	0.83653
0.381501	0.221592	0.128703	0.129948	936.225		0.9818	0.906503	0.870681	0.841921
0.267498	0.204979	0.144869	0.108237	936.777		0.994649	0.911696	0.876637	0.841236
0.270623	0.237461	0.146535	0.107174	937.328		0.991091	0.910824	0.863689	0.835432
0.417683	0.211869	0.120391	0.039736	937.88		0.982884	0.9121	0.873255	0.845058
0.522654	0.34519	0.222407	0.127414	938.431		0.985316	0.913275	0.864724	0.83787
0.358675	0.24069	0.178782	0.123724	938.983		0.974279	0.903754	0.870342	0.836673
0.305742	0.231377	0.18471	0.124655	939.534		0.99559	0.915227	0.870706	0.840593
0.265434	0.187968	0.112812	0.0810819	940.085		0.981022	0.916083	0.863173	0.836385
0.291762	0.239745	0.160102	0.116834	940.637		0.98258	0.902636	0.867337	0.840942
0.330559	0.293393	0.182008	0.0621955	941.188		0.99487	0.91336	0.87087	0.845855
0.471478	0.213352	0.128975	0.0913869	941.739		0.984768	0.918981	0.869917	0.840753
0.236625	0.123256	0.0689719	0.0462546	942.29		0.981993	0.91048	0.868467	0.839423
0.439311	0.207369	0.118312	0.0611589	942.841		0.98588	0.91383	0.866359	0.8381
0.238428	0.156105	0.0950035	0.0544566	943.393		0.986271	0.914022	0.873269	0.839534
0.291439	0.22626	0.169175	0.0775017	943.944		0.993774	0.916767	0.869654	0.833973
0.36181	0.234994	0.150874	0.0690504	944.495		0.992668	0.910093	0.862153	0.834402
0.315338	0.264338	0.159011	0.132437	945.046		0.981764	0.906312	0.875626	0.837586
0.331209	0.231797	0.163231	0.108727	945.597		0.989599	0.914103	0.865162	0.829829
0.248298	0.223922	0.169013	0.126484	946.147		0.991202	0.911525	0.861898	0.830006
0.427682	0.205648	0.13294	0.0925225	946.698		0.994146	0.911005	0.865348	0.829384
0.26217	0.286257	0.202363	0.138998	947.249		0.984146	0.915178	0.861879	0.829218
0.456959	0.34117	0.192677	0.13455	947.8		0.994539	0.918547	0.866134	0.834647
0.299222	0.20857	0.138464	0.0849429	948.35		0.988842	0.914092	0.870295	0.832854
0.481809	0.232192	0.128525	0.111198	948.901		0.991587	0.913682	0.863305	0.828738
0.418669	0.244643	0.173264	0.0969419	949.452		0.997019	0.904352	0.859224	0.822441
0.392878	0.206407	0.159989	0.149777	950.002		0.987119	0.916708	0.863915	0.819845
0.333869	0.19886	0.134275	0.114875	950.553		0.99234	0.915508	0.8631	0.82652
0.343138	0.221721	0.129836	0.116493	951.103		0.989888	0.915025	0.862783	0.825055
0.351021	0.229532	0.141485	0.0746825	951.653		0.991781	0.912826	0.865385	0.826021
0.385746	0.188556	0.120495	0.0749497	952.204		0.990317	0.909031	0.860198	0.826468
0.234796	0.213549	0.147027	0.138998	952.754		0.991791	0.908803	0.862551	0.826027
0.356018	0.148484	0.0691	0.0894367	953.304		0.991011	0.918003	0.859057	0.818134
0.523567	0.334941	0.158573	0.189963	953.855		0.987073	0.914512	0.857567	0.818793
0.408916	0.277666	0.188046	0.14768	954.405		0.990952	0.914376	0.861193	0.824772
0.322481	0.181054	0.105764	0.0953975	954.955		0.995842	0.914502	0.860756	0.825625
0.332113	0.225552	0.120799	0.105274	955.505		0.991127	0.910256	0.860474	0.819649
0.595942	0.513326	0.370437	0.301606	956.055		0.990483	0.914506	0.861155	0.822686
0.4551	0.166076	0.057927	0.0395245	956.605		0.990907	0.91079	0.866652	0.826113
0.327932	0.179055	0.144652	0.0850652	957.155		0.992037	0.914894	0.863853	0.827592
0.308671	0.265083	0.167206	0.0891901	957.705		0.993834	0.91409	0.862837	0.825011
0.500107	0.329395	0.225779	0.233906	958.255		0.991824	0.90733	0.867555	0.826196
0.411488	0.197212	0.139824	0.0141818	958.804		0.990675	0.913785	0.856585	0.822046
0.351475	0.27654	0.174959	0.16553	959.354		0.988747	0.912398	0.861779	0.824049
0.319753	0.161869	0.0875685	0.0818428	959.904		0.987741	0.913824	0.860744	0.820527
0.261015	0.276405	0.223921	0.131477	960.454		0.991357	0.914892	0.869588	0.827833
0.322775	0.231142	0.17546	0.0667516	961.003		0.987568	0.914971	0.857887	0.823867
0.371715	0.224379	0.145108	0.125207	961.553		0.991641	0.913381	0.862665	0.821028
0.386458	0.286874	0.149564	0.100786	962.102		0.988408	0.91713	0.86311	0.82674
0.37752	0.391507	0.257934	0.127115	962.652		0.988896	0.913958	0.863283	0.825748
0.308525	0.21483	0.135705	0.0695347	963.201		0.988	0.908161	0.863023	0.824357
0.710574	0.388311	0.273256	0.195126	963.751		0.986272	0.912884	0.856997	0.825217
0.3813	0.288147	0.203704	0.13391	964.3		0.994687	0.916095	0.863895	0.823362
0.50902	0.264449	0.210344	0.14625	964.849		0.986613	0.916198	0.858238	0.822587
0.395463	0.266183	0.213361	0.145347	965.398		0.99209	0.916233	0.863792	0.826145
0.361271	0.244925	0.148446	0.156295	965.948		0.986979	0.911795	0.860887	0.824081
0.324053	0.195753	0.100586	0.066374	966.497		0.989635	0.915956	0.857573	0.822739
0.457138	0.36884	0.296426	0.208155	967.046		0.986535	0.914884	0.865933	0.826078
0.381744	0.204329	0.123791	0.0964952	967.595		0.990645	0.911507	0.871866	0.829307
0.390878	0.226281	0.113956	0.142704	968.144		0.989718	0.912202	0.865671	0.818282
0.223588	0.237519	0.162159	0.092665	968.693		0.985602	0.909262	0.867816	0.830518
0.362661	0.134848	0.0329401	0.0212618	969.242		0.994489	0.922628	0.86862	0.827793
0.460899	0.184688	0.12896	0.073332	969.791		0.984976	0.914141	0.861008	0.830278
0.258241	0.242934	0.182474	0.100223	970.34		0.990491	0.911679	0.861875	0.832891
0.307302	0.2108	0.104868	0.0997156	970.889		0.985639	0.912964	0.866307	0.824438
0.238555	0.156406	0.0879695	0.0542952	971.437		0.991161	0.915701	0.866435	0.832577
0.274951	0.182319	0.130228	0.107927	971.986		0.997061	0.918709	0.868765	0.834908
0.424772	0.261313	0.165937	0.0580537	972.535		0.994845	0.913122	0.862964	0.829864
0.307526	0.267844	0.176323	0.129731	973.083		0.986297	0.91399	0.865383	0.824789
0.245922	0.285822	0.160888	0.138998	973.632		0.981229	0.917527	0.865381	0.835352
0.433927	0.269025	0.150663	0.090079	974.18		0.995304	0.915291	0.874064	0.833227
0.493244	0.307146	0.179207	0.183477	974.729		0.994418	0.920509	0.864672	0.838474
0.396023	0.219057	0.152719	0.0974012	975.277		0.988914	0.912017	0.862774	0.837808
0.361871	0.248435	0.186913	0.161775	975.826		0.98796	0.91278	0.862794	0.836553
0.503953	0.263979	0.183853	0.127234	976.374		0.995055	0.91398	0.869383	0.83963
0.424132	0.304609	0.203824	0.134084	976.922		0.98543	0.918372	0.872889	0.830534
0.266163	0.155804	0.110214	0.0342627	977.47		0.992333	0.916041	0.8736	0.837011
0.289648	0.154221	0.107706	0.0999131	978.019		0.995082	0.915403	0.878046	0.843616
0.320957	0.235306	0.121129	0.103621	978.567		0.99067	0.915991	0.87144	0.843492
0.382277	0.264445	0.158967	0.131348	979.115		0.985777	0.909195	0.86711	0.844171
0.243959	0.186573	0.139118	0.101932	979.663		0.985895	0.90878	0.868558	0.848227
0.304861	0.3051	0.225225	0.183111	980.211		0.985979	0.920342	0.870764	0.838935
0.480163	0.254182	0.177475	0.140085	980.759		0.983137	0.915301	0.864366	0.835805
0.390276	0.224996	0.144778	0.130472	981.307		0.99243	0.915681	0.87644	0.851757
0.315535	0.247509	0.180588	0.131852	981.854		0.992025	0.916124	0.868064	0.850801
0.30769	0.260395	0.166524	0.165959	982.402		0.98048	0.922648	0.876259	0.849789
0.337945	0.250486	0.143263	0.105747	982.95		0.988673	0.933298	0.875586	0.849846
0.486866	0.291008	0.247663	0.121044	983.498		0.995914	0.91699	0.871963	0.850477
0.373959	0.150133	0.104385	0.0901883	984.045		0.991109	0.918937	0.883631	0.85374
0.330379	0.328737	0.21889	0.17453	984.593		0.985293	0.92453	0.873519	0.843429
0.365118	0.254576	0.187763	0.12754	985.141		0.979611	0.921519	0.877192	0.849806
0.29062	0.165674	0.120554	0.0848002	985.688		0.988733	0.920737	0.866074	0.843514
0.27459	0.205314	0.128232	0.104545	986.236		0.991407	0.920923	0.875711	0.844056
0.49897	0.306986	0.18198	0.112581	986.783		0.9857	0.927338	0.877751	0.85092
0.361571	0.212936	0.14134	0.0970192	987.331		0.979536	0.915618	0.870112	0.855582
0.612093	0.311237	0.173744	0.113257	987.878		0.98687	0.923468	0.878676	0.855636
0.291173	0.22357	0.16039	0.112179	988.425		0.980574	0.917095	0.879296	0.851496
0.344801	0.282715	0.173021	0.126264	988.973		0.987741	0.913894	0.87299	0.85021
0.34993	0.255387	0.174456	0.0985563	989.52		0.989123	0.922608	0.886552	0.856613
0.511999	0.340042	0.249803	0.138764	990.067		0.990627	0.916273	0.866334	0.844015
0.278396	0.320969	0.227474	0.197778	990.614		0.991867	0.926802	0.885894	0.857681
0.284361	0.199132	0.122932	0.0437827	991.161		0.980991	0.920118	0.888417	0.859737
0.389418	0.281978	0.193847	0.151353	991.708		0.982047	0.923306	0.878404	0.857621
0.569854	0.342837	0.215382	0.137216	992.255		0.983228	0.923305	0.882259	0.858303
0.233786	0.173444	0.0956772	0.0675726	992.802		0.988341	0.914486	0.882326	0.855661
0.389391	0.261655	0.184481	0.109043	993.349		0.990827	0.923055	0.877196	0.8556
0.37009	0.336276	0.237001	0.183477	993.896		0.987894	0.919582	0.88468	0.853861
0.306818	0.270874	0.13297	0.0939369	994.443		0.983805	0.920446	0.883335	0.849119
0.218754	0.203223	0.141356	0.0712124	994.989		0.9785	0.913351	0.884799	0.85191
0.305406	0.138395	0.0410286	0.0223208	995.536		0.996303	0.93018	0.875851	0.854969
0.380133	0.253517	0.170768	0.110287	996.083		0.988975	0.921508	0.872594	0.850201
0.316841	0.191165	0.1289	0.0509658	996.629		1.00169	0.912305	0.869831	0.841719
0.368155	0.212831	0.160104	0.0871476	997.176		0.989718	0.919261	0.875823	0.844735
0.394628	0.376171	0.243564	0.252089	997.722		0.986794	0.91459	0.876396	0.842015
0.454832	0.290331	0.16936	0.185538	998.269		0.994446	0.922804	0.876122	0.852618
0.42836	0.373185	0.279969	0.20855	998.815		0.988016	0.914218	0.879619	0.863856
0.628366	0.450233	0.277201	0.341471	999.362		0.990944	0.907918	0.875764	0.849478
0.30772	0.323441	0.18309	0.146166	999.908		0.993915	0.919442	0.879572	0.847041
0.428938	0.208838	0.161631	0.115959	1000.45		0.98498	0.919372	0.879942	0.849277
0.817047	0.495631	0.343907	0.238563	1001		0.983724	0.923527	0.873833	0.850625
0.213255	0.199858	0.144442	0.102867	1001.55		1.0018	0.924112	0.882713	0.855652
0.386687	0.212245	0.0935744	0.0287499	1002.09		0.982613	0.910766	0.885056	0.85417
0.165323	0.222224	0.148363	0.121384	1002.64		0.997482	0.931809	0.877809	0.845396
0.566002	0.205541	0.148912	0.17838	1003.18		0.988673	0.927276	0.871736	0.846681
0.162863	0.0659332	0.00863952	0.00165742	1003.73		0.98795	0.919353	0.876262	0.845918
0.32127	0.223267	0.147492	0.118372	1004.28		0.992679	0.92159	0.8813	0.848812
0.278182	0.240497	0.167043	0.133191	1004.82		0.991181	0.9196	0.878371	0.850097
0.369668	0.338305	0.293289	0.183974	1005.37		0.994967	0.920275	0.880329	0.851196
1.67879	1.4262	1.09063	0.781475	1005.91		0.994514	0.921486	0.864497	0.830478
0.232362	0.312061	0.228803	0.180697	1006.46		0.988867	0.918116	0.88017	0.843998
0.286683	0.331356	0.177814	0.223095	1007.01		0.995922	0.91712	0.876678	0.846037
0.212271	0.204792	0.166094	0.109139	1007.55		0.99372	0.924593	0.875741	0.843014
0.882547	0.746659	0.402692	0.519851	1008.1		0.991156	0.921215	0.866168	0.837117
0.295919	0.15824	0.177337	0.101932	1008.64		0.997265	0.918894	0.872336	0.84074
0.270289	0.100478	0.077716	0.0829675	1009.19		0.988299	0.913876	0.873272	0.835492
6.50099	3.23459	3.02951	1.56295	1009.73		0.997132	0.921463	0.868012	0.835142
0.339328	0.149767	0.175867	0.0135909	1010.28		0.987394	0.912076	0.871373	0.835098
1.10984	0.658443	0.547855	0.342861	1010.82		0.994349	0.916465	0.871884	0.835366
0.633647	0.666219	0.343802	0.179879	1011.37		0.995665	0.921012	0.867883	0.834812
0.402648	0.292203	0.228854	0.35364	1011.92		0.993233	0.925981	0.867117	0.832069
0.405934	0.21421	0.157162	0.00407726	1012.46		0.993132	0.918909	0.87033	0.832368
-2.10148	-0.58726	0.274055	0.0407726	1013.01		0.993996	0.921046	0.873603	0.834745
0.352077	0.124501	0.0425217	0.153595	1013.55		0.993243	0.923307	0.871389	0.832589
-1.73444	-0.45365	-0.313827	-0.339772	1014.1		0.995759	0.918498	0.870265	0.832515
0.427573	0.175945	0.0903028	0.0467186	1014.64		0.997383	0.920254	0.875625	0.837227
0.0875287	0.278176	0.138352	0.214593	1015.19		0.996502	0.92142	0.871857	0.833629
0.348223	0.274146	0.206756	0.126997	1015.73		0.995062	0.920383	0.870752	0.834375
0.253072	0.124018	0.106185	-0.0295454	1016.28		0.995942	0.919469	0.874441	0.834733
0.122693	0.13294	0.108847	0.0940906	1016.82		0.999563	0.922855	0.871351	0.831679
0.820892	0.407237	0.318099	0.191122	1017.37		0.99548	0.919574	0.875037	0.833284
0.482355	0.22971	0.173781	0.203863	1017.91		0.993464	0.919764	0.873656	0.831063
0.0601026	0.28469	0.298902	0.0167101	1018.46		0.997278	0.918024	0.872904	0.836026
-0.0736379	0.0212146	0.00723226	-0.228467	1019		0.993782	0.919731	0.871458	0.83471
0.0529151	0.202145	0.127839	0.0873699	1019.54		0.992982	0.920014	0.871448	0.832822
1.96542	0.510357	0.272656	0.484175	1020.09		0.999053	0.919396	0.868011	0.830933
1.44466	1.18073	0.910408	0.883407	1020.63		0.994521	0.916606	0.868119	0.83219
0.3825	0.427301	0.213651	0.326181	1021.18		0.996503	0.923316	0.870252	0.831352
0.314971	-0.00932158	-0.166457	-0.194155	1021.72		1.00138	0.91896	0.873236	0.835188
1.41301	0.634585	0.699119	0.564544	1022.27		0.995424	0.92622	0.870622	0.830845
2.74497	1.01722	0.447436	0.611589	1022.81		0.997767	0.924559	0.867294	0.833781
-0.0242977	1.00274	0.57128	0.757206	1023.36		0.996136	0.919529	0.873171	0.833034
0.145655	0.189274	0.14528	0.10939	1023.9		0.993669	0.920242	0.872543	0.835321
0.122051	0.189345	0.191092	0.161392	1024.44		0.99914	0.919337	0.868713	0.829468
0.261622	-0.0139824	-0.0672902	-0.0828194	1024.99		0.993269	0.923598	0.872883	0.834283
-5.10252	-2.95028	-4.50233	-2.65022	1025.53		0.998413	0.923575	0.872937	0.835123
0.0320697	0.0974529	-0.0440657	0.0494213	1026.08		0.996199	0.92023	0.874056	0.833865
1.0205	-0.307612	-0.384049	-0.326181	1026.62		0.994807	0.919358	0.868421	0.836793
-1.14145	-0.749455	-0.645986	-0.468885	1027.16		0.992434	0.928234	0.873099	0.831897
0.417336	0.384515	0.391507	0.280312	1027.71		0.997183	0.922339	0.872183	0.83601
-0.0513644	-0.215113	-0.247381	-0.308408	1028.25		0.992953	0.922625	0.873142	0.835147
-1.76509	-1.46535	-0.942412	-1.42704	1028.8		1.00096	0.917253	0.873494	0.832933
0.562968	0.497478	0.281119	-0.0858371	1029.34		0.997806	0.922694	0.87738	0.836338
0.0634005	0.493443	0.365346	0.315659	1029.88		0.973786	0.928613	0.880559	0.826938
0.354342	-0.311108	-0.630955	-0.675296	1030.43		0.995032	0.924033	0.875433	0.835766
0.0261668	0.690514	0.63566	0.462612	1030.97		0.996039	0.922981	0.866849	0.830845
-2.51077	1.03869	1.21047	1.71827	1031.51		0.997454	0.920296	0.87299	0.834958
0.415761	12.0528	5.25737	8.15452	1032.06		0.99794	0.92196	0.876757	0.835361
-0.0529151	0.382558	0.194635	0.326181	1032.6		1.00033	0.92038	0.86855	0.834142
-1.24188	-0.445439	-0.417474	-0.189301	1033.15		0.99908	0.921875	0.873614	0.841245
0.401362	0.288969	0.195753	-0.0873699	1033.69		1.00078	0.921605	0.871144	0.836029
0.152446	-0.00139824	0.0158467	-0.0509658	1034.23		0.99729	0.91738	0.875039	0.833997
1.54767	0.219303	0.222246	0	1034.78		1.00082	0.921037	0.87684	0.834813
-0.554348	-0.427461	-0.384848	-0.232986	1035.32		0.995844	0.921423	0.872019	0.833076
5.82066	8.55721	11.4376	5.70817	1035.86		0.997542	0.915402	0.872381	0.842835
0.123783	-0.106965	-0.0992749	-0.0560623	1036.4		0.999887	0.92566	0.87103	0.83394
-0.995307	-1.83635	-1.86432	-1.97068	1036.95		0.996349	0.922696	0.869605	0.836549
-0.718133	0.0862247	0.188762	0.254829	1037.49		1.00011	0.924078	0.870316	0.832932
-4.19541	-15.3247	-15.6043	-6.11589	1038.03		0.995172	0.917616	0.868877	0.830415
0.369565	0.214396	0.243604	0.244636	1038.58		0.997072	0.922293	0.873162	0.838824
0.233078	0.576773	0.43928	0.348266	1039.12		1.00324	0.917708	0.874793	0.838139
0.188982	0.215264	0.264039	0.184899	1039.66		1.00311	0.925053	0.879332	0.836973
0.160185	0.113856	0.0725752	0.131055	1040.21		0.999099	0.922202	0.874525	0.837972
-2.57961	-2.40497	-1.56603	-0.254829	1040.75		0.995392	0.923832	0.875142	0.83628
-0.362846	2.32667	1.67229	1.75322	1041.29		1.00063	0.92333	0.87253	0.833167
0.0592145	0.301087	0.303884	0.251431	1041.83		0.997743	0.921911	0.874631	0.830178
0.186283	0.0266331	0.00133165	0.0631005	1042.38		1.0019	0.919157	0.87158	0.835577
0.337316	0.140351	0.0918088	0.111548	1042.92		0.999599	0.920377	0.868666	0.83281
0.150675	0.108458	0.0899407	-0.0247942	1043.46		0.994802	0.926419	0.874162	0.836332
-0.663156	-1.08554	-0.887245	-0.833985	1044		1.00154	0.91961	0.868928	0.835027
0.199781	1.74979	1.49012	2.30074	1044.55		0.998686	0.921704	0.877732	0.841283
0.206052	0.156061	-0.0902089	-0.144677	1045.09		0.998269	0.919756	0.877535	0.836336
-0.0269975	-0.842938	-0.709106	-0.597028	1045.63		0.99792	0.919338	0.875523	0.838245
0.266419	-0.00750274	-0.129593	-0.233697	1046.17		0.999497	0.921528	0.87572	0.835292
0.108282	-0.0211625	-0.0529063	0.115706	1046.72		0.992175	0.918705	0.872791	0.842165
0.363045	0.132465	0.0794788	0.101932	1047.26		0.995766	0.923471	0.877844	0.83729
-0.876878	-0.960123	-0.717762	-0.557226	1047.8		0.996925	0.917574	0.87316	0.833503
1.96542	-0.387512	-1.01073	-0.0582466	1048.34		0.997984	0.920962	0.874165	0.83678
-0.347727	0.725219	0.393371	0.570817	1048.88		1.00309	0.917364	0.876533	0.83674
-0.370212	-0.16492	-0.13839	-0.0940906	1049.43		0.996218	0.922457	0.874332	0.835975
0.32057	0.165717	0.0911444	0.362423	1049.97		0.995886	0.923055	0.871191	0.839708
0.140387	-0.395502	-0.199748	-0.815452	1050.51		1.00159	0.924941	0.878124	0.838524
-0.207881	0.580269	-0.454427	0.662555	1051.05		1.00025	0.921338	0.872072	0.835434
0.789001	0.508609	0.492879	0.369502	1051.59		0.995129	0.923561	0.876919	0.839724
3.32609	-2.06939	-0.139824	1.01932	1052.14		0.995756	0.920136	0.873893	0.838436
0.166709	0.132333	0.0114855	0.0145616	1052.68		0.997561	0.923673	0.873331	0.835126
-0.510252	-1.19409	-1.37307	-0.244636	1053.22		0.999645	0.919968	0.869532	0.837125
-3.43003	-1.77576	-1.06965	-1.22318	1053.76		0.999424	0.918733	0.873635	0.83345
0.113389	0.331162	0.316443	0.160945	1054.3		0.994904	0.925077	0.871688	0.837331
-0.0208875	-0.0279648	0.103764	0.0858371	1054.84		0.993045	0.924931	0.876818	0.839681
0.119689	0.215562	0.170119	0.23784	1055.39		0.995206	0.923428	0.880753	0.843013
-12.0949	-0.755048	4.67011	4.48499	1055.93		0.993049	0.924068	0.870496	0.841335
0.0283473	0.605903	0.777187	0.713521	1056.47		0.993761	0.924739	0.874143	0.837073
-0.394048	-0.304637	-0.248708	-0.221213	1057.01		0.996328	0.921674	0.880301	0.839227
-0.114716	0.13688	0.108915	0.107296	1057.55		0.991514	0.919994	0.875031	0.838737
0.10919	-0.427239	-0.262558	-0.249166	1058.09		1.00118	0.915067	0.877234	0.83879
0.35198	-0.595999	-0.552304	-0.547882	1058.63		1.00042	0.921683	0.872623	0.833286
0.708684	-1.28638	-1.20948	-1.6309	1059.17		0.987884	0.918698	0.86941	0.839147
-0.240952	0.475401	0.772526	0.611589	1059.72		0.999507	0.915574	0.872967	0.84158
-0.802125	0.675815	0.573277	0.758824	1060.26		1.00189	0.918741	0.878272	0.84521
-0.238282	-0.68696	-0.713709	-0.558407	1060.8		0.992269	0.920931	0.874186	0.841524
-0.151186	0.346064	0.337907	0.348266	1061.34		0.996298	0.922814	0.867663	0.83734
-0.387414	-0.692128	-0.608233	-0.577612	1061.88		0.991491	0.918832	0.87092	0.84014
4.87574	1.38426	1.25142	0.713521	1062.42		0.992191	0.923286	0.873433	0.83773
-1.39427	-0.108752	-0.391507	-0.203863	1062.96		0.999177	0.915362	0.869705	0.834768
0.0183583	0.216527	0.22212	-0.017474	1063.5		0.997376	0.911599	0.872019	0.837833
-0.245677	-0.104868	-0.0153806	0.0101932	1064.04		0.996132	0.91903	0.88166	0.84337
0.126382	0.0629207	0.0769031	0.210234	1064.58		0.989253	0.924523	0.877252	0.848482
0.0134987	-0.0479396	-0.26167	-0.0728082	1065.12		0.991002	0.919571	0.870281	0.842645
-0.00390998	-0.204432	-0.243004	-0.175744	1065.67		0.996565	0.910203	0.885878	0.853525
-0.195282	-0.241429	-0.276851	-0.122318	1066.21		0.990665	0.921001	0.8787	0.850802
-0.151186	-0.429259	0.0755048	0.244636	1066.75		0.992344	0.914624	0.878681	0.846728
0.505528	-0.636198	-0.744562	0	1067.29		0.995363	0.922566	0.878879	0.845091
-0.867919	-0.415328	-0.33247	-0.302019	1067.83		0.991754	0.919069	0.87886	0.851681
-0.053095	0.17711	0.130502	0.0970776	1068.37		0.991861	0.921471	0.871338	0.841187
0.0370251	-0.021687	-0.0787579	0.137296	1068.91		0.995758	0.932983	0.873016	0.855862
0.263225	-0.0319597	-0.00499371	0.0873699	1069.45		0.988294	0.927893	0.90419	0.882327
-6.12303	0.377524	0.139824	0.611589	1069.99		0.990614	0.913842	0.872234	0.846687
-0.128508	0.673018	0.257276	0.516453	1070.53		0.989962	0.919142	0.87692	0.851613
11.7169	-8.8089	-8.47332	-10.1932	1071.07		0.983244	0.91727	0.878193	0.848624
0.233078	0.498705	0.236147	0.430378	1071.61		0.993764	0.918952	0.875961	0.848722
0.396863	0.500258	0.430346	0.407726	1072.15		0.986207	0.917933	0.865956	0.839307
0.85312	0.61123	0.207738	0.728082	1072.69		0.983962	0.913704	0.871324	0.846069
0.244627	0.393837	0.314603	0.300132	1073.23		0.98665	0.917409	0.879827	0.840472
0.288873	0.751053	0.575275	0.0145616	1073.77		0.996706	0.917311	0.872625	0.849975
-2.34758	-1.26463	-1.30502	-1.78946	1074.31		0.988202	0.916812	0.884066	0.857898
0.446984	0.352599	0.330714	0.0709089	1074.85		0.990004	0.914761	0.875502	0.849094
0.299933	0.38429	0.3022	0.335388	1075.39		0.987429	0.903664	0.877399	0.859563
0.0979272	0.00190669	0.0749964	-0.0138998	1075.93		0.972909	0.918628	0.872029	0.845397
-0.0721569	0.871992	0.696577	0.111198	1076.47		0.985676	0.914227	0.860355	0.846193
0.864783	-0.0570481	0.148772	0.16309	1077.01		0.982717	0.913597	0.880235	0.848268
-0.457953	0.154131	0.161935	0.037928	1077.55		0.990771	0.924446	0.875791	0.862172
0.264575	0.0723089	0.0818968	0.0378603	1078.09		0.989315	0.914389	0.869283	0.846715
0.389664	0.00998741	0.109862	0.111639	1078.62		0.98162	0.92021	0.885699	0.860368
0.254966	0.0426581	-0.0829463	-0.0380084	1079.16		0.985911	0.917091	0.865044	0.849253
-0.0629941	-0.186432	-0.111859	-0.347322	1079.7		0.989453	0.912107	0.875266	0.845215
-0.251492	-0.149504	-0.0516272	0	1080.24		0.979667	0.924974	0.880092	0.852317
-1.0961	0.447436	0.28524	0.856225	1080.78		0.989435	0.907105	0.861329	0.843606
-0.242342	-0.771498	-0.549425	-0.623581	1081.32		0.979189	0.908925	0.868125	0.841976
1.9229	0.436949	0.335577	-0.152897	1081.86		0.975613	0.931502	0.87274	0.863459
-0.344893	-0.196918	-0.35422	-0.348266	1082.4		0.984124	0.920534	0.868507	0.837026
-0.666411	-0.0103028	0.0912534	0.0643778	1082.94		0.976398	0.90222	0.873667	0.843749
0.779552	1.0347	1.05567	0.407726	1083.48		0.985821	0.906683	0.86858	0.844122
0.0065733	0.482696	0.519172	0.620453	1084.02		0.975107	0.92038	0.863115	0.853657
-0.445998	-0.206939	-0.226515	0.101932	1084.56		0.980013	0.911737	0.868557	0.85222
6.57659	-2.06939	-3.11807	-3.77147	1085.09		0.975117	0.902323	0.861609	0.836297
-0.21733	0.489383	0.648433	0.140156	1085.63		0.97501	0.89686	0.869078	0.832215
-1.06539	-0.678145	-0.401993	-0.535141	1086.17		0.965609	0.895677	0.874051	0.848358
0.408889	0.312697	0.434725	0.315061	1086.71		0.97986	0.903688	0.87219	0.852651
-0.10835	-0.686069	-0.408285	-0.353363	1087.25		0.968699	0.8984	0.862765	0.837379
0.237752	-0.0866005	-0.0360836	0.0131525	1087.79		0.979639	0.897045	0.85558	0.837633
-0.00393713	0.183519	0.199249	0.110426	1088.33		0.969723	0.902781	0.863982	0.837717
-2.60796	-1.17918	-1.09063	-1.46102	1088.86		0.974445	0.901084	0.870102	0.84624
3.2127	3.63542	-2.76851	-3.05795	1089.4		0.962107	0.902648	0.867682	0.835533
-0.6292	-0.562585	-0.409601	-0.299799	1089.94		0.961463	0.894533	0.860199	0.83932
1.5264	0.28395	0.150579	0.0470453	1090.48		0.962567	0.889957	0.8531	0.836354
-0.343318	0.640859	0.489383	-0.220852	1091.02		0.965885	0.894452	0.857812	0.832445
-0.348125	-0.493063	-0.501894	-0.0965667	1091.56		0.970308	0.899124	0.863504	0.835108
0.00377965	0.218125	0.12724	-0.152897	1092.1		0.966706	0.899525	0.860236	0.832037
0.111815	0.261004	0.344899	0.339772	1092.63		0.966336	0.901004	0.867524	0.84623
1.46146	0.722423	0.568617	0.339772	1093.17		0.961109	0.897433	0.874662	0.853014
-0.0881918	-0.149145	-0.111859	0.0679544	1093.71		0.969696	0.877056	0.853807	0.822368
-0.279898	0.030988	0.0219183	-0.187334	1094.25		0.973296	0.893728	0.855186	0.836327
0.399131	0.0950802	0.0950802	0.0733907	1094.79		0.954485	0.882863	0.854695	0.825592
5.53718	-2.13231	-1.69187	-2.54829	1095.32		0.962102	0.875881	0.85207	0.820887
1.27752	-0.0559295	-0.83335	-0.0407726	1095.86		0.966092	0.88685	0.846248	0.828723
-1.40351	-0.318798	-0.274055	-0.285408	1096.4		0.969907	0.885556	0.853718	0.833984
-1.84573	0.904194	1.59865	1.05329	1096.94		0.954627	0.889696	0.846896	0.83016
-0.357807	-0.158467	0.186432	0.122318	1097.47		0.957787	0.893608	0.85871	0.83014
-0.139847	0.0671154	-0.377524	-0.305795	1098.01		0.956732	0.892348	0.837865	0.818032
-2.1436	-1.07465	-0.279648	0.17474	1098.55		0.960057	0.891148	0.847619	0.824553
0.138587	0.384049	0.369135	0.448499	1099.09		0.966957	0.888034	0.856224	0.831429
-0.00137442	-0.143383	-0.141349	-0.148264	1099.63		0.956322	0.889912	0.849306	0.822202
-1.79911	-0.917244	-1.01232	-1.3455	1100.16		0.964553	0.886094	0.85183	0.83376
-0.0218822	0.460683	0.469513	0.0107296	1100.7		0.963351	0.882254	0.852573	0.827356
-1.60005	-1.11859	-1.24443	-1.25716	1101.24		0.968694	0.891876	0.853653	0.82873
0.0232594	0.20149	0.250249	0.00522726	1101.78		0.947548	0.884014	0.845957	0.835739
-0.25876	-0.0580806	0.107557	-0.0940906	1102.31		0.960721	0.88502	0.846135	0.81865
0.331634	0.208383	0.15967	0.0131525	1102.85		0.948787	0.879026	0.853566	0.824467
0.193429	0.104457	0.125019	0	1103.39		0.952455	0.888114	0.853976	0.831409
0.0488588	0.196435	0.179384	0.0795563	1103.92		0.96141	0.888836	0.854988	0.819774
0.21922	0.577472	0.223718	0.397533	1104.46		0.960146	0.886418	0.852271	0.834443
-1.62525	2.53547	1.5567	1.42704	1105		0.954255	0.887245	0.834888	0.813175
0.0118789	0.0143819	0.0355552	0.00873699	1105.54		0.964223	0.877334	0.836253	0.817734
0.223871	0.247381	0.0408716	-0.156818	1106.07		0.960847	0.879942	0.840298	0.817906
0.789001	-0.337325	-0.234205	-0.458692	1106.61		0.95344	0.878282	0.841269	0.812777
0.64254	0.159399	0.0727084	-0.0815452	1107.15		0.961614	0.886342	0.846274	0.816244
-0.119689	0.70378	0.391507	0.464355	1107.68		0.950321	0.872117	0.84277	0.814192
0.451038	0.419471	0.303884	0.1495	1108.22		0.961988	0.885416	0.847853	0.812723
-0.328142	0.0927921	0.0495739	0.454059	1108.76		0.960331	0.878213	0.846733	0.820981
2.08825	3.2509	3.30683	1.73284	1109.29		0.96143	0.876252	0.838635	0.801531
-0.852139	0.00762675	-0.0254225	0	1109.83		0.952927	0.876306	0.839605	0.809323
-1.16825	-0.378795	-0.572006	-0.055599	1110.37		0.95804	0.879348	0.841219	0.818134
0.280324	0.720092	0.582599	0.815452	1110.9		0.963769	0.873825	0.83432	0.804497
-0.596021	-0.524877	-0.415169	-0.0470453	1111.44		0.959291	0.872137	0.830802	0.800012
-1.052	-0.52667	-0.82496	-0.101932	1111.98		0.951784	0.881611	0.843996	0.812957
-1.06586	-0.209736	-0.254479	-0.448499	1112.51		0.962707	0.875146	0.830423	0.804826
-0.0852843	-0.110425	-0.121181	-0.0993179	1113.05		0.958763	0.876554	0.830712	0.806737
-0.457757	0.156913	0.0559295	0.249166	1113.58		0.951745	0.875276	0.829283	0.809398
0.451334	0.231943	0.196576	0.485674	1114.12		0.961034	0.867962	0.835854	0.807049
-0.298684	-0.00341034	0.0177337	-0.104418	1114.66		0.963245	0.879639	0.825832	0.797588
-0.244057	0.274854	0.320396	-0.00582466	1115.19		0.958414	0.874278	0.826331	0.800238
0.287253	0.948005	0.757845	0.530044	1115.73		0.959685	0.873372	0.828956	0.797032
0.422431	-0.838943	-0.810978	-0.635573	1116.27		0.954203	0.875	0.831148	0.803466
0.0396402	-0.030693	0.0593398	-0.074584	1116.8		0.960872	0.880516	0.835552	0.799108
0.64254	0.172873	0.142366	0.611589	1117.34		0.949513	0.87693	0.829591	0.798423
-0.578883	-0.150127	-0.0250211	0.0321889	1117.87		0.950677	0.88335	0.830423	0.79912
0.0881918	-0.0134645	0.0776799	0.264267	1118.41		0.952125	0.871891	0.831977	0.798889
-0.637815	-0.291882	-0.22197	-0.191122	1118.94		0.96028	0.873752	0.835551	0.803519
0.0082465	0.100673	0.136773	0.0704254	1119.48		0.959699	0.874928	0.825934	0.795414
0.11059	-0.180217	-0.315898	-0.0226515	1120.02		0.954718	0.876341	0.841367	0.808579
-0.00661438	-0.0335577	-0.0132833	-0.0254829	1120.55		0.951263	0.878938	0.835999	0.803382
-4.61117	0.167789	1.99948	-2.14056	1121.09		0.954479	0.87519	0.839657	0.798349
-1.641	0.167789	-0.0396167	0.0169886	1121.62		0.949459	0.867712	0.82937	0.801168
0.685736	0.165125	0.181105	0	1122.16		0.96124	0.875624	0.828493	0.799551
-0.0680336	0.699119	0.485188	0.346567	1122.69		0.959364	0.876896	0.828305	0.803305
-0.0688436	0.114855	0.0129836	0.225706	1123.23		0.95326	0.874842	0.833762	0.801912
0.119963	0.323418	0.306396	0.31909	1123.76		0.943496	0.870728	0.830265	0.801976
1.0394	0.559295	0.970377	0.448499	1124.3		0.96511	0.875669	0.835548	0.803558
Inf	Inf	Inf	Inf	1124.83		0.959814	0.883348	0.836971	0.801815
Inf	#NAME?	#NAME?	Inf	1125.37		0.960486	0.879845	0.832615	0.801136
0.648839	1.19083	1.04868	0.696532	1125.91		0.958288	0.879078	0.833155	0.804932
1.58745	0.696322	0.685136	0.448499	1126.44		0.957079	0.880124	0.838074	0.808368
-0.190494	0.25392	0.18233	-0.0244636	1126.98		0.9609	0.885142	0.836605	0.803259
1.0835	0.538321	0.47074	-0.220852	1127.51		0.959824	0.881838	0.835768	0.802469
-0.453558	5.91455	5.77472	4.07726	1128.05		0.955981	0.8845	0.831882	0.800576
0.0573246	0.117918	0.133299	0.0951361	1128.58		0.956483	0.877702	0.834057	0.807411
-3.57987	-1.5061	-1.09862	-0.203863	1129.12		0.96177	0.877308	0.839043	0.812197
0.064044	0.312273	0.35422	0.0226515	1129.65		0.962886	0.87367	0.836233	0.805305
3.89304	-0.866907	-1.9855	1.22318	1130.18		0.958366	0.887911	0.830492	0.802122
0.327209	0.0535325	-0.0695124	-0.116493	1130.72		0.967081	0.88038	0.835385	0.810096
-0.00881918	0.113723	0.0149145	0.394135	1131.25		0.961131	0.872993	0.837392	0.806061
0.176384	-0.327032	-0.306059	-0.192537	1131.79		0.973091	0.883949	0.834674	0.806155
0.0620098	0.165604	0.19051	0.0254829	1132.32		0.966531	0.874969	0.83842	0.813829
-0.176384	-0.0600724	-0.0331434	0.120808	1132.86		0.96535	0.882052	0.837652	0.811131
-0.377965	0.0798993	-0.103869	-0.34948	1133.39		0.962852	0.873168	0.845861	0.811961
0.594664	1.51383	1.43366	0.964952	1133.93		0.955434	0.881958	0.843699	0.81907
-0.241897	0.0503366	-0.0167789	-0.00679544	1134.46		0.957492	0.885826	0.838017	0.808985
0.897666	1.52058	1.67789	0.662555	1135		0.965708	0.885362	0.835755	0.808358
0.689786	-0.604738	-0.503366	-0.203863	1135.53		0.957256	0.892532	0.837532	0.810486
-1.26618	0.637596	0.128638	0.0815452	1136.06		0.961852	0.88236	0.835842	0.800079
-0.0982708	0.0489383	0.088089	0.275215	1136.6		0.969544	0.884925	0.836479	0.816825
-0.0912328	-0.144645	-0.147538	-0.316339	1137.13		0.96047	0.881327	0.837787	0.812776
0.137687	0.165791	0.101872	0.218425	1137.67		0.96029	0.890277	0.842844	0.816101
-0.354867	-0.27188	-0.452097	0.0906058	1138.2		0.969378	0.88635	0.844074	0.812418
1.0529	0.699119	0.838943	0.116493	1138.73		0.966365	0.882292	0.845259	0.820151
-0.132288	-2.60072	-2.26515	-1.6309	1139.27		0.966942	0.883657	0.846755	0.824007
Inf	Inf	Inf	Inf	1139.8		0.96069	0.891011	0.847543	0.833147
-7.21913	7.83013	6.57172	2.65022	1140.34		0.968183	0.898378	0.86479	0.833467
-0.110304	0.0935963	0.0439446	0.0332838	1140.87		0.967625	0.899281	0.85562	0.82046
-0.0738749	-0.733439	-0.954615	-0.55599	1141.4		0.973369	0.904117	0.8581	0.827517
-0.0876191	-0.0622851	0.071183	0.111198	1141.94		0.972457	0.894218	0.849554	0.828543
0.435771	0.0690894	0.157919	0.245835	1142.47		0.968177	0.894548	0.858887	0.84349
-0.345208	0.365406	0.309477	0.285408	1143		0.958419	0.900895	0.861304	0.836296
-0.113389	-0.480779	-0.475401	-0.360681	1143.54		0.968218	0.882284	0.858674	0.829029
-0.0232594	0.172091	0.109708	0.125454	1144.07		0.967439	0.893448	0.857858	0.833794
-0.128896	0.140541	0.143409	0.282272	1144.6		0.972958	0.90372	0.853753	0.839684
0.596344	0.164681	-0.279648	-0.498332	1145.14		0.964144	0.889729	0.864139	0.835389
0.191635	0.165335	0.123143	0.125179	1145.67		0.957898	0.886318	0.866835	0.839278
-0.380255	0.166094	0.144061	0.154442	1146.2		0.967191	0.892055	0.871832	0.850255
0.0120949	0.0346763	0.024609	-0.0489271	1146.74		0.96766	0.907179	0.878208	0.846799
-0.310771	0.437079	0.396685	0.369974	1147.27		0.977503	0.913875	0.872995	0.849358
Inf	#NAME?	Inf	Inf	1147.8		0.968581	0.905516	0.869714	0.847372
-0.144886	-0.358881	-0.450932	-0.2973	1148.34		0.962735	0.902527	0.87956	0.855542
0.358072	0.100084	0.25757	0.0321889	1148.87		0.977266	0.904008	0.858457	0.842582
0.869319	0.311108	0.0454427	1.40156	1149.4		0.957013	0.904726	0.876028	0.850598
0.0148121	-0.0718014	-0.077092	-0.0247942	1149.94		0.983332	0.900123	0.863676	0.849793
-0.164835	-0.17478	-0.137493	0.11892	1150.47		0.956713	0.909234	0.878704	0.855799
0.305356	0.181771	0.230341	0.177039	1151		0.966417	0.903272	0.870774	0.848813
-0.0566947	-5.04764	-3.06214	-3.05795	1151.53		0.976114	0.906108	0.878585	0.867917
0.703959	0.204492	0.260422	0.496916	1152.07		0.962673	0.910258	0.873843	0.858645
1.64037	-0.917244	-0.989952	-1.30472	1152.6		0.973785	0.909216	0.872249	0.852681
-0.371665	-1.34697	-0.964784	-1.56295	1153.13		0.979056	0.902853	0.864191	0.853846
-0.158058	0.112706	0.0720304	-0.0432437	1153.67		0.956551	0.897556	0.86848	0.856727
1.71596	-1.18571	-1.1913	-0.285408	1154.2		0.98162	0.911284	0.886786	0.864264
-1.15752	0.765535	0.283143	0.662555	1154.73		0.956646	0.905	0.876861	0.867359
1.81895	0.125841	0.405489	0.764486	1155.26		0.97559	0.90448	0.877534	0.863555
-0.142115	0.0514551	0.0906058	0.138627	1155.8		0.965247	0.894672	0.879998	0.854068
0.33619	0.123634	0.15307	0.386267	1156.33		0.972047	0.910254	0.879347	0.859639
-0.662892	0.172091	0.0559295	0	1156.86		0.976378	0.918645	0.882459	0.878839
0.0427697	0.0816865	-0.0323802	0.166309	1157.39		0.987667	0.908984	0.882384	0.863183
-1.03468	-0.566286	-0.838943	0.0764486	1157.92		0.966817	0.899234	0.87711	0.876937
0.0755929	-0.276152	-0.367037	-0.152897	1158.46		0.977001	0.918656	0.890179	0.870585
0.309459	0.30936	0.32509	0.611589	1158.99		0.980224	0.917796	0.884001	0.874702
0.278974	-0.157135	-0.295627	-0.232986	1159.52		0.972709	0.914156	0.895426	0.887387
-0.742185	-0.358457	-0.0330493	-0.463325	1160.05		0.979682	0.913288	0.880342	0.879351
0.101578	0.166041	0.104868	0.0382243	1160.58		0.990376	0.920499	0.889092	0.888179
1.6284	-0.375194	-0.524339	0	1161.12		0.971047	0.908421	0.883724	0.879539
-0.105608	-0.108569	-0.178481	-0.0599597	1161.65		0.972294	0.904082	0.880638	0.868663
0.346297	-0.0204067	0.0468599	-0.088157	1162.18		0.977946	0.907185	0.897829	0.876666
-0.812624	-4.25064	-3.97099	-2.44636	1162.71		0.97365	0.915207	0.884014	0.873331
0.506053	-0.112636	-0.216727	-0.03964	1163.24		0.996032	0.924324	0.884766	0.871116
0.395513	0.00798993	-0.0559295	0.0582466	1163.77		0.974655	0.918328	0.894825	0.89007
0.201581	-1.78042	-1.86432	-1.56295	1164.31		0.991698	0.939904	0.892219	0.882228
-0.258276	-0.508026	-0.801656	-0.47568	1164.84		0.996989	0.919437	0.908754	0.895107
0.43196	-0.0239698	-0.00798993	0.116493	1165.37		0.990231	0.923673	0.894989	0.89048
0.340168	-0.218125	-0.408285	-0.101932	1165.9		0.985226	0.929076	0.886301	0.876369
-0.1114	0.0294366	-0.00735915	0.0214593	1166.43		0.984263	0.923961	0.905167	0.887717
-0.0730732	0.173381	-0.0130502	0.231045	1166.96		0.984761	0.947149	0.90089	0.88944
-0.237278	-0.152253	-0.217504	0.0453029	1167.49		0.981675	0.919365	0.914138	0.884703
-0.0899916	-0.280979	-0.107864	-0.135909	1168.03		0.981421	0.919707	0.884116	0.883266
-0.00596786	0.18545	0.135408	0.107296	1168.56		0.966605	0.902825	0.90216	0.914292
0.2501	0.00297497	-0.104124	-0.112775	1169.09		0.997011	0.92781	0.908206	0.900072
0.0837337	0.0714177	0.141975	0.0846816	1169.62		0.968941	0.896929	0.904462	0.908582
0.0971909	0.719094	0.351557	0.232986	1170.15		0.994153	0.923363	0.91071	0.895127
0.117668	0.0870601	0.103944	0.0557739	1170.68		0.978075	0.948589	0.901868	0.886451
0.719776	0.284511	0.211559	-0.0797725	1171.21		0.96811	0.921464	0.892766	0.902761
0.10919	0.699119	0.494044	0.0679544	1171.74		0.978615	0.93762	0.894877	0.887487
1.02759	0.382768	0.307612	0.280312	1172.27		0.993695	0.928106	0.899708	0.910555
-0.204546	-0.251683	-0.258263	-0.191871	1172.8		0.999913	0.934901	0.923154	0.920973
0.305192	0.128137	0.0626077	0.0152137	1173.34		0.986163	0.933543	0.912635	0.913641
0.526243	0.171374	0.134804	0.198636	1173.87		0.995335	0.924918	0.913872	0.899306
0.0176384	0.172449	0.135163	0.244636	1174.4		0.973016	0.934981	0.904187	0.897012
0.956251	1.02071	0.917244	0.509658	1174.93		0.972995	0.928671	0.913312	0.926289
1.55256	0.604469	0.0129068	0.250908	1175.46		0.986519	0.928415	0.902254	0.914888
1.33662	-0.0737253	0.0559295	-0.277995	1175.99		0.995188	0.935029	0.923173	0.918282
0.0866169	0.205657	0.191675	0.0806958	1176.52		0.990162	0.927427	0.922958	0.918395
0.318704	0.0725012	-0.00828585	0.0100673	1177.05		0.969113	0.939101	0.917753	0.920343
0.445158	0.0938373	0.0459865	-0.00906058	1177.58		0.98494	0.943024	0.925485	0.944247
0.10219	0.225789	0.179182	0.196313	1178.11		0.982806	0.922753	0.896637	0.899991
0.271662	0.0739901	0.0483557	-0.114673	1178.64		0.98862	0.922381	0.90404	0.917446
0.797775	0.251683	0.193756	0.211144	1179.17		0.973994	0.935506	0.919189	0.921451
1.15735	0.323041	0.205396	0.0984166	1179.7		0.981106	0.942715	0.9017	0.913918
0.614193	0.2779	0.00524339	0.44595	1180.23		0.994932	0.932783	0.924128	0.923775
0.416424	0.123143	0.00343427	0.0357654	1180.76		0.947164	0.928538	0.895394	0.897766
0.224889	0.223368	0.16674	0.135059	1181.29		1.00624	0.944495	0.908317	0.924437
0.263788	0.0267996	-0.0582599	0.0424715	1181.82		0.997435	0.944292	0.919309	0.927473
0.369031	0.066607	0.0584718	0.114905	1182.35		0.963705	0.948421	0.934738	0.933899
-0.00279974	0.122216	0.0445365	0.0906058	1182.88		0.991576	0.924734	0.935754	0.928201
0.242629	0.244917	0.22868	0.0953553	1183.41		0.991646	0.949113	0.919623	0.926718
0.167177	0.347408	0.193602	0.196022	1183.94		0.98124	0.946926	0.934553	0.930816
0.364316	0.199249	0.122346	0.00283143	1184.47		0.998316	0.941221	0.923441	0.936311
0.371259	0.118174	0.111408	0.0460336	1185		0.980016	0.948023	0.913739	0.895874
0.422142	0.0762675	0.0232434	0.137674	1185.53		0.992413	0.927373	0.91687	0.911595
0.223596	0.107738	0.0429774	0	1186.06		1.01038	0.940378	0.904851	0.913663
0.198557	0.226701	0.1745	0.0924179	1186.59		0.970975	0.913805	0.926207	0.905509
0.489937	0.169187	0.0377524	0.0764486	1187.12		0.989861	0.927824	0.914621	0.90625
0.609228	0.418997	0.300977	0.176221	1187.65		0.974478	0.942441	0.945423	0.948175
0.650322	0.488561	0.366009	0.227847	1188.18		0.992492	0.910879	0.927293	0.925271
0.242019	0.278294	0.225522	0.144677	1188.71		0.995535	0.943193	0.928443	0.921747
0.188485	0.0529858	-0.00441549	0.0241417	1189.23		0.99705	0.933379	0.927087	0.936476
0.363022	0.16031	0.0692615	0.135119	1189.76		0.982479	0.957607	0.913585	0.917023
0.46575	0.870516	0.578239	0.256473	1190.29		0.959653	0.955816	0.924616	0.929073
0.441711	0.17071	0.0709553	0.0882392	1190.82		0.971279	0.939245	0.915774	0.930435
0.468188	0.239655	0.184327	0.109604	1191.35		1.01552	0.944898	0.933656	0.927866
0.398355	0.228134	0.135408	0.101932	1191.88		1.02189	0.930275	0.920518	0.93399
0.202867	0.0827528	0.0192139	0.00693412	1192.41		0.994734	0.949815	0.938996	0.950106
0.351706	0.183684	0.151893	0.0236052	1192.94		0.996575	0.932131	0.951156	0.950479
0.645493	0.526524	0.35524	0.238902	1193.47		0.980861	0.94117	0.921629	0.921629
0.286886	0.169342	0.121569	0.106179	1194		0.980662	0.938313	0.94552	0.966289
0.322265	0.197961	0.140069	0.137697	1194.52		0.98667	0.946133	0.926612	0.922462
0.4114	0.217623	0.12369	0.0130681	1195.05		0.979391	0.953835	0.921087	0.929877
0.246162	0.222762	0.193841	0.0627271	1195.58		1.01579	0.942521	0.925231	0.920826
0.384907	0.184054	0.10073	0.110252	1196.11		0.974305	0.940919	0.93085	0.954371
0.431178	0.330794	0.224454	0.136803	1196.64		0.99425	0.930249	0.97139	0.950062
0.134927	0.138574	0.0721772	0.0671951	1197.17		0.985051	0.938356	0.936849	0.948361
0.393083	0.165139	0.093314	0.00214593	1197.7		0.996798	0.950688	0.950785	0.95485
0.395603	0.231175	0.125442	0.0776621	1198.22		0.987188	0.962573	0.927525	0.931431
0.402234	0.293188	0.21371	0.124464	1198.75		0.989501	0.932207	0.939896	0.943277
0.331349	0.247333	0.11217	0.133644	1199.28		0.977524	0.95977	0.923286	0.957253
0.201175	0.154438	0.0986885	0.131525	1199.81		0.972425	0.97687	0.946159	0.949326
0.188025	0.0865491	0.00991156	-0.0180638	1200.34		0.993822	0.938705	0.918372	0.933716
0.474514	0.136224	0.0656203	-0.0444058	1200.86		0.98504	0.919539	0.930901	0.939473
0.290856	0.225247	0.165604	0.157675	1201.39		0.990483	0.960858	0.926071	0.928503
0.249825	0.150055	0.0907149	0.0878434	1201.92		0.979217	0.928039	0.934428	0.926057
0.42276	0.192991	0.153288	0.0453029	1202.45		1.00276	0.949725	0.953185	0.946724
0.216403	0.165961	0.111128	0.0866085	1202.98		0.991577	0.935854	0.929658	0.964326
0.378267	0.221257	0.162196	0.0929616	1203.5		0.998785	0.95726	0.965379	0.961685
0.179303	0.172904	0.120214	0.139224	1204.03		0.997346	0.940685	0.954329	0.963508
0.210276	0.229823	0.165228	0.101932	1204.56		0.980644	0.959745	0.949971	0.945841
0.168939	0.190881	0.129443	0.00772209	1205.09		1.00634	0.960189	0.919623	0.948476
0.269265	0.210858	0.147172	0.119044	1205.62		0.970925	0.938291	0.921623	0.932916
0.32012	0.236606	0.110157	0.102818	1206.14		0.971191	0.966447	0.967707	0.967707
0.322142	0.186719	0.149719	0.0815452	1206.67		0.974901	0.975162	0.936501	0.956927
0.270557	0.184286	0.131776	0.130531	1207.2		0.965912	0.928571	0.941369	0.959419
0.21908	0.238218	0.112377	0.139684	1207.73		1.00941	0.957636	0.960262	0.97272
0.276968	0.255809	0.206985	0.140365	1208.25		0.999124	0.936683	0.945562	0.95935
0.324307	0.209486	0.142071	0.118313	1208.78		0.99869	0.951001	0.929191	0.953014
0.339231	0.247754	0.177033	0.148264	1209.31		0.991246	0.949026	0.932457	0.955409
0.270695	0.196286	0.14515	0.110669	1209.83		0.98118	0.925027	0.94593	0.959238
0.53528	0.294386	0.165521	0.195598	1210.36		0.993642	0.943613	0.932486	0.940998
0.335252	0.2003	0.162332	0.10939	1210.89		0.988743	0.966453	0.922871	0.939598
0.379045	0.103869	0.0671154	-0.0116493	1211.42		0.999873	0.933656	0.93835	0.932789
0.256957	0.25255	0.197271	0.101141	1211.94		1.02709	0.975119	0.951618	0.949927
0.203046	0.241061	0.176026	0.102722	1212.47		1.00236	0.973851	0.969859	0.987372
0.355225	0.188478	0.128911	0.054695	1213		0.998221	0.955852	0.944783	0.958263
0.270827	0.229395	0.146132	0.0873699	1213.52		1.00302	0.936976	0.935828	0.956844
0.214773	0.174533	0.108734	0.100732	1214.05		1.00228	0.941281	0.934071	0.95365
0.219882	0.183914	0.136762	0.0595221	1214.58		0.991658	0.926469	0.942552	0.948605
0.17474	0.212978	0.130097	0.109318	1215.1		0.974662	0.951277	0.941573	0.966424
0.486337	0.237329	0.161602	0.0974213	1215.63		0.973887	0.987232	0.945575	0.96484
0.353729	0.120184	0.0817595	0.00933724	1216.16		0.977743	0.977556	0.9421	0.961438
0.240647	0.184688	0.13077	0.0586656	1216.68		0.992565	0.940391	0.954097	0.963731
0.257736	0.112125	0.0596581	0.0232986	1217.21		0.981216	0.954444	0.939844	0.944638
0.183583	0.275386	0.182703	0.133967	1217.74		0.963374	0.959958	0.96851	0.982479
0.301336	0.199009	0.150742	0.0879683	1218.26		0.974614	0.953178	0.932866	0.970848
0.304155	0.217123	0.152487	0.0980851	1218.79		0.956853	0.940825	0.934924	0.951655
0.186425	0.221826	0.146132	0.141018	1219.32		0.978241	0.945723	0.953443	0.96502
0.346243	0.197251	0.148563	0.0655274	1219.84		0.983025	0.953856	0.966851	0.963344
0.301726	0.249771	0.18452	0.121969	1220.37		0.976399	0.946235	0.935381	0.955862
0.21054	0.194718	0.14666	0.0392625	1220.9		1.01165	0.95786	0.961857	0.979306
0.326243	0.161607	0.0865436	0.05794	1221.42		0.988019	0.96559	0.963829	0.99065
0.284569	0.130907	0.0840969	0.0147727	1221.95		0.987924	0.930233	0.952002	0.931805
0.249508	0.149838	0.105435	0.0633628	1222.47		1.00456	0.944365	0.947632	0.9432
0.156328	0.235322	0.205265	0.123427	1223		1.01858	0.950123	0.939122	0.95804
0.392189	0.199061	0.119677	0.0942593	1223.53		1.00508	0.96103	0.959995	0.968502
0.362846	0.174887	0.117882	0.0611589	1224.05		0.977232	0.928163	0.958633	0.97291
0.266742	0.117381	0.0878129	0.0895959	1224.58		0.991889	0.944591	0.953423	0.940831
0.456707	0.205075	0.140989	0.0696532	1225.1		0.983179	0.951509	0.95247	0.956473
0.285671	0.15153	0.123348	0.0553117	1225.63		1.01294	0.956596	0.957741	0.986404
0.196603	0.202068	0.148619	0.0772707	1226.15		0.98187	0.934522	0.977011	0.973376
0.224478	0.188215	0.131556	0.0939543	1226.68		0.967977	0.943522	0.946996	0.968198
0.204226	0.109078	0.0685986	0.0247789	1227.21		1.0022	0.954071	0.952806	0.959286
0.366866	0.171783	0.116964	0.0873699	1227.73		0.979953	0.934474	0.945949	0.963802
0.228122	0.102632	0.0945407	0.0351845	1228.26		0.997844	0.965703	0.957377	0.957879
0.27572	0.152372	0.116699	0.117613	1228.78		0.980368	0.966337	0.963818	0.959456
0.354447	0.212221	0.153185	0.0430378	1229.31		0.999868	0.95181	0.929506	0.965556
0.652109	0.243895	0.197877	0.203863	1229.83		0.993212	0.943376	0.965375	0.962833
0.660682	0.252801	0.173754	0.100572	1230.36		0.982923	0.943634	0.963977	0.985871
0.36422	0.171602	0.11313	0.124171	1230.88		0.99415	0.948267	0.918638	0.967166
0.235025	0.157874	0.0854196	0.0722787	1231.41		1.03034	0.962764	0.912914	0.942647
0.291955	0.181881	0.107455	0.0882871	1231.93		1.01496	0.963591	0.947169	0.958665
0.233009	0.16026	0.1283	0.0739284	1232.46		0.996472	0.96498	0.97878	1.00303
0.551009	0.236858	0.167452	0.0466674	1232.98		0.989038	0.962405	0.937445	0.947137
0.397581	0.352214	0.262302	0.0412887	1233.51		0.981256	0.949853	0.958015	0.983582
0.244546	0.275584	0.194558	0.111515	1234.03		0.974178	0.941035	0.952989	0.959511
0.453558	0.239406	0.168812	0.0895009	1234.56		1.00593	0.971659	0.951306	0.970581
0.426069	0.233887	0.175415	0.125613	1235.08		1.00587	0.973898	0.950063	0.979571
0.367024	0.207037	0.157976	0.0804723	1235.61		0.982819	0.950326	0.956114	0.978057
0.47544	0.26125	0.144975	0.13412	1236.13		0.998939	0.928973	0.959279	0.970499
0.208768	0.124997	0.0902755	0.117666	1236.66		1.00234	0.924313	0.938156	0.966317
0.496819	0.33086	0.215295	0.054036	1237.18		0.969524	0.965349	0.911158	0.946668
0.234826	0.219208	0.154798	0.142047	1237.71		0.97367	0.95728	0.962305	0.973903
0.217806	0.12554	0.0595508	0.120265	1238.23		1.00083	0.98379	0.968656	0.98041
0.299616	0.30033	0.204201	0.0785722	1238.76		0.991622	0.97984	0.953369	0.976747
0.236354	0.200228	0.121926	0.0747498	1239.28		0.988189	0.948919	0.951099	0.976523
0.201056	0.165264	0.125647	0.0637072	1239.8		0.970472	0.983234	0.964454	0.978996
0.390923	0.200281	0.107864	0.0931945	1240.33		0.985112	0.956146	0.965754	0.973927
0.344499	0.195462	0.130502	0.108302	1240.85		1.01097	0.963911	0.990453	0.981835
0.170581	0.163741	0.122714	0.127414	1241.38		0.965259	0.950272	0.938513	0.951946
0.239201	0.159575	0.09993	0.0727064	1241.9		0.98522	0.947307	0.95088	0.970273
0.42303	0.220491	0.135521	0.105852	1242.42		0.996378	0.951513	0.962633	0.972739
0.227194	0.274116	0.222796	0.125454	1242.95		1.00267	0.994855	0.945437	0.97749
0.226312	0.133264	0.0804418	0.0176178	1243.47		0.965629	0.951478	0.980325	0.97293
0.281449	0.199249	0.12734	0.0236627	1244		0.987582	0.984873	0.971993	0.994994
0.356273	0.202319	0.110643	0.138272	1244.52		0.971612	0.936745	0.937412	0.968513
0.183364	0.15664	0.100711	0.100554	1245.04		0.987586	0.954207	1.00298	0.963083
0.0637577	0.223718	0.149428	0.0700136	1245.57		0.980914	0.927328	1.00458	1.04406
0.461865	0.313144	0.274731	0.154577	1246.09		0.996364	0.955505	0.951367	0.98178
0.33824	0.212589	0.118137	0.106092	1246.62		0.987474	0.951974	0.956442	0.978156
0.484984	0.153021	0.0672411	0.107658	1247.14		0.981241	0.954611	0.941276	0.972204
0.371965	0.272101	0.193756	0.139145	1247.66		1.02443	0.961337	0.952933	0.976536
0.464897	0.331582	0.227713	0.195126	1248.19		0.994538	0.953905	0.963938	0.99537
0.33337	0.228546	0.18328	0.171597	1248.71		0.991346	0.959418	0.977208	0.994872
0.362913	0.239804	0.168283	0.0902049	1249.23		0.979808	0.969174	0.970406	0.985607
0.430364	0.280919	0.221494	0.18533	1249.76		0.993828	0.958379	0.981029	0.988562
0.285416	0.290363	0.155244	0.154326	1250.28		0.981172	0.958858	0.960477	0.96798
0.289166	0.229446	0.171158	0.0515798	1250.8		0.983416	0.938384	0.960774	0.968673
0.413895	0.305541	0.208182	0.0830553	1251.33		1.00806	0.964119	0.974015	0.997812
0.309931	0.186541	0.0710634	0.175082	1251.85		0.981195	0.987219	0.963995	0.995245
0.130734	0.108603	0.0501833	0.0754014	1252.37		1.03834	0.9357	0.924609	0.976655
0.238526	0.121118	0.102411	0.0413236	1252.9		0.972607	0.931044	0.972484	0.986377
0.311211	0.156512	0.114565	0.0378133	1253.42		0.962425	0.959752	0.952793	0.959791
0.352641	0.220083	0.143739	0.0631975	1253.94		0.978437	0.939104	0.957155	1.00353
0.220429	0.230877	0.163762	0.0896997	1254.46		0.988494	0.971486	0.971812	0.964499
0.272051	0.288867	0.165637	0.190422	1254.99		1.00595	0.947845	0.963225	0.999503
0.556148	0.311607	0.150477	0.157751	1255.51		0.98181	0.966821	0.982271	0.973266
1.10555	0.738269	0.383117	0.265022	1256.03		0.97857	0.959946	0.952802	0.950722
0.502416	0.209054	0.104697	0.0870147	1256.56		0.982113	0.955799	0.988833	0.993128
0.240232	0.12987	0.0699909	0.0472225	1257.08		0.99464	0.965688	0.933061	0.960816
0.334769	0.0677147	0.0281645	0.0830014	1257.6		0.96653	0.98174	0.967978	0.997965
0.473227	0.280218	0.18919	0.108172	1258.12		0.96562	0.963064	0.955117	1.00052
0.256526	0.229156	0.173226	0.0887182	1258.65		0.979606	0.945612	0.977897	0.973641
0.309167	0.225289	0.0838943	0.0526837	1259.17		0.984448	0.983676	0.971873	0.995673
0.723948	0.278034	0.197904	0.133295	1259.69		1.00507	0.938205	0.99368	0.976396
0.207537	0.242785	0.147705	0.0333594	1260.21		1.00442	0.948311	0.969331	0.993079
0.309522	0.186684	0.119669	0.198353	1260.74		1.01101	0.9729	0.958344	0.970696
0.260796	0.178466	0.100419	0.120465	1261.26		0.965167	0.936425	0.941936	0.991943
0.283034	0.208435	0.185023	0.099561	1261.78		0.998634	0.967501	0.962793	0.988991
0.171633	0.11461	0.0440101	0.0852214	1262.3		0.966233	0.954635	0.984073	0.970279
0.306981	0.222127	0.15824	0.097788	1262.82		0.997542	0.970634	0.962241	0.979739
0.213906	0.168599	0.113075	0.103409	1263.35		0.972509	0.95977	0.951191	0.977066
1.43347	0.8348	0.540652	0.490781	1263.87		0.983145	0.949785	0.959057	0.976273
0.234338	0.114559	0.0858229	0.11107	1264.39		0.954934	0.969025	0.977802	0.982482
0.225803	0.148123	0.116189	0.0973282	1264.91		0.991131	0.927806	0.975032	0.971158
0.283805	0.175148	0.110878	0.119814	1265.43		0.990411	0.960294	0.985303	0.9997
0.378354	0.314531	0.210456	0.170236	1265.96		0.971721	0.967106	0.950603	0.977289
0.631037	0.243982	0.19089	0.194999	1266.48		0.983723	0.959047	0.968001	1.00254
0.762471	0.408178	0.238776	0.133295	1267		0.997337	0.984368	0.953702	0.968453
0.446868	0.152445	0.0796872	0.0775762	1267.52		0.959161	0.9959	0.976708	0.977994
0.299899	0.277818	0.222673	0.205768	1268.04		0.971103	0.984639	0.966415	1.00448
0.252106	0.144148	0.0988857	0.0756605	1268.56		0.990526	0.947163	0.973606	0.981552
0.535975	0.297126	0.192258	0.161392	1269.08		0.964439	0.972969	0.979084	0.990101
0.258784	0.208157	0.180418	0.126592	1269.61		1.01944	0.973805	0.949324	0.965295
0.240469	0.16933	0.117584	0.0481566	1270.13		0.947539	0.969927	0.96836	1.01248
0.408202	0.32181	0.209951	0.188181	1270.65		1.00278	0.942191	0.950356	0.985016
0.308671	0.227136	0.149456	0.0407726	1271.17		0.955823	0.966614	0.998452	0.99451
0.525371	0.379202	0.209176	0.167168	1271.69		1.00668	0.963155	0.96115	0.982211
0.514504	0.354453	0.260771	0.180928	1272.21		0.988145	0.950431	0.965439	0.972266
0.556265	0.359286	0.176907	0.358976	1272.73		0.993941	0.953709	0.985394	0.991634
0.415761	0.132833	0.0660279	0.101932	1273.25		0.966102	0.932764	0.969067	0.98271
0.0993256	0.141992	0.0938662	0.105882	1273.78		1.01682	0.972069	0.955463	0.995676
0.307836	0.227424	0.170821	0.0982473	1274.3		1.01055	0.983206	0.990566	1.00213
0.325428	0.212812	0.121647	0.0978543	1274.82		0.981089	1.00986	0.956046	0.983357
0.285648	0.138586	0.0925559	0.0649475	1275.34		0.981594	0.95212	0.957711	0.966677
0.242019	0.0552529	0.00654014	0.0624742	1275.86		0.992849	0.960122	1.00922	1.0189
0.224051	0.187681	0.123391	0.0756605	1276.38		0.956156	0.968212	0.982079	1.02858
0.600092	0.221997	0.117882	0.0376363	1276.9		0.996572	0.942743	0.977292	1.00808
0.262967	0.188911	0.0972816	0.0260251	1277.42		0.994543	0.954573	0.985729	1.00167
0.453558	0.538063	0.422061	0.347322	1277.94		0.967999	0.973094	0.989519	0.998421
0.413932	0.214246	0.109153	0.213727	1278.46		0.996066	0.987737	0.980252	1.01485
0.274024	0.187726	0.0958052	0.0453029	1278.98		0.999372	0.981304	0.979646	1.00966
0.301112	0.123977	0.094148	0.113257	1279.5		0.9981	0.952909	0.959597	1.01954
0.285856	0.163794	0.124784	0.051394	1280.02		0.994079	0.981551	0.975296	1.00182
0.313678	0.159901	0.118312	0.0662119	1280.54		1.00226	0.970439	0.943591	0.971161
0.556473	0.163072	0.062668	-0.00245618	1281.06		1.01059	0.949415	0.96066	0.979751
0.469306	0.315536	0.194355	0.0747498	1281.58		0.997337	0.940504	0.953064	0.973016
0.333595	0.343277	0.235471	0.115227	1282.1		1.00423	0.972908	0.96878	1.01823
0.363686	0.183324	0.123977	0.106462	1282.62		1.00124	0.945446	0.968517	0.967587
0.260888	0.15392	0.110495	0.111047	1283.14		0.982753	0.984769	0.96019	0.986874
0.346168	0.316046	0.229045	0.171504	1283.66		0.997938	0.94648	0.987611	1.01837
0.293301	0.164992	0.0939616	0.055043	1284.18		1.01716	0.989717	0.97067	1.00062
0.211737	0.180344	0.0827528	0.0644873	1284.7		0.998541	0.949405	1.00598	0.99985
0.304415	0.182149	0.112615	0.0808106	1285.22		0.99393	0.947639	0.984925	1.00623
0.419494	0.157431	0.0952873	0.0377524	1285.74		0.977943	1.00014	0.986486	1.00014
0.382689	0.2234	0.192893	0.203863	1286.26		0.980237	0.985789	1.01053	1.00737
0.193405	0.127031	0.055037	0.080244	1286.78		0.989974	0.99212	0.946472	0.994069
0.409137	0.229484	0.15914	0.0630504	1287.3		0.979916	0.99548	0.96393	0.99035
0.288242	0.216923	0.170141	0.1448	1287.82		1.00811	0.999407	0.968071	1.0105
0.270327	0.277824	0.212775	0.168409	1288.34		1.02032	0.982539	0.965972	1.02449
0.0975836	0.166263	0.1083	0.055599	1288.86		0.983024	0.957891	0.97339	0.982917
0.311371	0.243249	0.131834	0	1289.38		0.98785	0.931108	0.963067	0.998234
0.280832	0.13381	0.0571323	0.111796	1289.9		0.997334	0.98019	0.947087	0.972167
0.487574	0.416116	0.255598	0.179399	1290.42		1.01825	0.948998	1.00077	1.03034
0.231841	0.195753	0.1588	0.112853	1290.94		0.987186	0.990073	0.976382	1.0265
0.153337	0.199164	0.129365	0.170715	1291.46		0.962205	0.999681	0.95346	1.00062
0.39383	0.298981	0.184705	0.0956395	1291.98		1.0104	0.939375	0.966349	0.992932
0.2071	0.180038	0.10793	0.0859257	1292.5		0.979909	0.959662	0.966079	1.01823
0.165679	0.146342	0.127839	0.171674	1293.02		0.968755	0.966645	0.967517	0.991229
0.304686	0.0975913	0.0205455	0.0104012	1293.53		1.00465	0.953478	0.963584	0.998629
0.30485	0.104524	0.0279648	-0.00668403	1294.05		1.04003	1.01364	1.00243	1.02254
0.200861	0.198683	0.11106	0.180564	1294.57		0.990024	0.980513	0.987019	0.987019
0.119357	0.288111	0.201273	0.198498	1295.09		1.00193	0.964167	1.02326	1.05469
0.622942	0.331434	0.235629	0.188762	1295.61		1.00636	0.956636	0.97004	0.987426
0.224441	0.114454	0.0357488	0.0378303	1296.13		1.04197	0.963874	0.969154	1.00156
0.345068	0.401346	0.126877	0.109482	1296.65		0.994012	0.96398	0.974514	0.986033
0.499753	0.380321	0.169031	0.280878	1297.17		0.991313	0.975577	0.974771	0.994836
0.262013	0.170395	0.116362	0.153761	1297.68		0.969084	0.996176	0.957694	0.992254
0.358443	0.237239	0.198519	0.100811	1298.2		0.982064	0.991175	0.966605	1.01598
0.413806	0.0790728	0.0742512	-0.0246042	1298.72		1.05222	0.977086	0.980868	1.00204
0.233624	0.173293	0.16955	0.102734	1299.24		0.961076	0.974181	0.953464	1.00136
0.704634	0.508026	0.30162	0.315502	1299.76		0.997854	0.983006	0.984848	0.994743
0.288278	0.302399	0.209499	0.165855	1300.28		0.949663	0.966993	0.951811	0.972875
0.129435	0.216859	0.147211	0.0538506	1300.79		0.986073	0.944337	0.99814	1.02603
0.248423	0.0542564	0.0296379	0.054015	1301.31		0.996367	0.963525	0.973432	1.019
0.1579	0.11885	0.0741434	0.0187769	1301.83		1.00431	0.950285	0.982286	1.00139
0.373933	0.24087	0.102537	0.146781	1302.35		1.01578	0.965245	0.978407	1.00443
[truncated: 70 more rows]

[truncated: 2 more sheets: Supplementary figure 3, Supplementary Figure 4]
